# Supplementary material for: Synthesis, crystal structure and properties of tetra­kis­(pyridine-3-carbo­nitrile)­dithio­cyanatoiron(II) and of diaqua­bis­(pyridine-3-carbo­nitrile)­di­thio­cyanatoiron(II) pyridine-3-carbo­nitrile monosolvate
Source: Acta Crystallogr E Crystallogr Commun. 2023 Oct 31;79(Pt 11):1093–9. doi: 10.1107/S205698902300909X (PMC10626964; doi:10.1107/S205698902300909X)
Supplement: Supplementary file 1 [file e-79-01093-sup1.cif]

##############################################################################
#                                                                            #
# This CIF contains the data in a paper accepted for publication in          #
# Acta Crystallographica Section E. It conforms to the requirements of       #
# Notes for Authors for Acta Crystallographica Section E, and has been       #
# peer reviewed under the auspices of the IUCr Commission on Journals.       #
#                                                                            #
# Full details of the Crystallographic Information File format               #
# are given in the paper "The Crystallographic Information File (CIF):       #
# a New Standard Archive File for Crystallography" by S. R. Hall, F. H.      #
# Allen and I. D. Brown [Acta Cryst. (1991), A47, 655-685].                  #
#                                                                            #
# The current version of the core CIF dictionary is obtainable from          #
# ftp://ftp.iucr.org/pub/cif_core.dic.                                       #
#                                                                            #
# Software is freely available for graphical display of the structure(s)     #
# in this CIF. For information consult the CIF software page                 #
# http://www.iucr.org/resources/cif/software.                                #
#                                                                            #
# This file may be used for bona fide research purposes within the           #
# scientific community so long as proper attribution is given to the journal # 
# article from which it was obtained.                                        #
#                                                                            #
##############################################################################
data_1
_audit_creation_method
;
Olex2 1.3-ac4
(compiled 2020.11.27 svn.r5f609507 for Rigaku Oxford Diffraction, GUI svn.r6214)
;
_journal_date_recd_electronic     2023-10-13
_journal_date_accepted     2023-10-16
_journal_name_full     'Acta Crystallographica, Section E'
_journal_year     2023
_journal_volume     79
_journal_issue     11
_journal_page_first     1091
_journal_page_last     1097
_journal_paper_category     GM
_journal_paper_doi     10.1107/S205698902300909X
_journal_coeditor_code     HB8079
_publ_contact_author_name     'Christian N\"ather'
_publ_contact_author_address
;
Institut f\"ur Anorganische Chemie
Universit\"at Kiel
Max-Eyth.-Str. 2
24118 Kiel
Germany
;
_publ_contact_author_email     'cnaether@ac.uni-kiel.de'
_publ_contact_author_fax     ?
_publ_contact_author_phone     ?
_publ_section_title
;
Synthesis, crystal structure and properties of
tetrakis(pyridine-3-carbonitrile)dithiocyanatoiron(II) and of
diaquabis(pyridine-3-carbonitrile)dithiocyanatoiron(II)
pyridine-3-carbonitrile monosolvate
;
_publ_section_title_footnote     .
loop_
    _publ_author_name
    _publ_author_footnote
    _publ_author_address
    'N\"ather, Christian' .
;
Institut f\"ur Anorganische Chemie
Universit\"at Kiel
Max-Eyth.-Str. 2
24118 Kiel
Germany
;
    'M\"uller-Meinhard, Asmus' .
;
Institut f\"ur Anorganische Chemie
Universit\"at Kiel
Max-Eyth.-Str. 2
24118 Kiel
Germany
;
    'Jess, Inke' .
;
Institut f\"ur Anorganische Chemie
Universit\"at Kiel
Max-Eyth.-Str. 2
24118 Kiel
Germany
;
_publ_section_synopsis
;
Two complexes, <b>1</b> and <b>2</b>, based on Fe(NCS)~2~ and 3-cyanopyridine as
coligand were synthesized, structurally characterized and investigated for
their thermal behavior. In both compounds the Fe^II^ cations are octahedrally
coordinated by two N-bonded thiocyanate anions in <i>trans</i>-position as
well as four 3-cyanopyridine coligands for compound <b>1</b> and two
3-cyanopyridine ligands and two water molecules for compound <b>2</b>. Upon
heating, both complexes transform into an intermediate with bridging anionic
ligands that is isotypic to its Cd(NCS)~2~ and Mn(NCS)~2~ analogs.
;
_chemical_name_systematic
;
Tetrakis(pyridine-3-carbonitrile)dithiocyanatoiron(II)
;
_chemical_name_common     ?
_chemical_formula_moiety     'C26 H16 Fe N10 S2'
_chemical_formula_sum     'C26 H16 Fe N10 S2'
_chemical_formula_iupac     '[Fe (N C S)2 (C6 H4 N2)4]'
_chemical_formula_weight     588.46
_chemical_melting_point     ?
_chemical_absolute_configuration     ?
_space_group_crystal_system     orthorhombic
_space_group_name_H-M_alt     'P n a 21'
_space_group_name_Hall     'P 2c -2n'
loop_
    _space_group_symop_operation_xyz
    'x, y, z'
    '-x, -y, z+1/2'
    'x+1/2, -y+1/2, z'
    '-x+1/2, y+1/2, z+1/2'
_cell_length_a     20.3549(2)
_cell_length_b     10.20840(10)
_cell_length_c     13.03100(10)
_cell_angle_alpha     90
_cell_angle_beta     90
_cell_angle_gamma     90
_cell_volume     2707.72(4)
_cell_formula_units_Z     4
_cell_measurement_reflns_used     22008
_cell_measurement_theta_min     4.3390
_cell_measurement_theta_max     79.6930
_cell_measurement_temperature     99.99(10)
_exptl_crystal_description     block
_exptl_crystal_colour     yellow
_exptl_crystal_size_max     0.10
_exptl_crystal_size_mid     0.08
_exptl_crystal_size_min     0.06
_exptl_crystal_density_diffrn     1.444
_exptl_crystal_density_meas     ?
_exptl_crystal_density_method     ?
_exptl_crystal_F_000     1200
_exptl_absorpt_coefficient_mu     6.207
_exptl_absorpt_correction_type     multi-scan
_exptl_absorpt_process_details
;
(CrysalisPro; Rigaku OD, 2023)
;
_exptl_absorpt_correction_T_min     0.74504
_exptl_absorpt_correction_T_max     1.00000
_diffrn_ambient_temperature     99.99(10)
_diffrn_source     'micro-focus sealed X-ray tube'
_diffrn_radiation_type     'Cu K\a'
_diffrn_radiation_wavelength     1.54178
_diffrn_radiation_monochromator     mirror
_diffrn_measurement_device_type     'XtaLAB Synergy, Dualflex, HyPix'
_diffrn_measurement_device     'four-circle diffractometer'
_diffrn_measurement_method     '\w scans'
_diffrn_detector     'Hybrid Pixel Array Detector'
_diffrn_detector_area_resol_mean     10.0000
_diffrn_reflns_number     26794
_diffrn_reflns_av_R_equivalents     0.0186
_diffrn_reflns_av_unetI/netI     0.0146
_diffrn_reflns_theta_min     4.344
_diffrn_reflns_theta_max     80.105
_diffrn_reflns_theta_full     67.679
_diffrn_measured_fraction_theta_max     0.990
_diffrn_measured_fraction_theta_full     1.000
_diffrn_reflns_limit_h_min     -25
_diffrn_reflns_limit_h_max     24
_diffrn_reflns_limit_k_min     -13
_diffrn_reflns_limit_k_max     13
_diffrn_reflns_limit_l_min     -16
_diffrn_reflns_limit_l_max     15
_diffrn_radiation_probe     x-ray
_refine_special_details     ?
_reflns_number_total     5727
_reflns_number_gt     5676
_reflns_threshold_expression     'I > 2\s(I)'
_refine_ls_structure_factor_coef     Fsqd
_refine_ls_matrix_type     full
_refine_ls_R_factor_all     0.0269
_refine_ls_R_factor_gt     0.0267
_refine_ls_wR_factor_gt     0.0736
_refine_ls_wR_factor_ref     0.0738
_refine_ls_goodness_of_fit_ref     1.063
_refine_ls_restrained_S_all     1.063
_refine_ls_number_reflns     5727
_refine_ls_number_parameters     352
_refine_ls_number_restraints     1
_refine_ls_hydrogen_treatment     constr
_refine_ls_weighting_scheme     calc
_refine_ls_weighting_details
              'w=1/[\s^2^(Fo^2^)+(0.0521P)^2^+0.7383P] where P=(Fo^2^+2Fc^2^)/3'
_atom_sites_solution_hydrogens     geom
_atom_sites_solution_primary     dual
_atom_sites_solution_secondary     ?
_refine_ls_shift/su_max     0.001
_refine_ls_shift/su_mean     0.000
_refine_diff_density_max     0.236
_refine_diff_density_min     -0.293
_refine_ls_extinction_method     none
_refine_ls_extinction_coef     .
_refine_ls_abs_structure_details
;
 Classical Flack method preferred over Parsons because s.u. lower
;
_refine_ls_abs_structure_Flack     -0.001(3)
loop_
    _atom_type_symbol
    _atom_type_description
    _atom_type_scat_dispersion_real
    _atom_type_scat_dispersion_imag
    _atom_type_scat_source
    'C' 'C' 0.0181 0.0091
                         'International Tables Vol C Tables 4.2.6.8 and 6.1.1.4'
    'H' 'H' 0.0000 0.0000
                         'International Tables Vol C Tables 4.2.6.8 and 6.1.1.4'
    'Fe' 'Fe' -1.1336 3.1974
                         'International Tables Vol C Tables 4.2.6.8 and 6.1.1.4'
    'N' 'N' 0.0311 0.0180
                         'International Tables Vol C Tables 4.2.6.8 and 6.1.1.4'
    'S' 'S' 0.3331 0.5567
                         'International Tables Vol C Tables 4.2.6.8 and 6.1.1.4'
_computing_data_collection
;
CrysAlisPro 1.171.42.90a (Rigaku OD, 2023)
;
_computing_cell_refinement
;
CrysAlisPro 1.171.42.90a (Rigaku OD, 2023)
;
_computing_data_reduction
;
CrysAlisPro 1.171.42.90a (Rigaku OD, 2023)
;
_computing_structure_solution
;
<i>SHELXT2014/5</i> (Sheldrick, 2015b)
;
_computing_structure_refinement
;
<i>SHELXL2016/6</i> (Sheldrick, 2015a)
;
_computing_molecular_graphics
;
DIAMOND (Brandenburg & Putz, 1999)
;
_computing_publication_material
;
Publcif (Westrip, 2010)
;
loop_
    _atom_site_type_symbol
    _atom_site_label
    _atom_site_fract_x
    _atom_site_fract_y
    _atom_site_fract_z
    _atom_site_U_iso_or_equiv
    _atom_site_adp_type
    _atom_site_calc_flag
    _atom_site_occupancy
    _atom_site_disorder_assembly
    _atom_site_disorder_group
    Fe Fe1 0.61644(2) 0.57715(4) 0.50208(3) 0.01625(10) Uani d 1 . .
    N N1 0.60947(11) 0.5803(2) 0.34404(18) 0.0220(5) Uani d 1 . .
    C C1 0.60437(12) 0.5722(2) 0.2549(2) 0.0182(5) Uani d 1 . .
    S S1 0.59757(3) 0.56051(6) 0.13118(5) 0.02232(13) Uani d 1 . .
    N N2 0.62205(11) 0.5735(2) 0.66062(18) 0.0207(5) Uani d 1 . .
    C C2 0.61060(12) 0.5872(2) 0.7474(2) 0.0184(5) Uani d 1 . .
    S S2 0.59268(4) 0.60626(6) 0.86779(5) 0.02877(15) Uani d 1 . .
    N N11 0.51976(9) 0.68579(19) 0.51593(16) 0.0186(4) Uani d 1 . .
    C C11 0.47464(12) 0.6794(2) 0.44172(17) 0.0193(4) Uani d 1 . .
    H H11 0.485160 0.634024 0.380244 0.023 Uiso calc 1 . .
    C C12 0.41249(12) 0.7369(2) 0.45077(19) 0.0203(5) Uani d 1 . .
    C C13 0.39634(12) 0.8027(2) 0.5405(2) 0.0218(5) Uani d 1 . .
    H H13 0.354112 0.840674 0.549291 0.026 Uiso calc 1 . .
    C C14 0.44349(12) 0.8114(2) 0.61682(19) 0.0227(5) Uani d 1 . .
    H H14 0.434368 0.856933 0.678783 0.027 Uiso calc 1 . .
    C C15 0.50423(12) 0.7527(2) 0.60161(18) 0.0214(5) Uani d 1 . .
    H H15 0.536372 0.760156 0.654147 0.026 Uiso calc 1 . .
    C C16 0.36587(13) 0.7271(2) 0.3681(2) 0.0233(5) Uani d 1 . .
    N N12 0.32775(12) 0.7231(2) 0.30298(19) 0.0312(5) Uani d 1 . .
    N N21 0.57491(9) 0.37054(19) 0.50576(17) 0.0190(4) Uani d 1 . .
    C C21 0.54990(11) 0.3198(2) 0.59197(19) 0.0198(4) Uani d 1 . .
    H H21 0.547628 0.373602 0.651370 0.024 Uiso calc 1 . .
    C C22 0.52700(11) 0.1912(2) 0.59825(19) 0.0210(5) Uani d 1 . .
    C C23 0.53071(12) 0.1103(2) 0.5122(2) 0.0244(5) Uani d 1 . .
    H H23 0.516095 0.021992 0.514719 0.029 Uiso calc 1 . .
    C C24 0.55633(13) 0.1629(2) 0.4232(2) 0.0258(5) Uani d 1 . .
    H H24 0.559409 0.111195 0.362787 0.031 Uiso calc 1 . .
    C C25 0.57755(13) 0.2922(2) 0.4227(2) 0.0231(5) Uani d 1 . .
    H H25 0.594798 0.327145 0.360763 0.028 Uiso calc 1 . .
    C C26 0.49712(13) 0.1461(3) 0.6918(2) 0.0250(5) Uani d 1 . .
    N N22 0.47136(13) 0.1104(2) 0.7652(2) 0.0325(5) Uani d 1 . .
    N N31 0.71545(9) 0.4783(2) 0.49342(16) 0.0208(4) Uani d 1 . .
    C C31 0.75413(12) 0.4869(2) 0.4104(2) 0.0219(5) Uani d 1 . .
    H H31 0.738616 0.533481 0.352142 0.026 Uiso calc 1 . .
    C C32 0.81617(13) 0.4300(2) 0.4066(2) 0.0237(5) Uani d 1 . .
    C C33 0.84021(12) 0.3634(3) 0.4921(2) 0.0275(5) Uani d 1 . .
    H H33 0.882745 0.325046 0.491573 0.033 Uiso calc 1 . .
    C C34 0.80029(14) 0.3547(3) 0.5778(2) 0.0293(5) Uani d 1 . .
    H H34 0.815036 0.310288 0.637584 0.035 Uiso calc 1 . .
    C C35 0.73825(13) 0.4119(2) 0.5752(2) 0.0248(5) Uani d 1 . .
    H H35 0.710769 0.403611 0.633745 0.030 Uiso calc 1 . .
    C C36 0.85443(14) 0.4395(3) 0.3136(2) 0.0285(6) Uani d 1 . .
    N N32 0.88400(12) 0.4469(3) 0.2389(2) 0.0368(6) Uani d 1 . .
    N N41 0.67037(9) 0.76769(19) 0.49903(17) 0.0190(4) Uani d 1 . .
    C C41 0.66633(11) 0.8538(2) 0.42188(19) 0.0212(4) Uani d 1 . .
    H H41 0.635285 0.838771 0.368733 0.025 Uiso calc 1 . .
    C C42 0.70611(12) 0.9649(3) 0.4167(2) 0.0220(5) Uani d 1 . .
    C C43 0.75141(12) 0.9892(3) 0.4943(2) 0.0263(5) Uani d 1 . .
    H H43 0.779162 1.064013 0.492090 0.032 Uiso calc 1 . .
    C C44 0.75473(13) 0.9008(3) 0.5748(2) 0.0273(5) Uani d 1 . .
    H H44 0.784604 0.914585 0.629764 0.033 Uiso calc 1 . .
    C C45 0.71398(12) 0.7922(3) 0.5742(2) 0.0229(5) Uani d 1 . .
    H H45 0.716965 0.731957 0.629611 0.027 Uiso calc 1 . .
    C C46 0.70086(13) 1.0523(3) 0.3298(2) 0.0260(5) Uani d 1 . .
    N N42 0.69645(12) 1.1210(3) 0.2610(2) 0.0350(6) Uani d 1 . .
loop_
    _atom_site_aniso_label
    _atom_site_aniso_U_11
    _atom_site_aniso_U_22
    _atom_site_aniso_U_33
    _atom_site_aniso_U_12
    _atom_site_aniso_U_13
    _atom_site_aniso_U_23
    Fe1 0.01820(17) 0.01806(17) 0.01250(17) -0.00105(13) 0.00061(15) 0.00084(13)
    N1 0.0273(11) 0.0241(11) 0.0147(12) 0.0001(8) -0.0005(8) 0.0004(7)
    C1 0.0154(10) 0.0165(11) 0.0225(15) 0.0006(8) 0.0018(9) 0.0016(9)
    S1 0.0246(3) 0.0278(3) 0.0145(3) 0.0040(2) -0.0001(2) -0.0018(2)
    N2 0.0233(10) 0.0220(11) 0.0167(11) -0.0001(8) -0.0013(7) 0.0010(7)
    C2 0.0208(11) 0.0159(11) 0.0185(14) -0.0020(8) -0.0029(9) 0.0024(9)
    S2 0.0467(4) 0.0235(3) 0.0162(3) -0.0019(3) 0.0055(3) -0.0007(3)
    N11 0.0195(8) 0.0169(9) 0.0196(10) -0.0021(7) 0.0008(7) 0.0002(7)
    C11 0.0222(11) 0.0183(10) 0.0175(11) -0.0019(8) 0.0008(8) 0.0011(8)
    C12 0.0210(11) 0.0187(11) 0.0210(12) -0.0023(8) -0.0002(9) 0.0008(9)
    C13 0.0233(11) 0.0177(11) 0.0243(12) -0.0001(9) 0.0002(9) 0.0006(9)
    C14 0.0286(12) 0.0189(11) 0.0206(12) 0.0012(9) -0.0004(9) -0.0040(9)
    C15 0.0251(11) 0.0193(10) 0.0199(11) -0.0022(9) -0.0021(9) -0.0013(9)
    C16 0.0260(12) 0.0195(11) 0.0245(12) 0.0018(9) -0.0002(10) 0.0001(10)
    N12 0.0324(12) 0.0298(11) 0.0314(13) 0.0020(10) -0.0101(10) -0.0030(9)
    N21 0.0187(8) 0.0200(9) 0.0182(9) -0.0009(7) 0.0006(7) 0.0000(8)
    C21 0.0197(10) 0.0197(11) 0.0201(11) -0.0005(8) 0.0015(8) -0.0020(9)
    C22 0.0197(10) 0.0203(11) 0.0230(12) 0.0006(8) 0.0039(9) 0.0018(9)
    C23 0.0264(11) 0.0193(11) 0.0276(13) -0.0010(9) 0.0038(10) -0.0011(10)
    C24 0.0327(13) 0.0204(12) 0.0244(12) -0.0013(10) 0.0036(10) -0.0037(10)
    C25 0.0284(12) 0.0219(12) 0.0191(11) 0.0001(9) 0.0037(9) 0.0001(9)
    C26 0.0284(12) 0.0185(11) 0.0280(13) -0.0004(9) 0.0060(10) -0.0019(10)
    N22 0.0417(14) 0.0225(11) 0.0333(13) -0.0015(9) 0.0141(10) 0.0011(9)
    N31 0.0208(9) 0.0207(9) 0.0210(10) 0.0006(7) 0.0005(8) 0.0005(8)
    C31 0.0219(11) 0.0206(11) 0.0232(11) -0.0020(9) 0.0021(9) -0.0010(9)
    C32 0.0223(12) 0.0216(12) 0.0274(14) -0.0017(9) 0.0038(10) -0.0050(9)
    C33 0.0246(11) 0.0255(11) 0.0324(14) 0.0068(10) -0.0025(10) -0.0063(10)
    C34 0.0328(13) 0.0287(13) 0.0263(13) 0.0102(11) -0.0037(10) -0.0002(11)
    C35 0.0278(12) 0.0248(11) 0.0219(12) 0.0048(10) 0.0026(10) -0.0001(10)
    C36 0.0234(13) 0.0257(12) 0.0363(15) 0.0005(9) 0.0058(11) -0.0049(11)
    N32 0.0333(13) 0.0315(12) 0.0456(16) 0.0010(9) 0.0146(11) -0.0031(11)
    N41 0.0182(8) 0.0193(9) 0.0196(8) -0.0012(7) -0.0011(8) 0.0018(8)
    C41 0.0195(10) 0.0224(11) 0.0217(11) 0.0011(9) -0.0003(9) 0.0011(10)
    C42 0.0212(10) 0.0228(11) 0.0221(12) 0.0003(9) 0.0037(9) 0.0042(10)
    C43 0.0231(11) 0.0271(12) 0.0288(13) -0.0069(9) 0.0007(10) 0.0023(10)
    C44 0.0240(12) 0.0329(13) 0.0250(13) -0.0080(10) -0.0047(10) 0.0025(11)
    C45 0.0230(11) 0.0242(11) 0.0215(11) -0.0018(9) -0.0030(9) 0.0028(10)
    C46 0.0241(12) 0.0241(12) 0.0297(14) -0.0011(9) 0.0041(10) 0.0039(11)
    N42 0.0339(12) 0.0356(13) 0.0356(14) -0.0006(10) 0.0048(10) 0.0130(11)
_geom_special_details
;
 All esds (except the esd in the dihedral angle between two l.s. planes)
 are estimated using the full covariance matrix.  The cell esds are taken
 into account individually in the estimation of esds in distances, angles
 and torsion angles; correlations between esds in cell parameters are only
 used when they are defined by crystal symmetry.  An approximate (isotropic)
 treatment of cell esds is used for estimating esds involving l.s. planes.
;
loop_
    _geom_bond_atom_site_label_1
    _geom_bond_atom_site_label_2
    _geom_bond_site_symmetry_2
    _geom_bond_distance
    _geom_bond_publ_flag
    Fe1 N1 . 2.065(2) y
    Fe1 N2 . 2.069(2) y
    Fe1 N11 . 2.2660(19) y
    Fe1 N21 . 2.273(2) y
    Fe1 N31 . 2.257(2) y
    Fe1 N41 . 2.2339(19) y
    N1 C1 . 1.169(4) ?
    C1 S1 . 1.622(3) ?
    N2 C2 . 1.163(4) ?
    C2 S2 . 1.622(3) ?
    N11 C11 . 1.335(3) ?
    N11 C15 . 1.347(3) ?
    C11 H11 . 0.9500 ?
    C11 C12 . 1.399(3) ?
    C12 C13 . 1.388(3) ?
    C12 C16 . 1.439(3) ?
    C13 H13 . 0.9500 ?
    C13 C14 . 1.385(4) ?
    C14 H14 . 0.9500 ?
    C14 C15 . 1.388(3) ?
    C15 H15 . 0.9500 ?
    C16 N12 . 1.151(4) ?
    N21 C21 . 1.338(3) ?
    N21 C25 . 1.346(3) ?
    C21 H21 . 0.9500 ?
    C21 C22 . 1.396(3) ?
    C22 C23 . 1.395(3) ?
    C22 C26 . 1.438(3) ?
    C23 H23 . 0.9500 ?
    C23 C24 . 1.380(4) ?
    C24 H24 . 0.9500 ?
    C24 C25 . 1.389(4) ?
    C25 H25 . 0.9500 ?
    C26 N22 . 1.149(4) ?
    N31 C31 . 1.341(3) ?
    N31 C35 . 1.346(3) ?
    C31 H31 . 0.9500 ?
    C31 C32 . 1.391(4) ?
    C32 C33 . 1.394(4) ?
    C32 C36 . 1.444(4) ?
    C33 H33 . 0.9500 ?
    C33 C34 . 1.384(4) ?
    C34 H34 . 0.9500 ?
    C34 C35 . 1.392(4) ?
    C35 H35 . 0.9500 ?
    C36 N32 . 1.146(4) ?
    N41 C41 . 1.338(3) ?
    N41 C45 . 1.345(3) ?
    C41 H41 . 0.9500 ?
    C41 C42 . 1.395(4) ?
    C42 C43 . 1.390(4) ?
    C42 C46 . 1.447(4) ?
    C43 H43 . 0.9500 ?
    C43 C44 . 1.386(4) ?
    C44 H44 . 0.9500 ?
    C44 C45 . 1.385(4) ?
    C45 H45 . 0.9500 ?
    C46 N42 . 1.141(4) ?
loop_
    _geom_angle_atom_site_label_1
    _geom_angle_atom_site_label_2
    _geom_angle_atom_site_label_3
    _geom_angle_site_symmetry_1
    _geom_angle_site_symmetry_3
    _geom_angle
    _geom_angle_publ_flag
    N1 Fe1 N2 . . 179.21(9) y
    N1 Fe1 N11 . . 90.70(8) y
    N1 Fe1 N21 . . 90.56(8) y
    N1 Fe1 N31 . . 91.05(8) y
    N1 Fe1 N41 . . 90.15(9) y
    N2 Fe1 N11 . . 88.70(8) y
    N2 Fe1 N21 . . 89.00(8) y
    N2 Fe1 N31 . . 89.57(8) y
    N2 Fe1 N41 . . 90.37(8) y
    N11 Fe1 N21 . . 97.44(7) y
    N31 Fe1 N11 . . 176.72(7) y
    N31 Fe1 N21 . . 85.31(7) y
    N41 Fe1 N11 . . 90.12(7) y
    N41 Fe1 N21 . . 172.40(7) y
    N41 Fe1 N31 . . 87.11(7) y
    Fe1 N1 C1 . . 175.0(2) y
    N1 C1 S1 . . 179.7(3) ?
    Fe1 N2 C2 . . 163.2(2) y
    N2 C2 S2 . . 178.6(2) ?
    C11 N11 Fe1 . . 121.06(16) ?
    C11 N11 C15 . . 117.6(2) ?
    C15 N11 Fe1 . . 121.22(16) ?
    N11 C11 H11 . . 118.6 ?
    N11 C11 C12 . . 122.7(2) ?
    C12 C11 H11 . . 118.6 ?
    C11 C12 C16 . . 120.3(2) ?
    C13 C12 C11 . . 119.2(2) ?
    C13 C12 C16 . . 120.5(2) ?
    C12 C13 H13 . . 120.9 ?
    C14 C13 C12 . . 118.2(2) ?
    C14 C13 H13 . . 120.9 ?
    C13 C14 H14 . . 120.4 ?
    C13 C14 C15 . . 119.1(2) ?
    C15 C14 H14 . . 120.4 ?
    N11 C15 C14 . . 123.1(2) ?
    N11 C15 H15 . . 118.4 ?
    C14 C15 H15 . . 118.4 ?
    N12 C16 C12 . . 177.8(3) ?
    C21 N21 Fe1 . . 121.22(16) ?
    C21 N21 C25 . . 117.4(2) ?
    C25 N21 Fe1 . . 121.28(17) ?
    N21 C21 H21 . . 118.6 ?
    N21 C21 C22 . . 122.7(2) ?
    C22 C21 H21 . . 118.6 ?
    C21 C22 C26 . . 119.5(2) ?
    C23 C22 C21 . . 119.5(2) ?
    C23 C22 C26 . . 121.0(2) ?
    C22 C23 H23 . . 121.1 ?
    C24 C23 C22 . . 117.7(2) ?
    C24 C23 H23 . . 121.1 ?
    C23 C24 H24 . . 120.3 ?
    C23 C24 C25 . . 119.4(2) ?
    C25 C24 H24 . . 120.3 ?
    N21 C25 C24 . . 123.3(2) ?
    N21 C25 H25 . . 118.4 ?
    C24 C25 H25 . . 118.4 ?
    N22 C26 C22 . . 177.9(3) ?
    C31 N31 Fe1 . . 122.38(17) ?
    C31 N31 C35 . . 118.0(2) ?
    C35 N31 Fe1 . . 119.59(17) ?
    N31 C31 H31 . . 118.8 ?
    N31 C31 C32 . . 122.3(2) ?
    C32 C31 H31 . . 118.8 ?
    C31 C32 C33 . . 119.6(2) ?
    C31 C32 C36 . . 119.4(3) ?
    C33 C32 C36 . . 121.0(2) ?
    C32 C33 H33 . . 121.0 ?
    C34 C33 C32 . . 118.0(2) ?
    C34 C33 H33 . . 121.0 ?
    C33 C34 H34 . . 120.5 ?
    C33 C34 C35 . . 119.1(3) ?
    C35 C34 H34 . . 120.5 ?
    N31 C35 C34 . . 122.9(3) ?
    N31 C35 H35 . . 118.5 ?
    C34 C35 H35 . . 118.5 ?
    N32 C36 C32 . . 179.0(3) ?
    C41 N41 Fe1 . . 123.72(16) ?
    C41 N41 C45 . . 117.8(2) ?
    C45 N41 Fe1 . . 118.22(16) ?
    N41 C41 H41 . . 118.8 ?
    N41 C41 C42 . . 122.3(2) ?
    C42 C41 H41 . . 118.8 ?
    C41 C42 C46 . . 119.7(2) ?
    C43 C42 C41 . . 119.7(2) ?
    C43 C42 C46 . . 120.5(2) ?
    C42 C43 H43 . . 121.1 ?
    C44 C43 C42 . . 117.8(2) ?
    C44 C43 H43 . . 121.1 ?
    C43 C44 H44 . . 120.4 ?
    C45 C44 C43 . . 119.2(2) ?
    C45 C44 H44 . . 120.4 ?
    N41 C45 C44 . . 123.2(2) ?
    N41 C45 H45 . . 118.4 ?
    C44 C45 H45 . . 118.4 ?
    N42 C46 C42 . . 179.7(3) ?
loop_
    _geom_hbond_atom_site_label_D
    _geom_hbond_atom_site_label_H
    _geom_hbond_atom_site_label_A
    _geom_hbond_site_symmetry_A
    _geom_hbond_distance_DH
    _geom_hbond_distance_HA
    _geom_hbond_distance_DA
    _geom_hbond_angle_DHA
    C11 H11 N1 . 0.95 2.63 3.190(3) 118
    C15 H15 N2 . 0.95 2.58 3.113(3) 115
    C21 H21 N2 . 0.95 2.54 3.108(3) 118
    C24 H24 N22 2_654 0.95 2.67 3.514(4) 148
    C25 H25 N1 . 0.95 2.61 3.181(3) 119
    C31 H31 N1 . 0.95 2.67 3.214(3) 117
    C35 H35 N2 . 0.95 2.53 3.091(3) 118
    C35 H35 N12 2_665 0.95 2.67 3.538(4) 151
    C41 H41 N22 2_664 0.95 2.61 3.487(3) 154
    C44 H44 S1 4_655 0.95 2.82 3.498(3) 129
    C45 H45 N2 . 0.95 2.55 3.123(3) 119
_shelx_space_group_comment
;
The symmetry employed for this shelxl refinement is uniquely defined
by the following loop, which should always be used as a source of
symmetry information in preference to the above space-group names.
They are only intended as comments.
;
_shelx_estimated_absorpt_T_min     ?
_shelx_estimated_absorpt_T_max     ?
_shelx_hkl_file
;
   0   0  11    0.60    1.10
   0   0  10  472.15    9.50
   0   0   9    1.20    0.80
   0   0   9    0.40    0.90
   0   0   8 2597.94   45.50
   0   0   8 2493.55   45.40
   0   0   7    0.10    0.60
   0   0   7    0.60    0.60
   0   0   6  171.48    3.60
   0   0   5   -0.10    0.40
   0   0   4  476.25    8.70
   0   0   3    0.20    0.30
   0   0   2 6009.60  105.39
   0   0   1    0.00    0.10
   0   0  -1    0.30    0.10
   0   0  -1    0.10    0.10
   0   0  -2 6103.59  106.99
   0   0  -3    0.20    0.30
   0   0  -4  281.47    5.30
   0   0  -5    0.00    0.40
   0   0  -6  288.07    5.70
   0   0  -7    1.00    0.70
   0   0  -7    0.10    0.70
   0   0  -8 2392.96   42.80
   0   0  -8 2391.26   42.80
   0   0  -9    2.10    1.00
   0   0  -9   -0.60    1.00
   0   0 -10  359.36    7.60
   0   0 -10  354.16    7.50
   0   0 -11    0.60    0.80
   0   0 -11    0.60    0.70
   0   0 -11    0.00    0.80
   0   0 -11    2.50    1.30
   0   0 -11   -0.20    1.20
   0   0 -12  784.92   14.30
   0   0 -12  800.82   14.30
   0   0 -12  795.22   14.30
   0   0 -13    0.10    0.90
   0   0 -13   -1.10    0.90
   0   0 -13   -0.50    0.90
   0   0 -14  621.34   11.10
   0   0 -14  604.94   11.10
   0   0 -14  620.54   11.10
   0   0 -15   -0.10    0.60
   0   0 -16  524.05    9.30
   0   1  11   10.70    1.30
   0  -1  10    0.80    1.00
   0  -1  10    0.40    1.00
   0   1  10    0.30    1.00
   0   1   9   89.89    2.60
   0  -1   9   88.79    2.60
   0  -1   9   93.69    2.70
   0   1   9   93.39    2.70
   0   1   8   -0.10    0.80
   0  -1   8    0.50    0.80
   0   1   7   15.30    0.90
   0  -1   7   13.50    0.90
   0   1   7   14.50    0.90
   0   1   6    0.30    0.50
   0  -1   6    1.00    0.60
   0   1   6    0.40    0.50
   0   1   5  563.84   10.30
   0   1   5  555.54   10.20
   0   1   4    0.20    0.10
   0   1   4    0.00    0.30
   0  -1   4    0.10    0.30
   0   1   4    0.30    0.30
   0   1   3  543.15    9.50
   0   1   3  539.45    9.70
   0   1   3  530.35    9.70
   0  -1   3  533.45    9.70
   0   1   2    0.10    0.10
   0   1   2   -0.10    0.20
   0   1   1  465.25    8.30
   0  -1   1  467.65    8.30
   0   1   0    0.60    0.10
   0   1  -1  471.65    8.50
   0   1  -1  481.35    8.50
   0  -1  -1  478.55    8.50
   0   1  -2    0.20    0.10
   0  -1  -2    0.10    0.20
   0   1  -2    0.00    0.20
   0   1  -2    0.20    0.20
   0   1  -3  490.65    2.30
   0  -1  -3  413.46    0.90
   0  -1  -4   -0.30    0.40
   0   1  -4    0.50    0.40
   0   1  -4    0.30    0.10
   0  -1  -5  516.75    9.50
   0   1  -5  513.85    9.50
   0   1  -6    0.50    0.60
   0  -1  -6   -0.20    0.50
   0   1  -7   32.00    1.30
   0  -1  -7   32.60    1.30
   0   1  -7   35.30    1.30
   0  -1  -7   33.60    1.30
   0  -1  -8   -0.30    0.90
   0   1  -8   -0.10    0.80
   0   1  -8   -0.10    0.80
   0  -1  -8    0.30    0.80
   0  -1  -9   38.80    1.70
   0   1  -9   35.20    1.60
   0  -1  -9   36.90    1.70
   0   1  -9   32.50    1.60
   0  -1 -10   -0.70    1.10
   0   1 -10    1.10    1.10
   0  -1 -10    0.10    1.10
   0  -1 -11    6.10    1.40
   0  -1 -11    7.20    1.30
   0   1 -11    6.60    1.40
   0  -1 -11    8.60    0.80
   0  -1 -11    7.30    0.90
   0   1 -11    7.10    0.90
   0   1 -11    7.60    0.90
   0  -1 -11    7.40    0.90
   0   1 -11    6.80    0.80
   0   1 -11    6.80    0.80
   0  -1 -12   -0.30    0.80
   0   1 -12    0.00    0.80
   0   1 -12    0.40    0.90
   0  -1 -12    0.20    0.90
   0   1 -12    0.20    0.90
   0  -1 -12    0.10    0.80
   0  -1 -13   13.70    1.00
   0   1 -13   14.70    1.00
   0   1 -13   14.40    1.00
   0  -1 -13   13.60    1.00
   0  -1 -13   13.80    0.90
   0  -1 -14   -0.20    0.70
   0   1 -14   -0.70    0.80
   0   1 -14   -0.50    0.70
   0  -1 -14    0.40    0.80
   0  -1 -14    0.20    0.80
   0   1 -15    1.30    0.60
   0  -1 -15    1.70    0.60
   0   1 -16    0.00    0.40
   0  -1 -16    0.30    0.40
   0   2  11    0.40    1.20
   0  -2  10   55.89    2.20
   0  -2  10   52.99    2.10
   0   2  10   48.50    2.10
   0  -2   9    0.10    0.90
   0   2   9    0.00    1.00
   0  -2   8  871.31   16.10
   0   2   8  850.21   16.10
   0  -2   7    0.40    0.70
   0   2   7    2.20    0.70
   0   2   6  583.84   10.90
   0  -2   6  583.74   10.90
   0   2   5    0.40    0.50
   0   2   5    0.10    0.20
   0  -2   5    0.20    0.50
   0   2   4  279.07    5.30
   0  -2   4  277.87    5.40
   0   2   3    0.30    0.30
   0   2   3   -0.10    0.30
   0   2   2  457.25    8.30
   0   2   1    0.10    0.30
   0   2   0  419.06    7.60
   0   2  -1    0.10    0.20
   0   2  -1    0.10    0.10
   0  -2  -1    0.10    0.10
   0   2  -2  530.45    9.60
   0   2  -2  532.75    9.60
   0   2  -3    0.40    0.30
   0   2  -3    0.50    0.30
   0  -2  -3    0.10    0.40
   0   2  -4  334.07    4.80
   0  -2  -4  334.37    4.80
   0   2  -4  328.37    4.50
   0   2  -5    0.50    0.20
   0  -2  -5    0.10    0.50
   0  -2  -6  495.95    9.40
   0  -2  -6  502.45    9.40
   0   2  -6  496.35    9.30
   0   2  -7    0.60    0.70
   0  -2  -7    1.00    0.70
   0  -2  -7    0.40    0.70
   0  -2  -7    0.30    0.40
   0  -2  -8  699.33   13.30
   0  -2  -8  728.23   13.30
   0  -2  -8  690.73   12.60
   0   2  -8  719.63   13.20
   0  -2  -9   -0.50    1.00
   0   2  -9    0.20    1.00
   0  -2  -9    0.80    0.90
   0  -2 -10   10.80    1.30
   0   2 -10   10.80    1.30
   0  -2 -10   11.00    1.30
   0  -2 -10   10.90    0.80
   0   2 -10   11.20    0.80
   0   2 -11    0.10    0.80
   0   2 -11    0.80    1.20
   0  -2 -11   -0.20    1.20
   0  -2 -11    0.30    1.20
   0  -2 -11    1.30    0.70
   0   2 -11   -0.40    0.80
   0   2 -11    0.30    0.80
   0  -2 -11    0.40    0.80
   0  -2 -11   -0.30    0.80
   0   2 -11   -0.40    0.70
   0   2 -11    0.00    0.70
   0   2 -12  320.97    6.10
   0  -2 -12  330.77    6.10
   0   2 -12  324.77    6.10
   0   2 -12  317.97    6.10
   0  -2 -12  327.37    6.10
   0   2 -12  321.27    6.10
   0   2 -12  323.97    6.10
   0   2 -12  331.17    6.10
   0   2 -13    1.50    0.90
   0  -2 -13    0.40    0.80
   0   2 -13    0.50    0.80
   0   2 -13   -0.50    0.80
   0  -2 -13    0.00    0.80
   0   2 -14  213.08    4.10
   0   2 -14  209.58    4.10
   0  -2 -14  215.28    4.10
   0   2 -14  215.78    4.10
   0  -2 -14  217.98    4.10
   0  -2 -14  216.68    4.10
   0   2 -15    0.10    0.60
   0  -2 -15    0.10    0.50
   0  -2 -15    0.20    0.50
   0   2 -15   -0.40    0.50
   0   2 -16   43.20    0.90
   0  -3  10   -1.20    1.10
   0   3  10   -0.20    1.20
   0  -3   9   35.10    1.80
   0   3   9   39.00    1.80
   0  -3   8    0.40    0.90
   0   3   8    0.00    0.90
   0   3   7  125.29    3.10
   0  -3   6    0.10    0.70
   0   3   6    0.10    0.70
   0   3   5  367.36    6.90
   0  -3   5  370.06    7.00
   0   3   5  346.67    6.70
   0   3   4   -0.10    0.50
   0   3   4    0.50    0.40
   0  -3   4   -0.20    0.50
   0   3   3  777.12   13.90
   0   3   3  758.22   13.80
   0   3   2    0.90    0.40
   0   3   2    0.60    0.40
   0   3   1 1572.64   28.60
   0   3   1 1651.23   28.60
   0   3   0    0.10    0.40
   0   3  -1 1312.17   19.50
   0   3  -1 1363.46   19.30
   0   3  -2    0.30    0.30
   0   3  -2    0.20    0.20
   0   3  -2    0.10    0.40
   0  -3  -2    0.20    0.20
   0   3  -3  996.50   17.90
   0   3  -3  993.30   17.80
   0  -3  -3 1000.10   17.80
   0   3  -3 1016.90   17.90
   0  -3  -3  996.50   18.00
   0   3  -4    0.30    0.40
   0   3  -4   -0.10    0.40
   0  -3  -4    0.10    0.50
   0  -3  -4   -0.30    0.40
   0   3  -4    0.20    0.40
   0   3  -5  420.26    7.90
   0  -3  -5  422.56    7.90
   0   3  -5  428.86    7.80
   0  -3  -6    1.10    0.60
   0   3  -6    1.20    0.60
   0  -3  -6    0.50    0.70
   0  -3  -7   36.00    1.30
   0  -3  -7   36.00    0.90
   0   3  -7   37.10    1.40
   0  -3  -8    0.00    0.50
   0  -3  -8    0.30    0.80
   0  -3  -8    0.90    0.90
   0   3  -8    0.50    0.80
   0  -3  -9    1.60    0.60
   0   3  -9    0.70    0.90
   0  -3  -9    1.20    1.10
   0  -3  -9    0.90    0.90
   0  -3 -10    0.40    1.10
   0  -3 -10    0.30    1.20
   0   3 -10    0.40    1.10
   0   3 -10    0.30    0.60
   0   3 -10    0.20    0.70
   0  -3 -10    0.10    0.60
   0  -3 -10   -0.10    0.70
   0   3 -10    0.20    0.70
   0   3 -10    0.50    0.70
   0   3 -11  365.66    6.70
   0  -3 -11  365.76    6.70
   0  -3 -11  361.76    6.70
   0   3 -11  353.66    6.70
   0   3 -11  365.96    6.80
   0   3 -11  363.16    6.70
   0   3 -12    0.30    0.70
   0   3 -12    2.20    0.70
   0  -3 -12    0.60    0.80
   0  -3 -12    1.90    0.80
   0   3 -12   -0.10    0.70
   0   3 -12    0.60    0.70
   0   3 -12    0.70    0.80
   0   3 -12    0.10    0.80
   0   3 -13  384.36    7.20
   0   3 -13  403.66    7.30
   0  -3 -13  397.96    7.30
   0   3 -13  395.36    7.30
   0   3 -13  397.16    7.30
   0  -3 -13  398.36    7.30
   0   3 -14    0.50    0.60
   0  -3 -14    0.50    0.60
   0   3 -14    0.60    0.70
   0  -3 -14    0.00    0.70
   0  -3 -15  102.39    2.00
   0  -3 -15  104.79    2.10
   0   3 -15  107.89    2.10
   0   4  14   71.09    1.50
   0   4  12  125.29    2.50
   0  -4  10  120.59    3.60
   0   4  10  122.49    3.60
   0  -4   9   -0.40    1.10
   0   4   9    0.00    1.10
   0   4   8  202.78    4.70
   0   4   7    0.30    0.90
   0  -4   7   -0.10    0.90
   0   4   6  382.26    7.50
   0  -4   6  373.26    7.70
   0  -4   5    0.30    0.80
   0   4   5    1.10    0.50
   0   4   5    0.70    0.70
   0  -4   4  122.69    3.10
   0   4   4  128.09    2.90
   0   4   4  128.29    2.80
   0   4   3    0.10    0.60
   0   4   3    0.00    0.50
   0   4   2   42.50    1.30
   0   4   2   41.50    1.30
   0   4   1   -0.20    0.50
   0   4   0 1004.70   18.10
   0   4   0 1045.40   18.40
   0   4  -1    0.30    0.50
   0   4  -1    0.20    0.30
   0   4  -2   53.19    1.40
   0   4  -2   49.50    1.20
   0   4  -3    0.80    0.50
   0  -4  -3    0.30    0.30
   0   4  -3    0.10    0.30
   0  -4  -3    0.70    0.60
   0   4  -3    1.10    0.40
   0   4  -4   94.29    2.20
   0  -4  -4   95.39    2.00
   0   4  -4   92.19    2.00
   0   4  -4   95.19    2.20
   0  -4  -5    0.30    0.70
   0   4  -5   -0.10    0.50
   0   4  -5    0.20    0.50
   0  -4  -5    0.30    0.50
   0  -4  -6  237.08    4.70
   0   4  -6  236.18    4.70
   0   4  -6  234.68    4.60
   0  -4  -7   -0.10    0.50
   0   4  -7   -0.40    0.70
   0  -4  -7    0.30    0.70
   0  -4  -7   -0.20    0.90
   0  -4  -8  155.58    3.70
   0   4  -8  155.28    3.70
   0  -4  -8  160.68    3.20
   0  -4  -8  157.78    4.00
   0   4  -9    0.10    0.70
   0  -4  -9   -0.10    0.90
   0   4  -9    0.80    0.90
   0  -4  -9    0.20    1.10
   0  -4  -9    0.00    0.70
   0   4 -10  136.79    3.70
   0  -4 -10  146.69    4.00
   0   4 -10  146.29    2.90
   0   4 -10  149.09    2.90
   0   4 -10  146.59    2.90
   0   4 -10  158.58    3.10
   0  -4 -11   -0.30    0.70
   0   4 -11   -0.60    0.70
   0  -4 -11    0.30    0.70
   0   4 -11   -0.30    0.70
   0   4 -11    0.10    0.70
   0   4 -11    0.20    0.80
   0  -4 -12   93.69    2.10
   0   4 -12   96.99    2.00
   0  -4 -12   96.29    2.10
   0   4 -12   90.19    2.00
   0   4 -12   94.69    2.00
   0   4 -12  100.49    2.20
   0   4 -13    0.10    0.60
   0  -4 -13    0.20    0.60
   0   4 -13    0.40    0.70
   0   4 -13   -0.40    0.80
   0   4 -13    0.00    0.60
   0  -4 -14   61.09    1.30
   0   4 -14   57.19    1.30
   0  -4 -15    0.30    0.40
   0   4 -15   -0.50    0.40
   0   5  14   -0.20    0.40
   0   5  12   -0.30    0.60
   0   5  12    0.50    0.60
   0   5  10    0.60    0.60
   0  -5   9  353.06    7.90
   0   5   9  367.46    7.80
   0   5   8    1.00    1.10
   0  -5   7   83.79    2.70
   0   5   7   78.99    2.60
   0   5   6    1.00    0.90
   0  -5   6   -0.40    1.00
   0  -5   5  638.14   12.00
   0   5   5  630.94   11.80
   0   5   4    1.30    0.80
   0  -5   4   -0.10    0.90
   0   5   3  358.66    7.10
   0   5   3  358.36    7.00
   0   5   2   -0.10    0.70
   0   5   2    1.10    0.70
   0   5   1  855.31   15.70
   0   5   0    0.70    0.60
   0   5   0    0.30    0.30
   0   5   0    0.30    0.60
   0   5  -1  777.02   13.30
   0   5  -1  695.13   12.90
   0   5  -2    0.30    0.40
   0   5  -2    0.40    0.60
   0   5  -3  336.97    6.50
   0   5  -3  351.16    6.70
   0   5  -4   -0.20    0.60
   0   5  -4    1.00    0.70
   0  -5  -4   -0.40    0.70
   0  -5  -5  493.05   10.00
   0   5  -5  526.05    9.70
   0   5  -6    0.20    0.60
   0  -5  -7   54.99    2.10
   0  -5  -7   55.89    1.40
   0  -5  -8    0.40    1.10
   0  -5  -8    0.20    0.70
   0  -5  -9  429.76    9.30
   0  -5  -9  443.86    8.30
   0   5  -9  458.25    8.30
   0   5  -9  456.65    8.30
   0   5 -10   -0.30    0.80
   0   5 -10    1.00    0.80
   0  -5 -10    0.20    0.70
   0   5 -10    0.30    0.80
   0   5 -11  201.38    4.00
   0   5 -12   -0.70    0.80
   0  -5 -12   -0.30    0.80
   0   5 -13  313.47    5.80
   0   5 -13  318.27    5.80
   0  -5 -13  321.87    5.80
   0   5 -14   -0.30    0.50
   0  -5 -14   -0.20    0.60
   0   5 -14    0.10    0.40
   0  -5 -15    7.70    0.40
   0   6  13    0.00    0.40
   0   6  12   15.80    0.80
   0   6  12   14.30    0.70
   0   6  11    0.30    0.70
   0   6  11    0.00    0.60
   0   6  10   20.30    0.90
   0   6   9   -0.20    0.60
   0   6   8  744.63   14.50
   0  -6   7    0.50    1.20
   0   6   7    1.40    1.20
   0  -6   6  358.46    7.70
   0   6   6  344.37    7.40
   0   6   5    1.20    0.80
   0  -6   5   -0.10    1.10
   0   6   5    0.20    1.00
   0  -6   4  253.67    5.50
   0   6   4  250.67    5.20
   0   6   4  230.98    4.40
   0   6   4  235.88    5.20
   0   6   3    0.50    0.90
   0   6   2   61.29    2.00
   0   6   1    0.70    0.80
   0   6   0 1656.53   30.30
   0   6   0 1695.03   30.20
   0   6  -1    3.80    0.80
   0   6  -2   79.69    2.30
   0  -6  -3    0.40    0.90
   0   6  -3    0.20    0.80
   0  -6  -4   86.69    2.70
   0   6  -4   93.09    1.90
   0   6  -5   -0.20    0.80
   0  -6  -5    0.40    1.00
   0   6  -5    0.00    0.40
   0  -6  -6  307.07    6.70
   0   6  -7    1.30    0.70
   0  -6  -7   -0.20    0.70
   0   6  -7   -0.30    0.70
   0   6  -8  701.33   12.70
   0   6  -8  725.13   12.70
   0  -6  -8  653.13   13.80
   0   6  -8  723.23   12.70
   0  -6  -8  675.03   12.80
   0  -6  -9    0.90    0.80
   0   6  -9   -0.30    0.80
   0   6  -9    0.10    0.80
   0   6  -9   -0.50    0.80
   0   6 -10   51.29    1.40
   0   6 -10   52.09    1.50
   0  -6 -11   -0.40    0.80
   0   6 -11    0.50    0.80
   0  -6 -12   39.70    1.20
   0   6 -12   38.80    1.10
   0   6 -12   37.70    1.20
   0  -6 -13    0.20    0.60
   0   6 -13   -0.40    0.50
   0   6 -13    0.20    0.50
   0   6 -13   -0.20    0.60
   0   6 -14   35.30    0.80
   0  -6 -14   48.30    1.00
   0   7  12   -0.30    0.50
   0   7  12   -0.20    0.50
   0   7  12    0.00    0.50
   0   7  11   98.19    2.10
   0   7  11   93.19    2.00
   0   7  10   -0.30    0.70
   0   7   9   17.30    0.80
   0   7   9   16.90    0.80
   0   7   8    0.00    0.70
   0   7   7  182.38    3.60
   0   7   7  174.38    4.60
   0   7   6   -0.40    1.20
   0  -7   6   -1.00    1.30
   0   7   6    0.50    0.60
   0   7   5  100.29    2.10
   0   7   5   98.29    2.80
   0   7   5   92.49    3.00
   0  -7   5   99.49    3.30
   0   7   4   -0.20    0.60
   0   7   4    0.00    1.10
   0  -7   4    0.50    1.20
   0   7   4    0.60    1.00
   0   7   3  158.68    3.10
   0   7   3  150.18    3.80
   0  -7   2    0.00    1.00
   0   7   2    1.10    1.00
   0   7   1   44.60    1.80
   0  -7   1   46.50    1.90
   0   7   1   42.30    1.80
   0   7   0   -0.70    1.00
   0   7   0    0.30    0.90
   0   7  -1   37.50    1.70
   0   7  -2    0.30    0.90
   0   7  -3   95.29    2.00
   0   7  -3   91.99    2.70
   0   7  -4    0.20    0.50
   0  -7  -4    0.30    1.10
   0   7  -4   -0.30    1.00
   0   7  -5  132.99    2.60
   0   7  -5  130.09    3.30
   0  -7  -6    0.90    1.20
   0   7  -6   -0.40    0.60
   0   7  -6    0.20    0.70
   0   7  -6   -0.90    0.70
   0   7  -7  200.88    3.90
   0   7  -7  196.48    3.80
   0   7  -7  201.28    4.00
   0  -7  -7  191.28    4.00
   0   7  -7  202.78    3.90
   0  -7  -8   -0.20    0.70
   0   7  -8    0.40    0.80
   0   7  -8    0.90    0.80
   0  -7  -8    0.20    0.80
   0   7  -8   -0.50    0.80
   0   7  -9   13.40    0.80
   0  -7  -9   11.40    0.80
   0   7  -9   11.40    0.90
   0  -7  -9   11.90    0.90
   0   7  -9   11.30    0.90
   0  -7 -10   -0.10    0.70
   0   7 -10    0.40    0.70
   0   7 -10    0.20    0.80
   0  -7 -10    0.20    0.80
   0  -7 -11   98.09    2.10
   0   7 -11  102.39    2.20
   0  -7 -12    0.40    0.60
   0   7 -12    0.50    0.60
   0  -7 -13   52.99    1.10
   0   7 -13   53.29    1.10
   0   8  12   18.70    0.50
   0   8  11    0.60    0.50
   0   8  11    0.10    0.50
   0   8  11    0.50    0.50
   0   8  11   -0.30    0.50
   0   8  10  392.86    7.00
   0   8  10  379.96    7.00
   0   8  10  378.76    7.00
   0   8   9    0.50    0.60
   0   8   9    0.10    0.70
   0   8   9    0.50    0.60
   0   8   8   47.20    1.30
   0   8   8   45.10    1.30
   0   8   7    0.20    0.70
   0   8   7    0.20    0.70
   0   8   6   61.99    1.60
   0   8   6   61.79    1.60
   0   8   5   -0.30    0.70
   0  -8   5    0.80    1.30
   0   8   5   -0.50    0.70
   0   8   5    0.30    1.20
   0   8   5   -0.40    0.60
   0   8   4   53.19    1.40
   0   8   4   56.59    2.20
   0   8   4   51.29    1.40
   0   8   4   52.39    2.20
   0   8   4   53.09    1.40
   0   8   3   -0.60    1.10
   0  -8   3    1.50    1.20
   0   8   3    0.50    0.60
   0   8   3   -0.50    0.60
   0   8   3    0.60    0.70
   0   8   2  323.57    6.00
   0   8   2  327.87    6.00
   0   8   2  307.87    6.90
   0   8   2  319.87    6.00
   0  -8   2  321.27    7.20
   0   8   1   -0.10    1.10
   0   8   1   -0.10    1.10
   0  -8   1    1.20    1.10
   0   8   1   -0.30    0.70
   0   8   0  370.26    7.90
   0  -8   0  367.96    7.90
   0   8   0  373.46    6.90
   0  -8  -1    0.10    0.90
   0   8  -1    1.20    1.10
   0   8  -2  173.98    3.40
   0   8  -2  176.88    4.30
   0   8  -2  171.48    3.40
   0  -8  -2  163.38    4.10
   0   8  -2  169.98    3.40
   0   8  -3    0.90    0.60
   0  -8  -3   -0.30    1.30
   0   8  -3    0.00    1.10
   0   8  -3    0.60    0.60
   0   8  -3    0.40    0.60
   0   8  -4   21.40    0.90
   0   8  -4   22.20    1.50
   0   8  -4   21.00    0.90
   0   8  -4   22.40    0.90
   0   8  -5   -0.10    0.70
   0   8  -5   -0.20    0.60
   0   8  -5    1.20    1.00
   0  -8  -5   -0.80    1.30
   0   8  -5    0.00    0.60
   0   8  -6  140.59    2.80
   0   8  -6  140.69    2.80
   0   8  -6  146.99    2.90
   0   8  -6  136.59    2.80
   0   8  -7   -0.10    0.80
   0   8  -7    1.10    0.70
   0   8  -7    0.40    0.60
   0  -8  -7    0.70    0.80
   0   8  -7   -0.10    0.80
   0   8  -8   15.00    0.80
   0   8  -8   15.50    1.00
   0  -8  -8   15.20    1.00
   0   8  -8   14.00    0.90
   0  -8  -9    0.10    0.60
   0  -8  -9    0.10    0.70
   0   8  -9    1.20    0.80
   0   8  -9    0.40    0.60
   0  -8 -10  186.18    3.70
   0  -8 -10  181.38    3.60
   0   8 -11   -0.10    0.60
   0  -8 -11    0.20    0.50
   0   8 -12   45.70    1.00
   0   8 -12   46.60    1.00
   0   9  11   45.50    0.90
   0   9  10    0.20    0.50
   0   9  10   -0.30    0.50
   0   9  10    0.10    0.40
   0   9  10    0.30    0.50
   0   9   9   36.60    1.00
   0   9   9   37.30    1.10
   0   9   9   36.10    1.00
   0   9   8   -0.50    0.60
   0   9   8    0.60    0.70
   0   9   8    0.20    0.60
   0   9   8    0.00    0.60
   0   9   7  256.77    4.80
   0   9   7  259.47    4.90
   0   9   6    0.20    0.70
   0   9   6   -0.10    0.70
   0   9   5  680.73   12.40
   0   9   5  694.33   12.40
   0   9   5  689.73   12.40
   0   9   4   -0.20    0.70
   0   9   4    0.40    0.80
   0   9   4   -0.30    0.80
   0   9   3  325.07    6.10
   0   9   3  324.97    6.10
   0   9   3  328.07    6.10
   0   9   2    0.30    0.70
   0   9   2   -0.60    0.80
   0   9   2    0.30    0.70
   0   9   1  223.18    4.30
   0   9   1  227.78    4.30
   0   9   1  222.78    4.30
   0   9   0    0.80    0.70
   0  -9   0   -0.80    1.20
   0   9   0    0.90    0.60
   0   9   0    0.50    0.70
   0   9   0   -0.10    0.70
   0   9  -1  186.18    3.70
   0   9  -1  185.18    3.60
   0   9  -1  188.08    3.60
   0   9  -2   -0.10    0.70
   0   9  -2    1.10    0.70
   0   9  -2    0.80    0.70
   0   9  -3  249.28    4.70
   0   9  -3  251.77    4.70
   0   9  -3  250.27    4.80
   0   9  -4    0.60    0.60
   0   9  -4    0.00    0.70
   0   9  -4    0.00    0.60
   0   9  -5  588.24   10.90
   0   9  -5  600.94   10.90
   0   9  -5  624.54   11.00
   0   9  -5  615.04   10.90
   0   9  -6    0.40    0.60
   0   9  -6    0.00    0.60
   0   9  -6    0.70    0.80
   0   9  -7  185.08    3.50
   0   9  -7  181.08    3.50
   0   9  -7  188.38    3.60
   0  -9  -7  180.88    3.70
   0   9  -8    0.30    0.70
   0   9  -8    0.40    0.60
   0  -9  -8   -0.20    0.70
   0   9  -8    0.00    0.70
   0   9  -9   33.20    0.90
   0  -9  -9   34.50    1.10
   0   9  -9   35.40    1.10
   0   9 -10   -0.20    0.50
   0   9 -11   49.70    1.10
   0  10  10   54.59    1.10
   0  10   9   -0.30    0.40
   0  10   9    0.10    0.40
   0  10   9    0.20    0.40
   0  10   9   -0.20    0.40
   0  10   9   -0.10    0.30
   0  10   8   36.40    1.00
   0  10   8   40.50    1.00
   0  10   8   38.90    1.00
   0  10   8   38.90    1.00
   0  10   8   35.90    0.90
   0  10   7    0.00    0.60
   0  10   7    0.40    0.60
   0  10   7   -0.20    0.60
   0  10   7    0.50    0.60
   0  10   6  149.79    2.90
   0  10   6  146.89    2.90
   0  10   6  148.39    2.90
   0  10   5    0.00    0.70
   0  10   5   -0.10    0.60
   0  10   5    0.20    0.70
   0  10   4   90.99    2.00
   0  10   4   89.89    2.00
   0  10   4   90.09    1.90
   0  10   4   89.89    2.00
   0  10   3    0.30    0.50
   0  10   3    0.40    0.70
   0  10   3    0.00    0.70
   0  10   2   60.39    1.50
   0  10   2   56.59    1.40
   0  10   2   60.29    1.50
   0  10   1   -0.20    0.60
   0  10   1   -0.20    0.70
   0  10   1   -0.10    0.70
   0  10   1   -0.10    0.70
   0  10   0   19.20    0.80
   0  10   0   21.10    1.00
   0  10   0   20.80    1.00
   0  10   0   21.40    0.90
   0  10  -1    0.30    0.70
   0  10  -1   -0.70    0.60
   0  10  -2   49.80    1.40
   0  10  -2   48.70    1.30
   0  10  -2   46.10    1.30
   0  10  -3    0.50    0.70
   0  10  -3    0.40    0.70
   0  10  -3    0.10    0.60
   0  10  -4   75.59    1.70
   0  10  -4   72.49    1.70
   0  10  -5    0.30    0.70
   0  10  -5    0.20    0.60
   0  10  -5    0.30    0.70
   0  10  -5   -0.50    0.60
   0  10  -6  112.19    2.30
   0 -10  -6  108.89    2.40
   0  10  -6  108.99    2.20
   0  10  -6  113.69    2.30
   0  10  -7    0.30    0.60
   0 -10  -7    0.20    0.60
   0 -10  -8   33.20    1.00
   0  10  -9   -0.10    0.40
   0  10 -10   72.09    1.40
   0  11   8   -0.20    0.30
   0  11   7  172.58    3.20
   0  11   7  175.88    3.20
   0  11   7  164.28    3.10
   0  11   7  172.88    3.20
   0  11   6    0.50    0.50
   0  11   6    0.30    0.50
   0  11   6    0.20    0.40
   0  11   6    0.30    0.50
   0  11   5   77.79    1.60
   0  11   5   78.29    1.70
   0  11   4    0.50    0.60
   0  11   4   -0.10    0.60
   0  11   3  114.59    2.30
   0  11   2    0.70    0.60
   0  11   1  106.89    2.30
   0  11   1  113.19    2.30
   0  11   0    0.10    0.60
   0  11   0   -0.10    0.70
   0  11  -1  151.08    3.00
   0  11  -2   -0.80    0.60
   0  11  -2   -0.40    0.60
   0  11  -3  166.78    3.20
   0  11  -3  167.88    3.20
   0  11  -4   -0.20    0.60
   0  11  -4    0.50    0.50
   0  11  -4   -0.20    0.60
   0 -11  -5   67.49    1.50
   0  11  -5   69.19    1.50
   0  11  -5   65.89    1.50
   0  11  -6    0.20    0.50
   0  11  -6   -0.10    0.50
   0  11  -7  151.18    2.80
   0  11  -7  144.39    2.80
   0  11  -8   -0.10    0.30
   0  12   6    6.00    0.30
   0  12   5    0.20    0.30
   0  12   4   13.50    0.50
   0  12   3   -0.20    0.40
   0  12   2   52.49    1.20
   0  12   1    0.20    0.40
   0  12   0   57.59    1.20
   0  12  -1   -0.30    0.40
   0  12  -2   39.20    0.90
   0  12  -2   43.00    1.00
   0  12  -3    0.10    0.40
   0  12  -4   33.70    0.80
   0  12  -4   36.00    0.80
   0  12  -5    0.20    0.30
   0  12  -5    0.20    0.30
   0  13   1   16.90    0.40
   0 -13   1   16.70    0.40
   0  13   0    0.10    0.20
   0 -13   0    0.10    0.20
   0  13  -1   19.70    0.40
   0 -13  -1   18.60    0.40
  -1   0  11    0.70    1.20
  -1   0  10    0.10    1.00
  -1   0  10   -0.80    1.00
   1   0  10    0.60    1.00
  -1   0   9    0.80    0.90
   1   0   9    0.10    0.80
  -1   0   9    0.60    0.80
   1   0   9   -0.40    0.80
   1   0   8   -0.10    0.70
  -1   0   8    0.00    0.80
  -1   0   8    0.40    0.80
   1   0   8    0.00    0.70
  -1   0   7   -0.30    0.70
   1   0   7    1.30    0.60
  -1   0   7    0.90    0.70
   1   0   7    1.40    0.60
  -1   0   6    0.20    0.50
   1   0   6    0.60    0.40
   1   0   5    0.00    0.30
  -1   0   5   -0.20    0.50
   1   0   4    0.10    0.30
  -1   0   4    0.00    0.30
  -1   0   3    0.20    0.30
   1   0   3    0.30    0.20
   1   0   3    0.40    0.20
  -1   0   2    0.00    0.20
   1   0   2    0.20    0.10
  -1   0   2    0.20    0.10
  -1   0   1    0.10    0.10
  -1   0  -1    0.20    0.10
   1   0  -1    0.30    0.10
  -1   0  -1    0.20    0.10
  -1   0  -2    0.00    0.10
   1   0  -2    0.10    0.20
  -1   0  -3    0.30    0.20
   1   0  -3    0.30    0.30
   1   0  -4    0.20    0.30
  -1   0  -4    0.30    0.40
  -1   0  -5   -0.10    0.50
   1   0  -5   -0.10    0.40
   1   0  -6   -0.10    0.50
  -1   0  -6    0.10    0.60
  -1   0  -7    1.50    0.80
   1   0  -7    0.00    0.60
   1   0  -8   -0.80    0.90
   1   0  -8    0.00    0.80
  -1   0  -8   -0.20    0.80
  -1   0  -9    0.80    1.00
   1   0  -9    0.30    0.90
   1   0  -9   -0.20    1.00
  -1   0 -10   -0.30    1.10
   1   0 -10    0.70    1.20
   1   0 -10    0.10    1.10
   1   0 -11    0.00    0.80
   1   0 -11    0.30    0.80
  -1   0 -11    0.50    0.80
  -1   0 -11   -0.70    0.70
  -1   0 -11    0.10    0.70
   1   0 -11    0.30    0.80
   1   0 -11   -0.80    1.20
   1   0 -11   -0.20    1.30
  -1   0 -11    1.70    1.30
   1   0 -12    0.00    0.80
  -1   0 -12    0.40    0.90
   1   0 -12   -0.50    0.90
  -1   0 -12   -0.20    0.90
   1   0 -12    0.80    0.90
   1   0 -13    0.20    0.90
  -1   0 -13    0.10    0.90
  -1   0 -13    0.50    0.90
   1   0 -13   -0.60    0.80
   1   0 -13    0.20    0.80
   1   0 -14   -0.40    0.80
  -1   0 -14    0.10    0.80
   1   0 -14    0.40    0.80
  -1   0 -14    0.30    0.80
   1   0 -14    0.10    0.80
   1   0 -15   -0.50    0.60
  -1   0 -15    0.90    0.60
   1   0 -16    0.50    0.40
  -1   0 -16    0.00    0.40
  -1   1  11  398.26    8.40
  -1  -1  11  398.06    8.40
  -1   1  10    7.20    1.20
   1   1  10    7.40    1.20
   1  -1  10    7.60    1.20
  -1  -1  10    7.70    1.20
  -1  -1  10    7.20    1.20
  -1   1  10    6.90    1.20
   1   1   9   45.40    1.80
   1  -1   9   46.50    1.70
   1   1   9   44.30    1.70
  -1   1   9   47.10    1.80
  -1  -1   9   49.00    1.90
  -1  -1   9   43.20    1.80
   1  -1   9   46.40    1.80
   1  -1   8  972.10   17.90
  -1  -1   8  999.30   18.00
  -1   1   8  985.60   18.00
   1   1   8  935.91   17.90
   1   1   7  120.59    2.70
   1  -1   7  120.79    2.90
  -1   1   7  121.49    2.90
   1   1   7  121.49    2.80
  -1  -1   7  124.69    2.90
  -1   1   7  123.69    2.90
  -1   1   6  888.11   16.20
   1   1   6  899.91   16.20
  -1  -1   6  885.51   16.30
   1   1   6  868.21   16.10
   1  -1   6  934.81   16.30
  -1   1   6  887.51   16.30
  -1  -1   5  525.55    9.80
   1   1   5  528.65    9.60
  -1   1   5  518.65    9.70
  -1   1   5  514.95    9.70
   1   1   5  521.35    9.60
   1  -1   5  539.55    9.60
  -1   1   4   91.69    2.00
  -1   1   4   90.49    2.00
   1   1   4   92.19    2.00
   1   1   4   92.69    1.90
   1  -1   4   97.19    2.00
   1   1   4   92.99    1.70
   1  -1   3  771.62   13.90
  -1   1   3  802.02   14.10
  -1   1   3  788.62   14.10
   1   1   3  806.92   14.00
   1   1   3  793.52   14.00
  -1  -1   3  800.72   14.10
   1   1   3  774.22   13.90
  -1   1   3  788.62   13.90
  -1  -1   2  469.55    4.70
   1   1   2  479.85    4.60
  -1   1   2  476.15    4.50
   1  -1   2  472.95    4.50
   1   1   1  467.35    8.40
  -1   1   1  471.45    8.40
  -1   1   0 1370.66   24.10
  -1   1  -1  398.66    7.30
  -1  -1  -1  414.06    7.30
  -1   1  -1  400.96    7.30
  -1  -1  -1  419.06    7.30
  -1   1  -1  418.66    7.30
  -1   1  -1  400.06    7.30
  -1   1  -2  432.96    6.70
  -1  -1  -2  436.76    6.70
   1   1  -2  446.26    6.80
   1  -1  -2  443.96    6.70
  -1   1  -2  418.06    6.60
   1  -1  -2  426.96    6.60
   1   1  -3  713.23   13.10
   1   1  -3  743.93   12.90
  -1   1  -3  737.63   12.90
  -1  -1  -3  706.33   12.90
  -1  -1  -3  745.13   13.10
  -1   1  -3  746.43   13.10
   1  -1  -3  724.93   12.90
  -1   1  -4   85.49    1.80
  -1  -1  -4   83.49    1.80
  -1   1  -4   84.49    1.80
   1   1  -4   82.59    1.80
   1  -1  -4   84.49    1.80
   1   1  -4   82.09    1.50
  -1  -1  -5  466.45    8.70
  -1   1  -5  464.55    8.70
   1  -1  -5  466.85    8.70
   1   1  -5  469.45    8.70
  -1  -1  -6  879.81   15.70
  -1   1  -6  877.91   15.70
   1   1  -6  854.81   15.70
   1  -1  -6  834.02   15.70
  -1  -1  -7   95.99    2.40
  -1   1  -7   95.89    2.40
   1  -1  -7   97.89    2.40
   1   1  -7   89.19    2.40
   1  -1  -8  961.20   17.30
  -1   1  -8  937.31   17.20
  -1  -1  -8  927.91   17.30
   1   1  -8  953.50   17.30
   1   1  -8  887.71   17.20
   1  -1  -8  916.11   17.20
  -1  -1  -9   45.10    1.80
  -1   1  -9   45.60    1.80
   1   1  -9   46.30    1.90
   1  -1  -9   46.80    1.90
   1  -1  -9   40.80    1.80
   1   1  -9   44.20    1.80
   1  -1 -10    4.80    1.20
   1   1 -10    5.50    1.20
   1  -1 -10    4.10    1.20
  -1  -1 -10    4.50    1.20
  -1   1 -10    5.10    1.20
   1  -1 -11  425.56    7.80
  -1   1 -11  422.46    7.80
   1   1 -11  417.46    7.80
  -1  -1 -11  426.66    7.80
   1  -1 -11  414.46    7.80
   1   1 -11  413.16    7.80
  -1   1 -11  421.16    7.80
  -1   1 -11  429.36    7.80
   1  -1 -11  428.36    7.80
  -1  -1 -11  428.06    7.80
   1   1 -11  432.96    7.80
   1  -1 -11  433.86    7.80
  -1  -1 -11  427.46    7.80
   1   1 -11  425.86    7.80
  -1   1 -11  430.36    7.80
   1  -1 -11  383.26    8.80
   1  -1 -11  434.86    8.90
   1   1 -11  424.66    8.90
  -1  -1 -11  421.36    8.90
  -1   1 -11  414.96    8.90
   1   1 -11  426.96    7.80
  -1   1 -11  425.26    7.80
  -1  -1 -12    0.30    0.80
  -1   1 -12    0.60    0.80
   1  -1 -12   -0.20    0.90
  -1   1 -12   -0.10    0.80
   1   1 -12    0.80    0.80
   1   1 -12    0.40    0.80
  -1  -1 -12    0.20    0.80
   1  -1 -12    0.30    0.80
   1   1 -12    0.20    0.80
  -1   1 -12    0.10    0.70
  -1   1 -12   -0.10    0.80
   1  -1 -12    0.50    0.80
   1   1 -12    1.40    0.80
  -1  -1 -12    1.70    0.80
  -1  -1 -13   79.69    2.00
  -1   1 -13   82.89    2.00
   1   1 -13   82.59    2.00
   1  -1 -13   80.89    2.00
   1  -1 -13   84.09    2.00
   1   1 -13   82.19    2.00
  -1   1 -13   81.79    2.00
  -1  -1 -13   82.79    2.00
  -1   1 -13   82.79    2.00
   1  -1 -13   84.49    2.00
   1   1 -13   85.59    2.00
   1   1 -14  177.18    3.50
  -1  -1 -14  178.28    3.50
   1  -1 -14  179.28    3.50
   1  -1 -14  177.28    3.50
  -1   1 -14  176.38    3.50
   1   1 -14  176.78    3.50
  -1  -1 -14  169.08    3.40
   1   1 -14  180.88    3.50
  -1   1 -14  167.98    3.50
  -1  -1 -15    1.70    0.60
  -1   1 -15    1.60    0.60
   1  -1 -15    2.30    0.60
   1   1 -15    2.00    0.60
   1   1 -16  123.19    2.40
   1  -1 -16  131.09    2.40
  -1  -1 -16  130.89    2.40
  -1   1 -16  127.29    2.40
  -1   2  13  100.99    2.10
  -1  -2  11  499.25   10.70
  -1   2  11  555.84   10.80
  -1  -2  10   97.19    3.00
  -1  -2  10   96.79    3.00
   1  -2  10   94.59    2.90
   1   2  10  103.99    2.90
  -1   2  10   93.39    3.00
  -1  -2   9   28.80    1.60
   1  -2   9   26.10    1.50
  -1   2   9   29.70    1.60
   1   2   9   29.80    1.50
  -1  -2   8  823.82   15.70
   1  -2   8  846.92   15.70
   1   2   8  826.32   15.60
  -1   2   8  847.62   15.70
  -1  -2   7    9.00    1.00
  -1   2   7    9.00    0.90
   1  -2   6  736.03   13.70
   1   2   6  731.23   13.70
  -1   2   6  760.22   13.80
  -1   2   6  756.42   13.80
   1  -2   5 1164.48   21.20
  -1  -2   5 1195.08   21.20
   1   2   5 1214.28   21.10
  -1   2   5 1185.68   21.20
  -1   2   5 1161.28   20.80
  -1   2   5 1160.78   21.20
   1   2   4   32.20    0.80
  -1   2   4   33.00    0.80
  -1   2   4   30.80    1.00
   1   2   4   33.00    1.00
  -1  -2   4   32.70    1.10
   1  -2   4   31.20    1.00
  -1  -2   3  757.02   13.70
   1  -2   3  759.72   13.50
   1   2   3  753.02   13.50
  -1   2   3  753.02   13.50
  -1   2   3  733.83   13.60
   1   2   3  765.12   13.60
   1  -2   2  530.75    9.50
  -1   2   2  527.55    9.50
   1   2   2  537.95    9.50
   1   2   2  518.95    9.60
   1  -2   1  304.17    5.50
  -1   2   1  295.07    5.50
   1   2   1  301.57    5.50
   1   2   0   14.00    0.30
  -1   2   0   15.10    0.50
  -1   2   0   15.00    0.50
   1   2  -1  312.67    5.50
  -1   2  -1  313.67    5.60
   1  -2  -1  307.37    5.60
  -1   2  -1  294.27    5.50
  -1  -2  -1  304.37    5.50
  -1   2  -1  319.17    5.60
  -1   2  -2  541.65    9.80
  -1  -2  -2  546.35    9.80
   1  -2  -2  553.04    9.90
  -1   2  -2  551.24    9.90
   1   2  -2  545.75    9.80
   1   2  -2  547.85    9.90
  -1   2  -2  555.84    9.90
  -1   2  -3  849.02   15.40
  -1  -2  -3  870.11   15.40
   1  -2  -3  850.61   15.40
  -1   2  -3  858.21   15.50
   1  -2  -3  856.51   15.50
   1   2  -3  877.51   15.40
  -1   2  -3  873.91   15.40
  -1   2  -4   45.70    1.20
  -1   2  -4   41.10    1.00
   1  -2  -4   41.50    1.20
   1   2  -4   42.40    1.00
  -1  -2  -4   43.60    1.10
  -1   2  -4   42.70    1.10
  -1  -2  -4   39.00    0.90
  -1   2  -5 1110.09   17.70
   1   2  -5 1095.99   17.30
  -1   2  -5 1113.79   17.30
   1  -2  -5 1150.58   17.70
  -1  -2  -5 1122.29   17.60
  -1   2  -5 1131.19   17.60
   1  -2  -6  682.83   12.90
  -1   2  -6  704.53   12.80
  -1  -2  -6  698.43   12.80
   1  -2  -7    3.40    0.70
   1  -2  -7    3.70    0.80
   1   2  -7    4.40    0.80
  -1  -2  -7    3.00    0.80
  -1   2  -7    4.20    0.80
   1  -2  -7    4.10    0.40
   1  -2  -8  739.03   13.70
  -1  -2  -8  731.73   13.70
   1  -2  -8  742.23   13.70
  -1   2  -8  729.83   13.60
   1  -2  -8  707.63   13.00
   1   2  -8  747.53   13.70
  -1   2  -9    1.90    1.00
   1  -2  -9    1.90    1.00
   1   2  -9    2.60    1.10
  -1  -2  -9    2.30    1.00
   1  -2  -9    1.10    1.00
   1  -2 -10   52.79    2.20
   1   2 -10   55.29    2.10
  -1   2 -10   54.59    2.20
  -1  -2 -10   54.59    2.20
   1  -2 -10   58.89    2.20
   1   2 -10   56.69    1.40
  -1  -2 -10   54.99    1.40
  -1  -2 -11  477.05    8.70
  -1   2 -11  474.15    8.70
   1  -2 -11  475.45    8.70
  -1   2 -11  468.35    8.70
   1   2 -11  468.85    8.70
   1  -2 -11  489.35    8.70
   1   2 -11  475.95    8.70
   1   2 -11  475.75    8.70
  -1  -2 -11  477.95    8.70
   1  -2 -11  483.65    8.70
  -1   2 -11  482.65    8.70
  -1   2 -11  479.75    8.70
  -1  -2 -11  482.35    8.70
   1  -2 -11  445.96    9.80
  -1   2 -11  455.25    9.70
   1  -2 -11  473.25    9.80
  -1  -2 -11  461.35    9.80
   1   2 -11  454.05    9.70
   1   2 -11  475.05    8.70
  -1   2 -11  471.45    8.70
  -1   2 -12   64.59    1.70
   1   2 -12   67.59    1.70
  -1   2 -12   64.79    1.70
  -1  -2 -12   68.49    1.70
   1   2 -12   67.89    1.70
   1  -2 -12   69.69    1.70
  -1   2 -12   67.89    1.70
  -1   2 -12   66.99    1.70
  -1  -2 -12   68.09    1.70
   1   2 -12   68.09    1.70
   1  -2 -12   69.89    1.70
   1   2 -12   65.99    1.70
  -1   2 -12   65.99    1.80
  -1   2 -13   83.89    1.90
  -1   2 -13   84.79    2.00
   1   2 -13   85.09    2.00
   1  -2 -13   85.29    2.00
  -1   2 -13   87.09    2.00
  -1  -2 -13   85.39    2.00
   1   2 -13   86.49    2.00
  -1   2 -13   85.59    2.00
   1  -2 -13   86.89    2.00
  -1  -2 -13   86.49    2.00
  -1  -2 -14    6.70    0.80
   1   2 -14    5.90    0.70
   1  -2 -14    6.00    0.70
   1   2 -14    6.60    0.70
  -1   2 -14    6.30    0.70
   1  -2 -14    6.00    0.80
  -1   2 -14    6.40    0.80
  -1  -2 -14    6.00    0.80
  -1   2 -15    9.50    0.60
   1  -2 -15   11.30    0.60
   1   2 -15   10.40    0.60
  -1  -2 -15   10.50    0.60
   1  -2 -15   10.50    0.60
  -1  -2 -15    9.50    0.60
   1  -2 -16   39.00    0.80
   1   2 -16   39.00    0.80
  -1   3  14  119.59    2.30
  -1   3  11    4.90    0.70
  -1   3  10   11.80    1.40
   1   3  10   13.20    1.40
  -1  -3  10   10.50    1.40
  -1   3   9   17.00    0.70
   1   3   9   17.10    1.40
  -1   3   9   16.80    1.40
   1  -3   9   17.50    1.30
  -1  -3   9   16.90    1.40
   1   3   8   13.30    1.20
  -1   3   8   12.90    1.20
  -1  -3   8   14.20    1.30
   1   3   7   89.09    2.40
  -1   3   7   84.19    2.40
   1  -3   7   82.99    2.40
  -1   3   6   65.79    1.90
   1   3   6   64.69    1.90
  -1  -3   6   68.19    2.00
   1  -3   6   62.79    1.90
   1   3   5   14.50    0.90
  -1   3   5   14.00    0.90
  -1  -3   5   14.20    0.90
   1  -3   5   16.30    0.90
   1   3   5   14.80    0.70
  -1   3   5   15.50    0.70
  -1   3   4    7.30    0.70
   1   3   4    5.90    0.60
  -1  -3   4    8.10    0.70
  -1   3   4    5.40    0.50
   1   3   4    7.40    0.50
   1   3   3   98.29    2.20
  -1   3   3  101.89    2.20
  -1  -3   3   96.79    2.30
   1   3   3   96.09    2.10
   1   3   2  794.92   14.10
   1   3   2  766.02   14.00
  -1   3   2  775.62   14.00
   1  -3   2  775.32   14.00
   1   3   1  631.54   11.50
   1   3   1  627.54   11.50
  -1   3   1  632.74   11.50
   1  -3   1  634.64   11.50
   1   3   0   93.49    2.00
  -1   3   0   91.49    2.00
  -1   3   0   88.59    2.00
   1   3   0   90.09    2.00
   1   3   0   89.09    1.70
   1  -3   0   93.99    2.00
  -1   3  -1  648.74   11.60
   1   3  -1  633.94   11.40
  -1   3  -1  654.13   11.60
  -1   3  -2  694.73   12.50
   1   3  -2  705.93   12.40
   1  -3  -2  691.63   12.60
  -1   3  -2  669.23   12.30
  -1  -3  -2  694.33   12.30
  -1   3  -2  719.23   12.60
   1   3  -2  708.63   12.60
  -1   3  -3  104.99    2.30
   1   3  -3  105.69    2.20
  -1   3  -3  103.79    2.10
  -1  -3  -3  104.59    2.10
   1  -3  -3  110.99    2.40
  -1   3  -3  106.09    2.20
   1   3  -3  105.89    2.30
  -1   3  -4   10.60    0.60
  -1  -3  -4    8.40    0.50
  -1   3  -4    9.70    0.60
   1  -3  -4    9.90    0.70
  -1   3  -4    9.40    0.50
   1   3  -4   10.00    0.60
  -1   3  -5   15.50    0.90
   1   3  -5   17.10    0.70
  -1   3  -5   15.20    0.60
  -1   3  -5   15.30    0.70
  -1  -3  -5   14.90    0.80
   1  -3  -6   77.49    2.10
   1   3  -6   74.59    1.90
   1  -3  -6   71.89    1.90
  -1   3  -6   70.39    1.90
  -1  -3  -6   72.39    1.90
   1  -3  -7   69.19    2.10
  -1   3  -7   61.59    1.90
  -1  -3  -7   64.29    1.90
   1   3  -7   61.19    1.90
   1  -3  -7   63.49    1.90
   1  -3  -7   67.19    1.40
   1  -3  -8   10.40    1.10
   1  -3  -8    9.50    1.00
   1  -3  -8    9.90    0.60
  -1  -3  -8    8.60    1.00
   1   3  -8    9.70    1.00
  -1   3  -8    9.60    1.00
   1  -3  -9   18.70    1.40
   1   3  -9   17.40    1.30
  -1   3  -9   19.60    1.30
   1  -3  -9   19.30    0.80
  -1  -3  -9   19.30    1.30
   1  -3  -9   19.30    1.30
  -1   3 -10   12.90    1.30
   1  -3 -10   12.10    1.30
  -1  -3 -10   13.50    1.30
   1   3 -10   12.10    1.30
   1  -3 -10    8.50    1.30
   1  -3 -10   13.10    0.80
   1   3 -10   12.00    0.80
   1   3 -10   13.00    0.80
  -1   3 -10   12.20    0.70
  -1   3 -10   12.80    0.80
  -1  -3 -10   12.80    0.80
   1  -3 -10   12.80    0.80
  -1  -3 -10   13.10    0.80
  -1   3 -10   12.40    0.70
   1   3 -10   13.30    0.80
   1   3 -10   12.50    0.80
  -1   3 -11    6.30    0.80
  -1  -3 -11    5.70    0.70
  -1  -3 -11    6.10    0.80
   1   3 -11    5.80    0.80
   1   3 -11    6.70    0.80
   1  -3 -11    5.50    0.80
  -1   3 -11    6.10    0.80
   1  -3 -11    5.60    0.80
   1   3 -11    7.40    0.80
  -1   3 -11    6.20    0.70
   1   3 -11    6.80    0.90
   1   3 -12    5.40    0.90
  -1   3 -12    4.10    0.90
   1   3 -12    5.80    0.80
  -1   3 -12    4.20    0.80
  -1  -3 -12    4.70    0.80
   1  -3 -12    5.70    0.80
  -1   3 -12    5.20    0.80
  -1  -3 -12    5.40    0.80
   1  -3 -12    5.20    0.80
   1   3 -12    4.30    0.80
  -1   3 -12    6.20    0.80
   1   3 -12    5.40    0.80
   1   3 -12    5.20    0.90
   1   3 -12    4.60    0.70
  -1   3 -12    6.60    0.80
  -1   3 -13   10.60    0.90
   1   3 -13   11.30    0.90
  -1  -3 -13    9.70    0.90
   1   3 -13   10.90    0.80
  -1   3 -13   10.40    0.80
  -1   3 -13    9.80    0.80
   1  -3 -13    9.80    0.80
   1   3 -13   10.70    0.80
   1   3 -13    9.90    0.80
  -1  -3 -13    9.60    0.80
   1  -3 -13    9.90    0.80
   1  -3 -14  127.69    2.60
  -1  -3 -14  129.59    2.60
  -1   3 -14  128.79    2.50
   1   3 -14  127.79    2.50
  -1   3 -14  121.29    2.50
   1  -3 -14  133.29    2.70
  -1  -3 -14  129.39    2.70
  -1   3 -14  129.79    2.60
   1   3 -14  130.39    2.60
   1  -3 -15    2.50    0.40
  -1  -3 -15    3.00    0.40
   1   3 -15    2.50    0.50
   1  -3 -15    2.90    0.50
  -1  -3 -15    1.90    0.50
   1  -3 -16    0.80    0.20
  -1   4  14   96.89    1.90
   1   4  14   91.79    1.90
   1   4  12   42.00    1.10
  -1   4  12   40.50    1.20
  -1   4  11  358.26    6.60
  -1   4  10    7.10    0.60
  -1   4  10    5.70    1.30
   1   4  10    5.80    1.30
   1  -4  10    4.80    1.20
  -1  -4  10    7.60    1.40
   1   4   9    8.30    1.30
  -1   4   9    7.70    1.30
  -1  -4   9    7.50    1.40
   1  -4   9    8.00    1.30
  -1   4   8  304.87    5.70
  -1   4   8  308.37    6.60
   1  -4   7   74.29    2.40
  -1   4   7   75.69    2.40
   1   4   7   77.09    2.30
  -1  -4   6  545.55   10.60
   1  -4   6  546.05   10.60
  -1   4   6  530.45   10.40
   1   4   6  544.45   10.40
  -1  -4   5  443.06    8.50
   1  -4   5  422.26    8.40
   1   4   5  426.56    8.30
  -1   4   5  431.86    8.30
   1   4   5  411.76    8.00
  -1   4   5  423.56    8.00
  -1  -4   4   41.80    1.60
  -1   4   4   43.00    1.50
   1   4   4   44.70    1.50
  -1   4   4   43.50    1.30
   1   4   4   41.60    1.30
  -1  -4   3  394.16    7.60
   1   4   3  389.46    7.50
  -1   4   3  393.66    7.40
   1   4   3  375.46    7.30
   1   4   2   14.20    0.80
   1   4   2   13.10    0.80
  -1   4   2   13.40    0.80
   1   4   1   92.39    2.20
  -1   4   1   93.19    2.20
   1   4   1   88.89    2.10
  -1   4   0  999.30   17.70
   1   4   0  958.30   17.40
  -1   4   0 1014.50   17.80
   1   4   0 1011.20   17.80
  -1   4  -1  145.29    3.00
  -1   4  -1  142.19    2.80
   1   4  -1  137.19    2.70
   1   4  -2   13.10    0.70
  -1   4  -2   11.80    0.70
   1   4  -2   11.50    0.50
  -1   4  -2   11.80    0.60
   1   4  -2   10.70    0.30
   1  -4  -3  247.38    4.90
   1   4  -3  254.77    4.80
  -1   4  -3  246.88    4.80
   1   4  -3  246.88    4.60
  -1   4  -3  249.78    4.70
  -1   4  -3  232.28    4.50
   1   4  -3  228.88    4.40
  -1  -4  -3  239.98    4.50
   1  -4  -3  240.48    4.50
   1  -4  -4    8.40    0.80
  -1   4  -4   10.00    0.70
   1   4  -4    9.10    0.70
  -1   4  -4    9.40    0.70
   1   4  -4    8.60    0.50
  -1   4  -4    8.60    0.50
  -1  -4  -4    9.50    0.50
   1  -4  -4    9.40    0.50
   1   4  -5  305.07    5.90
  -1   4  -5  310.97    5.90
   1  -4  -5  315.57    6.20
  -1   4  -5  308.27    6.00
   1  -4  -5  308.97    5.80
  -1   4  -5  290.57    5.80
   1   4  -5  304.97    5.80
  -1  -4  -5  303.37    5.80
  -1   4  -6  513.25    9.60
   1   4  -6  531.15    9.70
   1   4  -6  534.05    9.80
   1  -4  -6  526.25    9.80
  -1  -4  -6  526.35    9.80
  -1   4  -6  505.55    9.80
   1  -4  -7   43.80    1.80
   1  -4  -7   45.60    1.50
  -1   4  -7   48.10    1.60
   1   4  -7   45.10    1.50
   1  -4  -7   48.40    1.20
  -1  -4  -7   44.50    1.50
   1  -4  -8  335.17    7.10
   1  -4  -8  334.17    6.70
   1  -4  -8  333.77    6.20
   1   4  -8  332.77    6.70
  -1   4  -8  332.67    6.70
  -1  -4  -8  332.87    6.80
   1  -4  -9   20.30    0.90
   1  -4  -9   21.00    1.30
  -1  -4  -9   19.90    1.30
   1   4  -9   21.30    1.30
  -1   4  -9   20.90    1.30
   1  -4  -9   19.20    1.50
   1   4  -9   20.20    0.90
   1   4 -10    3.70    0.80
   1   4 -10    3.70    1.00
   1  -4 -10    3.80    1.30
  -1   4 -10    4.10    1.00
  -1   4 -10    3.50    0.60
   1   4 -10    3.40    0.70
   1   4 -10    4.10    0.60
  -1   4 -10    3.60    0.60
   1   4 -10    3.80    0.70
  -1   4 -10    3.20    0.60
   1   4 -10    3.40    0.80
  -1   4 -11  330.57    6.20
   1   4 -11  330.67    6.20
  -1  -4 -11  330.87    6.20
   1   4 -11  335.87    6.20
  -1   4 -11  330.77    6.20
   1  -4 -11  335.77    6.20
   1  -4 -11  337.07    6.20
  -1  -4 -11  332.57    6.20
  -1   4 -11  332.97    6.10
   1   4 -11  327.77    6.20
   1   4 -11  339.67    6.30
  -1   4 -12   23.90    1.00
   1  -4 -12   21.20    0.90
  -1   4 -12   21.20    0.90
   1   4 -12   22.40    0.90
  -1  -4 -12   20.70    0.90
   1   4 -12   21.20    0.90
   1  -4 -12   20.60    0.90
   1   4 -12   21.80    0.90
   1   4 -12   22.00    1.00
  -1   4 -12   21.70    1.00
  -1   4 -13  107.59    2.20
   1   4 -13  108.49    2.20
   1  -4 -13  107.69    2.20
  -1  -4 -13  106.79    2.20
  -1   4 -13  112.89    2.30
   1   4 -13  112.69    2.30
   1   4 -13  114.59    2.30
   1   4 -13  103.69    2.20
  -1   4 -13  106.99    2.30
  -1  -4 -14   74.99    1.60
   1  -4 -14   74.69    1.60
  -1   4 -14   73.49    1.60
   1   4 -14   82.79    1.70
  -1   4 -14   80.99    1.70
   1  -4 -15   23.70    0.70
  -1  -4 -15   23.80    0.70
   1   4 -15   23.20    0.70
  -1   5  14   19.00    0.60
  -1   5  13   73.19    1.60
   1   5  12    2.70    0.60
  -1   5  12    3.60    0.70
  -1   5  12    2.90    0.60
   1   5  12    3.00    0.60
  -1   5  11  162.28    3.20
  -1   5  11  175.08    3.40
  -1   5  10    2.40    0.70
  -1   5   9   15.70    0.70
  -1  -5   9   16.40    1.60
   1   5   9   16.80    1.50
  -1   5   9   16.50    1.60
   1   5   8  433.46    9.00
  -1   5   8  442.86    9.10
   1   5   7   36.60    1.80
  -1   5   7   36.70    1.80
   1  -5   7   34.50    1.80
  -1   5   6  266.17    5.80
   1   5   6  275.27    5.90
   1  -5   6  268.67    6.00
  -1  -5   6  276.97    6.10
   1   5   5  343.77    6.80
  -1   5   5  332.87    6.80
  -1   5   5  320.77    6.60
  -1  -5   5  336.57    7.10
   1  -5   5  340.17    7.00
   1   5   4  169.08    3.80
  -1   5   4  166.88    3.80
   1   5   4  164.48    3.70
  -1   5   4  164.58    3.70
  -1  -5   4  169.48    4.00
   1   5   3  153.28    3.40
   1   5   3  147.29    3.40
  -1   5   3  149.69    3.40
  -1  -5   3  147.59    3.60
   1   5   2  149.69    3.30
   1   5   2  142.29    3.30
   1   5   1  155.18    3.40
  -1   5   1  158.08    3.40
   1   5   1  153.68    3.40
  -1   5   1  155.48    3.40
  -1   5   0  507.05    9.20
   1   5   0  475.05    9.20
  -1   5   0  480.95    9.20
  -1   5   0  474.15    8.80
  -1   5  -1  145.09    3.20
  -1   5  -1  137.89    2.90
   1   5  -2   62.79    1.50
  -1   5  -2   62.19    1.60
   1   5  -2   66.59    1.80
  -1   5  -3  149.59    3.20
  -1   5  -3  153.38    3.40
   1   5  -3  157.08    3.40
  -1   5  -4  114.69    2.60
   1  -5  -4  110.79    2.90
  -1   5  -4  115.59    2.70
   1   5  -4  110.49    2.70
  -1   5  -5  276.87    5.60
  -1   5  -5  284.37    5.60
   1   5  -5  284.57    5.60
   1   5  -6  190.88    4.10
  -1   5  -6  196.68    4.10
   1  -5  -7   64.89    1.50
   1  -5  -7   61.39    2.30
   1  -5  -8  417.46    7.70
   1  -5  -8  408.76    8.60
   1  -5  -9    4.80    1.30
  -1   5  -9    6.80    0.70
   1  -5  -9    4.50    0.70
   1   5  -9    5.70    0.60
  -1   5  -9    5.20    0.80
   1   5  -9    6.50    0.80
   1   5  -9    5.20    0.80
   1   5 -10   14.60    1.00
   1   5 -10   16.00    1.00
   1   5 -10   14.90    0.90
   1   5 -10   14.90    0.80
   1  -5 -10   15.80    1.00
   1   5 -11  201.98    3.80
   1   5 -11  188.18    3.70
  -1  -5 -12    1.30    0.90
   1   5 -12    0.90    0.80
  -1   5 -12    1.00    0.70
  -1  -5 -13   70.49    1.70
   1  -5 -13   71.59    1.70
   1   5 -13   70.69    1.60
   1   5 -13   64.49    1.50
  -1   5 -13   68.19    1.60
  -1   5 -13   69.39    1.60
   1   5 -13   68.49    1.60
  -1   5 -14   27.80    0.80
   1  -5 -14   31.30    0.90
  -1  -5 -14   31.10    0.90
   1   5 -14   31.00    0.90
  -1   5 -14   28.50    0.80
   1  -5 -15   10.40    0.40
  -1   6  13   96.19    1.90
   1   6  13   98.29    1.90
  -1   6  12    0.30    0.60
   1   6  12   -0.10    0.60
   1   6  12    0.50    0.60
  -1   6  12   -0.50    0.60
   1   6  11    1.60    0.60
  -1   6  11    1.40    0.60
  -1   6  11    1.60    0.70
  -1   6  10   45.60    1.30
   1   6   9   74.89    1.70
  -1   6   9   77.89    1.70
   1   6   8    1.20    1.20
  -1   6   8    0.60    1.20
   1  -6   7   60.99    2.50
  -1   6   7   58.59    2.30
   1   6   7   53.59    2.20
   1  -6   6   82.49    2.80
  -1  -6   6   83.29    2.80
  -1   6   6   78.19    2.60
   1   6   5   73.39    2.20
  -1   6   5   72.49    2.20
   1  -6   5   77.99    2.70
  -1  -6   5   73.39    2.70
   1   6   5   74.79    2.40
  -1   6   5   77.89    2.40
  -1   6   4   20.20    1.20
  -1  -6   4   21.70    1.50
   1  -6   4   18.40    1.40
  -1   6   4   20.50    1.30
   1   6   4   18.70    1.30
  -1   6   4   19.00    0.70
   1   6   3    8.70    1.00
  -1   6   3   10.30    1.00
  -1   6   3    9.50    0.50
   1   6   3    9.50    1.10
   1   6   2  426.86    8.70
  -1   6   2  430.26    8.70
  -1  -6   2  447.56    8.90
  -1   6   1  471.25    9.30
   1   6   1  467.75    9.40
  -1  -6   1  484.15    9.50
  -1   6   1  501.55    9.30
  -1   6   0   69.99    2.10
  -1   6   0   70.19    2.10
   1   6   0   67.79    2.10
  -1   6  -1  550.54   10.50
   1   6  -1  547.25   10.50
  -1   6  -2  397.66    7.70
   1   6  -2  394.56    7.70
  -1   6  -2  384.26    7.00
  -1   6  -3   17.90    1.20
   1   6  -3   18.30    1.10
   1  -6  -3   17.90    1.20
  -1   6  -3   18.50    0.70
  -1   6  -4   10.70    0.90
   1  -6  -4    9.80    1.10
  -1   6  -4    9.60    0.50
  -1   6  -4    9.40    0.80
  -1   6  -5   68.49    1.50
   1   6  -5   67.89    1.50
  -1   6  -5   68.59    2.10
   1  -6  -5   66.39    2.30
   1   6  -5   68.79    2.10
   1  -6  -6   60.69    2.30
   1   6  -7   49.20    1.30
   1   6  -7   49.80    1.30
  -1   6  -7   47.30    1.40
   1   6  -7   45.00    1.30
   1  -6  -7   47.20    1.40
   1  -6  -8    2.50    0.80
  -1   6  -8    2.60    0.80
   1   6  -8    3.10    0.70
  -1   6  -8    2.70    0.70
   1   6  -8    1.80    0.70
   1   6  -8    3.40    0.70
   1  -6  -8    1.60    1.20
   1   6  -9   92.59    2.00
  -1   6  -9   86.79    2.00
   1  -6  -9   83.79    2.10
   1   6  -9   90.29    2.10
  -1   6  -9   92.19    2.10
   1   6  -9   89.19    2.10
   1  -6 -10   24.60    1.10
   1   6 -10   26.80    1.10
  -1   6 -10   26.80    1.00
   1   6 -10   26.00    1.10
  -1  -6 -10   28.50    1.10
  -1  -6 -11    6.20    0.80
   1   6 -11    5.80    0.80
   1   6 -12    2.00    0.70
  -1   6 -12    3.00    0.60
  -1  -6 -12    2.30    0.70
   1  -6 -12    1.20    0.70
  -1   6 -13   77.79    1.60
   1   6 -13   79.29    1.70
  -1  -6 -13   80.29    1.70
   1  -6 -13   78.39    1.70
   1   6 -13   80.49    1.60
   1  -6 -14   17.50    0.60
  -1  -6 -14   19.90    0.60
  -1   6 -14   13.90    0.50
   1   6 -14   16.20    0.50
   1   7  12   51.89    1.20
  -1   7  12   51.69    1.20
   1   7  12   50.89    1.20
  -1   7  12   47.60    1.20
  -1   7  12   50.69    1.20
   1   7  11   79.59    1.80
  -1   7  11   81.39    1.80
   1   7  11   90.29    1.90
   1   7  11   84.19    1.80
  -1   7  11   86.09    1.90
  -1   7  11   84.39    1.90
   1   7  10   28.30    1.00
  -1   7  10   26.20    0.90
  -1   7  10   27.30    1.00
  -1   7  10   27.10    0.90
  -1   7   9   18.90    0.90
   1   7   9   20.00    0.80
  -1   7   9   18.80    0.90
  -1   7   8  155.18    3.10
   1   7   7  101.79    2.20
  -1   7   7  100.99    3.20
   1  -7   7  106.59    3.40
  -1   7   6   90.09    2.00
   1   7   6   88.99    1.90
   1  -7   6   90.29    3.10
  -1  -7   6   93.69    3.20
  -1   7   6   84.79    2.90
   1   7   6   88.89    2.90
  -1   7   5   55.69    2.20
   1   7   5   54.19    2.20
  -1  -7   5   55.49    2.50
   1  -7   5   57.59    2.50
  -1   7   5   57.49    2.10
   1   7   5   58.09    2.10
  -1   7   5   55.19    1.40
   1   7   5   58.49    1.40
   1   7   4   57.79    2.20
  -1  -7   4   56.89    2.40
   1  -7   4   60.49    2.50
  -1   7   4   57.39    2.10
   1   7   4   59.89    2.10
   1   7   4   57.59    1.40
  -1   7   4   58.89    1.40
   1   7   3   62.79    2.30
  -1  -7   3   64.69    2.40
   1   7   3   65.29    2.20
  -1   7   3   62.99    2.20
  -1   7   3   62.99    1.50
   1   7   2   34.90    1.70
  -1   7   2   34.40    1.60
  -1  -7   2   34.60    1.80
  -1   7   2   32.10    1.60
   1   7   2   30.80    1.60
  -1   7   2   33.80    1.00
  -1   7   1   26.50    1.50
  -1  -7   1   28.60    1.60
   1   7   1   26.60    1.50
  -1   7   1   25.80    1.50
  -1   7   1   28.30    0.90
  -1   7   0  933.81   17.30
  -1   7   0  922.81   17.40
   1   7   0  933.81   17.40
  -1  -7   0  965.10   17.50
  -1   7   0  917.11   16.50
  -1   7  -1   68.39    2.30
  -1   7  -1   68.29    1.60
   1   7  -2   34.10    1.60
  -1   7  -2   34.60    1.60
  -1   7  -2   33.90    1.00
  -1   7  -3  102.19    2.10
   1  -7  -3   99.99    3.00
  -1   7  -3  106.39    2.90
   1   7  -3  105.59    2.90
  -1   7  -4  124.39    2.60
   1   7  -4  121.59    3.30
   1  -7  -4  121.09    3.50
  -1   7  -4  127.59    3.30
   1   7  -5   87.99    1.90
  -1   7  -5   87.99    1.90
   1  -7  -5   79.79    2.80
   1   7  -5   84.29    2.50
  -1   7  -5   85.99    2.50
  -1   7  -6  118.29    2.40
  -1   7  -6  115.49    2.40
   1   7  -6  117.19    2.40
   1   7  -6  119.59    2.50
   1  -7  -6  109.39    3.40
   1   7  -7   35.10    1.20
  -1   7  -7   36.10    1.10
   1  -7  -7   38.40    1.30
  -1   7  -7   39.00    1.30
   1   7  -7   37.90    1.10
   1   7  -7   39.80    1.30
   1   7  -7   41.00    1.20
  -1  -7  -8  100.09    2.20
   1   7  -8  105.29    2.20
  -1   7  -8  104.39    2.20
   1  -7  -8   96.79    2.30
  -1   7  -8  104.69    2.30
   1   7  -8  103.19    2.30
   1   7  -8  101.29    2.30
   1  -7  -9    3.70    0.70
  -1  -7  -9    3.30    0.80
   1  -7  -9    5.00    0.80
  -1   7  -9    2.40    0.80
   1   7  -9    3.60    0.80
  -1   7  -9    4.10    0.80
   1   7  -9    3.10    0.80
   1   7  -9    3.80    0.80
   1  -7 -10    1.90    0.70
   1   7 -10    2.00    0.80
   1   7 -10    1.30    0.70
   1  -7 -10    2.00    0.70
  -1  -7 -10    2.40    0.70
   1  -7 -11   44.20    1.20
  -1  -7 -11   44.70    1.20
   1   7 -11   45.70    1.30
  -1  -7 -12   29.00    0.90
   1  -7 -12   30.60    0.90
   1   7 -12   28.90    0.90
   1   7 -12   30.90    0.90
   1   7 -13   43.10    1.00
  -1   7 -13   43.50    0.90
   1  -7 -13   41.10    1.00
  -1  -7 -13   43.20    1.00
  -1   8  12   38.40    0.80
  -1   8  11   33.00    0.90
  -1   8  11   33.60    1.00
  -1   8  11   33.80    0.90
   1   8  11   34.40    0.90
   1   8  11   33.10    0.90
   1   8  11   31.60    0.90
  -1   8  11   32.90    0.90
  -1   8  10   15.90    0.80
   1   8  10   15.50    0.80
  -1   8  10   15.30    0.70
  -1   8  10   15.10    0.80
   1   8  10   16.00    0.70
   1   8  10   16.50    0.80
  -1   8  10   17.40    0.80
  -1   8  10   15.30    0.70
   1   8   9   61.29    1.50
  -1   8   9   66.59    1.60
  -1   8   9   64.99    1.60
  -1   8   9   69.69    1.70
  -1   8   9   66.39    1.60
   1   8   9   66.69    1.50
  -1   8   9   67.09    1.50
  -1   8   8  188.28    3.70
   1   8   8  186.88    3.70
  -1   8   8  196.58    3.70
  -1   8   8  191.68    3.70
   1   8   8  189.78    3.70
  -1   8   7   62.19    1.60
   1   8   7   64.89    1.60
  -1   8   7   64.19    1.60
   1   8   7   62.59    1.60
   1   8   6   75.29    1.70
  -1   8   6   73.49    1.80
   1   8   6   75.99    1.70
  -1   8   6   73.59    1.80
  -1   8   5   83.49    1.90
   1   8   5   82.79    1.90
   1   8   5   78.69    2.80
   1  -8   5   84.99    3.10
  -1   8   5   84.09    1.90
   1   8   5   82.89    1.90
  -1   8   5   83.39    1.90
   1   8   5   83.69    1.80
   1   8   4   80.89    1.90
  -1   8   4   80.39    1.90
   1   8   4   84.59    2.70
  -1   8   4   79.29    2.60
   1   8   4   82.89    2.70
   1  -8   4   81.89    3.00
   1   8   4   80.19    1.90
  -1   8   4   81.79    1.90
  -1   8   4   81.09    1.80
   1   8   4   80.49    1.80
  -1   8   3   72.89    1.70
   1   8   3   73.79    1.70
  -1   8   3   75.79    2.60
   1   8   3   71.69    2.50
  -1   8   3   75.59    2.60
   1   8   3   75.09    2.60
   1  -8   3   75.59    2.80
  -1  -8   3   69.69    2.70
   1   8   3   78.19    1.70
  -1   8   3   72.79    1.80
   1   8   3   77.79    1.80
  -1   8   3   73.79    1.70
   1   8   2   61.59    1.50
  -1   8   2   62.59    1.50
   1   8   2   58.19    2.30
  -1   8   2   61.49    2.30
  -1   8   2   61.09    2.30
  -1  -8   2   62.29    2.50
   1  -8   2   61.49    2.50
  -1   8   2   63.29    1.50
   1   8   2   62.19    1.50
  -1   8   2   62.39    1.50
   1   8   2   63.29    1.50
  -1   8   1   43.30    1.90
  -1  -8   1   46.10    2.10
   1  -8   1   47.00    2.10
  -1   8   1   46.80    1.30
   1   8   1   47.50    1.30
  -1   8   1   43.10    2.00
   1   8   1   47.50    2.10
  -1  -8   0  158.78    4.10
   1  -8   0  158.18    4.10
  -1   8   0  159.28    3.10
   1   8   0  154.28    4.10
  -1   8   0  149.29    4.00
  -1  -8  -1   24.10    1.50
  -1   8  -1   25.40    1.60
   1   8  -1   24.90    1.70
   1   8  -2   87.49    2.00
  -1   8  -2   87.19    2.00
   1   8  -2   91.29    2.80
  -1   8  -2   80.99    2.70
   1   8  -2   86.79    2.00
   1  -8  -2   89.69    2.70
  -1  -8  -2   84.29    2.60
   1   8  -2   90.49    1.90
   1   8  -3   63.89    1.60
  -1   8  -3   67.49    1.50
  -1   8  -3   63.79    1.60
   1   8  -3   64.09    1.60
  -1   8  -3   64.89    1.60
   1   8  -3   63.99    1.50
  -1   8  -3   66.79    2.40
   1   8  -3   65.69    2.40
   1  -8  -3   59.19    2.50
   1   8  -4  116.09    2.40
  -1   8  -4  110.19    2.40
   1   8  -4  113.39    2.40
  -1   8  -4  117.19    2.40
  -1   8  -4  114.79    2.40
   1   8  -4  112.99    2.40
   1  -8  -4  109.89    3.50
  -1   8  -4  106.79    3.20
   1   8  -4  117.29    3.20
   1   8  -5   71.19    1.60
  -1   8  -5   64.29    1.60
  -1   8  -5   69.29    2.30
   1   8  -5   66.09    2.30
  -1   8  -5   69.29    1.70
  -1   8  -5   68.89    1.60
   1   8  -5   71.79    1.60
   1   8  -6   52.29    1.40
  -1   8  -6   48.90    1.30
   1   8  -6   51.09    1.30
   1   8  -6   50.89    1.20
  -1   8  -6   51.19    1.20
  -1   8  -6   49.00    1.30
   1   8  -6   49.20    1.40
   1   8  -7   81.59    1.90
   1   8  -7   82.29    1.80
  -1   8  -7   80.39    1.80
   1   8  -7   87.39    2.00
   1  -8  -7   82.59    2.00
  -1   8  -7   82.89    1.80
   1   8  -7   80.99    1.90
   1   8  -8  171.28    3.30
   1   8  -8  166.38    3.40
  -1   8  -8  172.38    3.40
   1  -8  -8  156.78    3.40
   1   8  -8  164.08    3.30
  -1   8  -8  160.28    3.20
  -1   8  -9   36.40    1.20
   1   8  -9   35.10    1.20
   1  -8  -9   33.90    1.20
  -1  -8  -9   34.10    1.00
   1   8  -9   36.40    1.10
  -1   8  -9   35.50    1.10
   1   8 -10    6.80    0.70
   1  -8 -10    7.50    0.70
  -1  -8 -10    7.50    0.60
   1   8 -10    7.00    0.70
   1  -8 -10    7.00    0.60
   1   8 -10    6.80    0.70
   1  -8 -11   37.30    0.90
  -1  -8 -11   37.00    1.00
   1   8 -11   39.40    1.00
   1   8 -12   35.80    0.90
  -1   8 -12   35.50    0.90
   1   8 -12   37.90    0.90
  -1   9  11   11.90    0.40
   1   9  11   11.60    0.40
  -1   9  10   30.40    0.80
   1   9  10   30.90    0.80
   1   9  10   28.70    0.80
  -1   9  10   30.20    0.80
   1   9  10   32.40    0.90
  -1   9  10   30.60    0.90
  -1   9   9  120.39    2.40
   1   9   9  119.89    2.30
  -1   9   9  123.19    2.40
   1   9   9  119.39    2.40
   1   9   9  117.09    2.30
  -1   9   9  119.99    2.40
  -1   9   9  115.59    2.30
  -1   9   8   67.59    1.60
   1   9   8   67.29    1.50
  -1   9   8   69.99    1.60
  -1   9   8   68.69    1.60
  -1   9   8   68.69    1.60
   1   9   8   68.79    1.60
  -1   9   8   66.19    1.50
   1   9   8   67.09    1.50
   1   9   7   38.90    1.10
  -1   9   7   41.40    1.20
   1   9   7   38.00    1.20
  -1   9   7   40.90    1.20
  -1   9   7   41.00    1.20
  -1   9   6  107.39    2.30
   1   9   6  105.69    2.30
   1   9   6  105.59    2.30
  -1   9   6  107.49    2.30
   1   9   5   71.09    1.70
  -1   9   5   71.99    1.70
  -1   9   5   70.99    1.80
   1   9   5   74.59    1.70
   1   9   5   75.79    1.80
  -1   9   5   75.69    1.80
   1   9   4   86.09    2.00
  -1   9   4   90.19    2.00
   1   9   4   87.19    2.00
  -1   9   4   89.49    2.00
   1   9   4   88.79    2.00
  -1   9   4   88.59    2.00
   1   9   3   35.20    1.10
  -1   9   3   32.80    1.10
  -1   9   3   33.90    1.20
   1   9   3   35.30    1.10
   1   9   3   33.30    1.10
  -1   9   3   30.90    1.20
  -1   9   2  332.17    6.30
   1   9   2  337.67    6.30
  -1   9   2  332.37    6.30
   1   9   2  337.57    6.30
  -1   9   2  330.57    6.10
  -1   9   2  335.37    6.20
   1   9   2  339.37    6.20
  -1   9   1  126.69    2.60
   1   9   1  125.09    2.60
  -1   9   1  124.79    2.60
   1  -9   1  119.99    3.70
  -1  -9   1  120.39    3.70
  -1   9   1  124.89    2.60
   1   9   1  125.49    2.70
  -1   9   1  127.79    2.60
   1   9   0    3.30    0.80
  -1   9   0    2.20    0.80
   1  -9   0    2.30    1.20
  -1  -9   0    1.10    1.10
  -1   9   0    2.50    0.70
  -1   9   0    2.50    0.70
   1   9   0    3.10    0.70
  -1   9   0    1.90    0.80
   1   9   0    2.60    0.70
   1  -9  -1  133.39    3.80
   1   9  -1  143.39    2.90
  -1   9  -1  140.39    2.90
  -1   9  -1  138.39    2.80
   1   9  -1  137.89    2.90
  -1   9  -1  140.39    2.80
  -1   9  -2  277.17    5.30
   1   9  -2  286.07    5.30
  -1   9  -2  284.77    5.30
  -1   9  -2  281.17    5.40
   1   9  -2  285.07    5.40
  -1   9  -3   17.70    0.90
   1   9  -3   16.30    0.80
  -1   9  -3   16.10    0.80
   1   9  -3   15.80    0.90
  -1   9  -3   16.30    0.90
   1   9  -3   17.80    0.90
  -1   9  -4   74.19    1.70
   1   9  -4   71.69    1.70
  -1   9  -4   72.19    1.70
   1   9  -4   72.19    1.70
   1   9  -4   75.39    1.70
  -1   9  -4   72.69    1.70
  -1   9  -5   56.99    1.40
   1   9  -5   60.39    1.50
  -1   9  -5   60.19    1.40
  -1   9  -5   59.49    1.60
  -1   9  -5   59.99    1.50
   1   9  -5   61.59    1.50
  -1   9  -6  110.89    2.30
   1   9  -6  118.49    2.40
  -1   9  -6  110.29    2.30
  -1   9  -6  118.89    2.50
   1   9  -6  116.49    2.40
   1   9  -6  114.49    2.30
   1   9  -6  118.59    2.50
   1   9  -7   26.90    1.00
  -1   9  -7   25.40    0.90
   1   9  -7   28.00    1.10
   1   9  -7   26.90    0.90
   1  -9  -7   26.50    1.10
   1   9  -7   27.20    1.10
   1   9  -8   55.49    1.30
  -1   9  -8   53.39    1.30
   1   9  -8   57.29    1.40
   1  -9  -8   53.39    1.40
   1   9  -8   58.39    1.40
   1   9  -9  127.49    2.50
   1  -9  -9  124.39    2.60
   1   9  -9  129.49    2.60
  -1   9  -9  127.49    2.60
   1   9 -10   15.10    0.70
   1   9 -11   23.90    0.70
  -1  10  10   43.10    0.90
  -1  10   9   21.50    0.70
   1  10   9   22.50    0.70
  -1  10   9   21.40    0.70
  -1  10   9   21.80    0.60
   1  10   9   23.30    0.70
  -1  10   9   22.30    0.70
   1  10   9   21.70    0.60
   1  10   9   22.70    0.70
  -1  10   9   23.40    0.70
   1  10   8  110.39    2.20
   1  10   8  106.89    2.10
  -1  10   8  108.79    2.20
  -1  10   8  109.19    2.20
  -1  10   8  103.99    2.10
   1  10   8  111.89    2.20
  -1  10   8  110.39    2.20
   1  10   8  108.89    2.20
   1  10   8  109.99    2.20
  -1  10   8  107.09    2.20
  -1  10   8  112.89    2.20
   1  10   7   88.39    1.90
  -1  10   7   93.19    1.90
  -1  10   7   89.99    1.90
   1  10   7   91.69    1.90
  -1  10   7   90.99    1.90
   1  10   7   92.79    1.90
  -1  10   7   93.59    1.90
   1  10   6  114.19    2.40
  -1  10   6  120.29    2.40
  -1  10   6  118.69    2.40
   1  10   6  117.39    2.40
   1  10   6  117.39    2.40
  -1  10   6  115.09    2.40
  -1  10   5  100.39    2.20
   1  10   5  102.09    2.10
   1  10   5   99.59    2.10
   1  10   5  102.09    2.10
  -1  10   5  102.59    2.10
  -1  10   5  102.29    2.20
   1  10   5  105.39    2.20
  -1  10   5  102.99    2.20
  -1  10   4   85.09    1.90
   1  10   4   83.09    1.90
   1  10   4   85.39    1.90
   1  10   4   85.29    1.90
   1  10   4   83.29    1.80
  -1  10   4   85.49    1.90
  -1  10   4   84.39    1.80
  -1  10   3   99.19    2.10
   1  10   3   98.99    2.10
  -1  10   3   91.99    2.00
   1  10   3   96.39    2.10
   1  10   3   95.59    2.00
  -1  10   3   99.09    2.10
   1  10   3   99.69    2.10
  -1  10   2  138.99    2.80
  -1  10   2  144.49    2.90
   1  10   2  147.09    2.90
  -1  10   2  139.69    2.90
   1  10   2  140.89    2.90
  -1  10   2  140.29    2.90
  -1  10   1  156.88    3.10
  -1  10   1  159.18    3.20
   1  10   1  159.08    3.20
  -1  10   1  157.28    3.20
   1  10   1  156.88    3.10
  -1  10   1  155.98    3.10
  -1  10   0  415.36    7.90
   1  10   0  434.46    8.00
  -1  10   0  444.46    8.00
  -1  10   0  437.76    7.90
   1  10   0  432.76    7.90
  -1  10   0  438.46    7.90
  -1  10  -1  204.88    3.90
   1  10  -1  200.98    3.90
  -1  10  -1  199.18    3.90
  -1  10  -2  148.09    3.00
   1  10  -2  152.38    3.00
   1  10  -2  150.38    3.00
  -1  10  -2  147.79    3.00
  -1  10  -2  145.29    3.00
   1  10  -3  138.69    2.80
  -1  10  -3  136.69    2.80
   1  10  -3  136.49    2.70
  -1  10  -3  132.89    2.70
  -1  10  -3  133.09    2.70
   1  10  -4  102.89    2.10
   1  10  -4  100.69    2.10
  -1  10  -4  101.19    2.20
  -1  10  -4   98.99    2.10
   1  10  -5   95.49    2.00
   1  10  -5   98.29    2.00
   1  10  -5   98.09    2.10
  -1  10  -5   93.19    2.00
  -1  10  -5   96.99    2.10
   1  10  -5   96.29    2.00
   1  10  -5  100.89    2.10
   1  10  -6  126.19    2.50
   1  10  -6  123.89    2.50
  -1  10  -6  131.59    2.60
   1 -10  -6  131.99    2.70
   1  10  -6  136.89    2.60
   1  10  -7   44.70    1.10
   1  10  -7   45.80    1.20
  -1  10  -7   47.50    1.20
   1 -10  -7   48.40    1.30
   1 -10  -8   90.69    1.90
   1  10  -8   91.39    1.90
   1  10  -9   14.80    0.60
   1 -10  -9   14.00    0.60
   1  10 -10   37.40    0.80
   1  11   8    3.40    0.30
  -1  11   8    3.10    0.30
   1  11   7    0.50    0.40
  -1  11   7    0.30    0.40
  -1  11   7    0.50    0.40
  -1  11   7    0.40    0.40
  -1  11   7    0.70    0.40
   1  11   6   51.29    1.20
  -1  11   6   56.29    1.20
  -1  11   6   55.49    1.20
   1  11   6   53.89    1.20
  -1  11   6   55.49    1.20
  -1  11   6   53.59    1.20
   1  11   6   51.89    1.20
   1  11   5    2.80    0.60
  -1  11   5    3.30    0.60
  -1  11   5    3.40    0.50
  -1  11   5    2.50    0.60
  -1  11   5    3.20    0.50
   1  11   5    3.40    0.50
   1  11   4   44.40    1.10
  -1  11   4   44.80    1.10
   1  11   4   45.20    1.20
   1  11   3    1.30    0.60
  -1  11   3    1.10    0.60
   1  11   3    1.50    0.60
  -1  11   3    0.40    0.50
   1  11   3    1.10    0.70
  -1  11   2   14.10    0.80
  -1  11   2   13.00    0.60
   1  11   2   13.30    0.70
  -1  11   2   14.50    0.80
   1  11   1   61.39    1.50
  -1  11   1   60.09    1.40
  -1  11   0   75.29    1.70
  -1  11   0   84.59    1.80
   1  11   0   79.79    1.80
   1  11   0   78.99    1.80
  -1  11   0   81.09    1.70
  -1  11  -1   62.29    1.40
   1  11  -1   66.29    1.50
  -1  11  -1   63.39    1.50
  -1  11  -2   28.90    0.90
   1  11  -2   33.70    1.00
   1  11  -2   32.20    1.00
  -1  11  -2   32.60    0.90
  -1  11  -2   29.70    1.00
   1  11  -3    5.10    0.60
   1  11  -3    5.90    0.60
  -1  11  -3    4.60    0.60
  -1  11  -3    5.80    0.60
   1  11  -4   48.60    1.20
   1  11  -4   49.20    1.20
   1  11  -4   49.50    1.20
  -1  11  -4   47.20    1.20
   1 -11  -5    5.30    0.60
   1  11  -5    5.30    0.60
  -1  11  -5    4.20    0.60
   1  11  -5    4.90    0.50
   1  11  -5    5.00    0.60
   1 -11  -6   29.60    0.90
   1  11  -6   29.80    0.80
   1  11  -6   28.50    0.90
  -1  11  -6   29.80    0.80
   1 -11  -7    5.40    0.40
  -1 -11  -7    4.50    0.40
  -1  11  -7    4.40    0.40
   1  11  -8   11.90    0.40
  -1  12   6   16.20    0.40
   1  12   6   18.30    0.40
  -1  12   5   17.50    0.50
   1  12   5   16.40    0.50
   1  12   4    3.90    0.40
  -1 -12   4    2.40    0.30
  -1  12   3   19.20    0.60
   1  12   3   20.70    0.60
  -1  12   3   18.70    0.60
  -1  12   2   53.49    1.20
  -1  12   2   55.49    1.20
  -1  12   1   63.89    1.30
   1  12   1   64.29    1.40
  -1  12   1   63.69    1.30
   1  12   0    0.90    0.50
  -1  12   0    1.10    0.40
  -1  12  -1   85.59    1.70
   1  12  -1   84.49    1.70
   1  12  -2   35.20    0.90
   1  12  -2   36.90    0.90
   1  12  -3   28.80    0.70
   1  12  -3   28.60    0.80
   1  12  -4    8.00    0.40
   1  12  -4    8.60    0.40
   1  12  -5    8.30    0.40
   1  12  -5    7.60    0.40
   1  13   1   14.10    0.30
  -1 -13   0   35.60    0.70
   1  13   0   32.70    0.70
   1  13  -1   20.10    0.40
  -2   0  11 1479.65   27.40
  -2   0  10  118.39    3.40
  -2   0  10  120.29    3.30
   2   0   9  219.48    4.80
  -2   0   9  217.78    5.00
  -2   0   9  213.48    4.90
   2   0   8  302.27    5.90
  -2   0   8  282.47    6.00
  -2   0   8  288.67    6.10
   2   0   8  284.27    5.80
   2   0   7  154.18    3.30
   2   0   7  152.28    3.30
  -2   0   7  153.48    3.50
  -2   0   7  154.18    3.50
   2   0   6   46.60    1.30
   2   0   6   45.90    1.30
  -2   0   6   49.70    1.50
  -2   0   5 1845.12   32.50
   2   0   5 1809.22   32.30
   2   0   4  238.98    4.40
   2   0   4  248.28    4.50
  -2   0   4  247.38    4.70
   2   0   3 2670.73    3.40
  -2   0   3   -0.20    0.30
  -2   0   2  525.65    9.30
  -2   0   1  721.43   12.70
  -2   0   0  238.58    4.30
  -2   0  -1  634.04   10.90
  -2   0  -1  626.84   10.90
  -2   0  -2  489.65    8.50
  -2   0  -2  474.95    8.50
  -2   0  -2  477.65    8.60
  -2   0  -2  464.85    8.50
   2   0  -2  476.95    8.50
  -2   0  -3 2924.91   52.09
  -2   0  -3 2964.60   51.99
  -2   0  -3 2874.41   52.09
   2   0  -3 3082.49   52.09
  -2   0  -4  228.18    4.30
  -2   0  -4  222.58    4.40
  -2   0  -4  227.38    4.40
  -2   0  -4  232.68    4.40
   2   0  -4  240.88    4.40
  -2   0  -5 1833.82   32.00
  -2   0  -5 1809.32   31.90
   2   0  -5 1746.23   31.90
  -2   0  -6   49.50    1.50
   2   0  -6   52.49    1.50
  -2   0  -6   51.89    1.50
  -2   0  -7   74.29    2.10
  -2   0  -7   74.59    2.00
   2   0  -7   70.99    2.00
  -2   0  -8  275.87    5.70
   2   0  -8  259.67    5.60
  -2   0  -8  265.67    5.60
  -2   0  -9  177.88    4.20
   2   0  -9  182.88    4.30
  -2   0  -9  177.98    4.20
   2   0  -9  171.88    4.20
  -2   0 -10  101.89    3.00
   2   0 -10  105.09    3.10
   2   0 -10   93.49    2.90
  -2   0 -10   99.99    3.00
  -2   0 -11 1320.47   23.60
  -2   0 -11 1328.87   23.60
   2   0 -11 1339.27   23.60
  -2   0 -11 1299.17   24.70
   2   0 -11 1298.87   24.70
  -2   0 -11 1325.77   24.80
   2   0 -11 1290.47   24.70
  -2   0 -11 1340.97   23.60
  -2   0 -11 1332.97   23.60
   2   0 -11 1327.47   23.60
  -2   0 -12  633.14   11.40
   2   0 -12  635.74   11.40
   2   0 -12  629.14   11.40
  -2   0 -12  632.64   11.40
  -2   0 -12  613.04   11.30
   2   0 -12  635.34   11.40
  -2   0 -12  618.34   11.40
   2   0 -13 1150.98   20.30
  -2   0 -13 1092.49   20.20
   2   0 -13 1141.59   20.30
  -2   0 -13 1146.09   20.30
  -2   0 -13 1157.38   20.30
   2   0 -13 1151.48   20.30
   2   0 -14   72.09    1.70
  -2   0 -14   70.59    1.70
   2   0 -14   71.59    1.70
   2   0 -14   72.79    1.80
   2   0 -15   31.90    1.00
   2   0 -15   32.40    1.00
  -2   0 -15   31.80    1.00
  -2   0 -16    8.00    0.40
   2   0 -16    7.90    0.40
  -2   1  15   45.30    1.00
  -2   1  13    6.40    0.60
  -2   1  12   92.19    2.00
  -2  -1  11   55.09    2.30
  -2  -1  11   53.39    2.20
  -2   1  11   49.50    2.20
  -2  -1  10   19.10    1.50
  -2  -1  10   17.30    1.40
  -2   1  10   19.30    1.50
   2   1  10   20.30    1.30
  -2   1  10   16.00    1.50
  -2  -1   9    0.30    1.00
  -2  -1   9    0.90    0.90
   2  -1   9    1.50    0.80
  -2   1   9    0.30    1.00
   2   1   9    0.30    0.90
   2  -1   8  637.94   11.90
  -2  -1   8  644.34   12.20
  -2   1   8  623.74   12.10
   2   1   8  621.34   11.90
   2   1   8  647.54   12.00
   2   1   7    3.00    0.60
  -2   1   7    2.80    0.70
   2  -1   7    3.60    0.60
  -2  -1   7    4.30    0.80
  -2   1   7    3.30    0.70
   2   1   7    3.90    0.70
  -2   1   6  448.06    8.40
   2   1   6  444.56    8.30
   2  -1   6  442.46    8.40
  -2  -1   6  451.85    8.50
   2   1   6  431.76    8.20
  -2   1   6  455.15    8.50
   2   1   5  118.59    2.50
  -2   1   5  118.39    2.60
   2   1   5  120.69    2.40
  -2   1   5  123.99    2.60
  -2  -1   5  121.29    2.70
   2  -1   5  115.39    2.50
  -2  -1   4   69.79    1.40
  -2   1   4   73.09    1.70
   2   1   4   72.59    1.50
   2  -1   4   72.39    1.40
  -2   1   4   71.79    1.70
   2   1   4   73.29    1.60
  -2   1   3  179.68    3.50
   2   1   3  181.08    3.40
   2   1   3  183.68    3.40
  -2  -1   2   27.20    0.80
  -2   1   2   35.10    0.70
   2   1   2   33.60    0.70
  -2   1   2   29.20    0.60
  -2   1   1  107.99    2.10
  -2   1   1  106.79    2.00
   2   1   1  109.69    2.10
  -2  -1   0  451.45    8.10
  -2   1   0  461.85    8.10
   2   1   0  448.36    8.10
  -2   1   0  441.16    8.10
  -2   1   0  471.85    8.10
  -2   1  -1  105.99    2.00
  -2   1  -1  103.19    2.00
  -2   1  -1  105.69    1.90
  -2  -1  -1  106.99    2.00
  -2   1  -1  104.89    2.00
  -2  -1  -1  106.19    1.90
  -2   1  -2    5.00    0.30
  -2  -1  -2    4.90    0.30
  -2  -1  -2    4.90    0.30
  -2  -1  -2    5.30    0.30
  -2   1  -2    4.80    0.30
  -2   1  -2    5.10    0.30
   2  -1  -2    5.00    0.30
  -2  -1  -2    5.90    0.30
  -2   1  -2    5.00    0.30
  -2   1  -3  164.28    3.10
  -2  -1  -3  160.48    3.00
  -2  -1  -3  161.38    3.10
  -2   1  -3  160.08    3.10
  -2   1  -3  156.38    3.10
  -2  -1  -4   86.49    1.70
  -2   1  -4   88.09    2.00
   2  -1  -4   86.59    1.70
  -2  -1  -4   85.49    1.70
  -2   1  -4   88.59    1.90
  -2  -1  -4   89.49    1.90
  -2   1  -4   86.99    1.90
   2  -1  -4   92.49    1.90
   2   1  -4   86.79    1.90
  -2  -1  -4   87.39    1.90
  -2   1  -5  117.39    2.50
  -2  -1  -5  120.79    2.20
   2   1  -5  123.09    2.50
  -2   1  -5  122.49    2.50
   2  -1  -5  126.59    2.50
  -2  -1  -5  120.49    2.50
  -2  -1  -5  122.79    2.50
  -2   1  -5  121.09    2.50
  -2  -1  -6  377.46    7.20
   2  -1  -6  379.06    7.20
   2   1  -6  378.26    7.20
  -2   1  -6  378.36    7.20
  -2  -1  -6  372.06    7.20
  -2   1  -6  369.46    7.20
  -2   1  -7    4.00    0.80
   2   1  -7    2.00    0.70
   2  -1  -7    2.60    0.70
  -2  -1  -7    3.40    0.70
  -2  -1  -7    4.00    0.80
  -2   1  -7    3.20    0.80
  -2  -1  -8  608.84   11.40
   2   1  -8  572.94   11.40
   2  -1  -8  586.44   11.40
  -2   1  -8  584.54   11.30
  -2   1  -8  604.44   11.40
  -2  -1  -8  607.94   11.40
  -2  -1  -9    1.20    1.00
  -2  -1  -9   -0.20    0.90
   2  -1  -9    0.50    1.00
   2  -1  -9    0.70    1.00
   2   1  -9    0.20    0.90
  -2   1  -9    1.70    1.00
  -2   1  -9    0.20    1.00
   2   1  -9    0.80    1.00
  -2  -1 -10   36.20    1.80
   2  -1 -10   38.00    1.80
  -2  -1 -10   38.40    1.90
   2   1 -10   43.10    2.00
   2  -1 -10   42.90    2.00
  -2   1 -10   39.70    1.90
   2  -1 -11   42.60    1.30
   2   1 -11   41.10    1.30
  -2   1 -11   40.60    1.30
   2   1 -11   40.60    1.30
  -2   1 -11   41.30    1.20
   2  -1 -11   41.80    1.30
  -2  -1 -11   36.80    2.00
  -2   1 -11   37.40    2.00
   2  -1 -11   40.70    2.00
   2   1 -11   39.00    2.00
  -2   1 -11   40.90    1.20
  -2  -1 -11   37.50    1.90
   2  -1 -11   38.40    2.00
  -2   1 -11   41.40    1.30
  -2  -1 -11   39.80    1.30
   2   1 -11   40.00    1.30
  -2   1 -11   39.70    1.30
   2  -1 -11   41.50    1.30
  -2  -1 -11   40.00    1.30
  -2   1 -11   41.40    1.20
   2   1 -11   40.10    1.30
  -2   1 -12  113.39    2.50
   2  -1 -12  116.69    2.50
   2   1 -12  111.99    2.50
   2   1 -12  110.49    2.50
  -2   1 -12  113.79    2.40
   2   1 -12  114.59    2.50
  -2   1 -12  110.19    2.50
   2  -1 -12  114.89    2.50
  -2  -1 -12  110.29    2.50
   2   1 -12  113.89    2.50
   2  -1 -12  112.89    2.50
  -2  -1 -12  110.19    2.50
  -2   1 -12  111.19    2.50
   2   1 -13    6.30    0.90
  -2   1 -13    7.00    0.90
   2  -1 -13    6.90    0.90
  -2  -1 -13    6.00    0.80
   2   1 -13    7.20    0.90
  -2   1 -13    6.10    0.70
  -2   1 -13    5.90    0.90
  -2  -1 -13    5.80    0.90
   2   1 -13    6.00    0.90
   2  -1 -13    7.30    0.90
   2   1 -13    5.90    0.90
  -2  -1 -13    6.80    0.90
  -2   1 -13    6.70    0.90
   2  -1 -13    7.50    0.90
  -2  -1 -14   99.59    2.20
   2  -1 -14  106.09    2.30
   2   1 -14  104.39    2.20
  -2   1 -14  105.59    2.20
   2  -1 -14  104.59    2.30
  -2  -1 -14  105.19    2.30
   2   1 -14  103.59    2.20
   2   1 -14  106.49    2.30
  -2   1 -14  103.59    2.30
   2  -1 -15   45.60    1.20
  -2  -1 -15   46.30    1.20
  -2   1 -15   46.30    1.20
   2  -1 -15   44.70    1.20
   2   1 -15   46.00    1.20
   2  -1 -16   51.99    1.10
   2   1 -16   52.69    1.10
  -2   2  15   16.90    0.60
  -2   2  14    9.70    0.60
  -2   2  13   95.49    2.00
  -2  -2  11   22.80    1.60
  -2  -2  11   21.40    1.70
  -2   2  11   24.40    1.70
  -2   2  10  119.99    2.40
  -2  -2  10  119.79    3.50
  -2   2  10  124.99    3.50
   2   2  10  124.19    3.30
  -2  -2   9    6.30    1.10
   2  -2   9    4.80    1.00
   2   2   9    6.00    1.00
  -2   2   9    5.20    1.10
  -2   2   8   32.90    0.80
  -2  -2   8   34.90    1.60
   2  -2   8   34.00    1.40
   2   2   8   35.80    1.50
  -2   2   8   32.00    1.50
  -2  -2   7   39.30    1.50
  -2   2   7   38.20    1.50
  -2   2   7   36.90    1.50
   2   2   7   36.70    1.40
   2  -2   6  132.29    2.90
   2   2   6  136.09    3.00
  -2   2   6  131.89    3.10
   2  -2   5  984.70   17.70
   2   2   5  954.10   17.40
   2   2   5  994.90   17.60
  -2   2   5 1001.00   17.70
  -2  -2   4  190.98    3.90
   2   2   4  188.38    3.60
  -2   2   4  190.58    3.60
   2   2   4  192.08    3.80
   2  -2   4  186.38    3.60
  -2   2   4  193.18    3.80
  -2  -2   3  175.28    3.60
  -2   2   3  176.48    3.40
   2  -2   3  175.08    3.40
   2   2   3  177.88    3.50
  -2   2   2 1033.70   18.20
   2  -2   2 1019.00   18.30
   2   2   2 1025.60   18.30
   2   2   1  234.18    4.50
  -2   2   1  240.88    4.50
  -2  -2   0 2217.38    4.60
  -2   2   0 2221.28    4.60
  -2  -2  -1  283.57    5.10
  -2   2  -1  282.57    5.00
  -2  -2  -1  284.47    5.00
  -2   2  -1  280.87    5.10
  -2  -2  -1  275.17    5.00
  -2   2  -1  266.67    5.00
  -2  -2  -2  952.70   16.90
   2  -2  -2  965.90   17.10
  -2   2  -2  965.30   17.10
  -2  -2  -2  962.30   17.10
   2  -2  -2  960.70   17.10
  -2   2  -2  940.71   17.10
  -2   2  -2  959.90   17.00
  -2  -2  -2  963.30   17.00
  -2  -2  -3  225.98    4.20
  -2  -2  -3  240.58    4.40
  -2   2  -3  236.78    4.40
   2  -2  -3  245.68    4.50
  -2   2  -3  239.88    4.40
  -2  -2  -3  235.78    4.50
  -2   2  -3  235.58    4.50
   2  -2  -3  241.88    4.40
   2   2  -4  178.48    3.40
  -2   2  -4  181.28    3.40
  -2   2  -4  177.68    3.50
  -2  -2  -4  178.58    3.50
  -2  -2  -4  173.88    3.30
   2  -2  -4  176.58    3.40
  -2   2  -4  179.08    3.60
  -2   2  -5  876.71   15.20
  -2  -2  -5  835.62   15.20
   2   2  -5  851.31   14.80
   2  -2  -5  836.32   15.20
  -2   2  -5  861.41   15.10
  -2  -2  -5  858.11   15.10
  -2   2  -6  114.79    2.70
   2  -2  -6  118.49    2.70
  -2  -2  -6  108.29    2.70
  -2   2  -6  115.39    2.70
  -2  -2  -6  118.09    2.70
  -2  -2  -7   43.40    1.50
   2  -2  -7   35.60    1.50
  -2   2  -7   37.10    1.50
  -2  -2  -7   39.20    1.50
  -2  -2  -7   38.50    1.00
   2  -2  -7   45.50    1.00
  -2  -2  -8   27.70    1.40
   2  -2  -8   26.80    1.40
   2  -2  -8   24.90    1.40
   2  -2  -8   26.00    0.80
  -2  -2  -8   27.20    0.80
  -2   2  -8   26.40    1.30
  -2  -2  -8   25.40    1.30
   2   2  -8   30.30    1.40
  -2  -2  -9   33.40    1.60
   2  -2  -9   33.50    1.70
   2  -2  -9   32.60    1.70
  -2  -2  -9   34.50    1.60
   2   2  -9   35.60    1.60
  -2   2  -9   34.70    1.60
   2  -2 -10  106.39    2.30
   2   2 -10  110.69    2.30
  -2   2 -10  104.49    3.10
   2  -2 -10  109.99    3.20
   2   2 -10  106.89    3.10
  -2  -2 -10  102.79    3.10
  -2   2 -10  111.99    2.30
   2  -2 -10  106.59    2.30
  -2  -2 -10  108.89    2.30
  -2   2 -10  107.99    2.30
   2   2 -10  104.29    2.30
  -2  -2 -10  105.69    2.30
   2  -2 -10  103.79    3.20
  -2  -2 -10  105.69    3.20
  -2   2 -10  108.69    2.30
   2   2 -10  105.39    2.30
   2  -2 -10  112.39    2.30
  -2  -2 -10  109.19    2.30
   2  -2 -11   40.40    1.30
  -2   2 -11   40.30    1.30
  -2   2 -11   39.10    1.20
   2   2 -11   42.00    1.30
  -2  -2 -11   37.60    2.00
   2   2 -11   43.00    2.00
   2  -2 -11   38.70    2.00
  -2   2 -11   35.70    2.00
  -2   2 -11   39.60    1.20
  -2  -2 -11   34.90    2.00
   2  -2 -11   36.60    2.00
  -2   2 -11   40.60    1.20
  -2  -2 -11   40.40    1.30
   2   2 -11   39.70    1.20
   2  -2 -11   42.20    1.30
  -2   2 -11   40.00    1.30
  -2  -2 -11   37.60    1.20
   2  -2 -11   41.00    1.30
   2   2 -11   40.20    1.30
  -2   2 -11   41.00    1.20
   2   2 -11   39.90    1.30
  -2   2 -12   84.19    2.00
   2   2 -12   86.09    2.00
   2  -2 -12   84.99    2.00
   2   2 -12   85.89    2.00
  -2   2 -12   85.89    2.00
  -2  -2 -12   83.39    2.00
   2   2 -12   87.09    2.00
   2  -2 -12   88.19    2.00
  -2   2 -12   87.09    2.00
   2  -2 -12   84.49    2.00
  -2  -2 -12   85.39    2.00
   2   2 -12   84.29    2.00
   2   2 -12   83.09    2.00
  -2   2 -12   85.99    2.00
  -2   2 -12   82.39    2.00
  -2   2 -13   48.60    1.40
   2   2 -13   50.99    1.50
  -2  -2 -13   50.99    1.50
   2   2 -13   50.09    1.40
  -2   2 -13   49.70    1.40
  -2   2 -13   48.20    1.40
  -2  -2 -13   49.60    1.40
  -2  -2 -13   52.69    1.40
   2  -2 -13   51.79    1.40
   2  -2 -13   52.49    1.50
   2   2 -13   52.09    1.40
   2   2 -13   49.10    1.40
   2   2 -14    7.70    0.70
  -2   2 -14    8.70    0.80
   2  -2 -14    8.00    0.80
   2   2 -14    8.00    0.70
   2  -2 -14    8.80    0.80
  -2  -2 -14    9.60    0.80
  -2  -2 -14    8.40    0.80
  -2   2 -14    8.10    0.80
   2   2 -14    8.50    0.80
   2   2 -15    5.30    0.50
   2  -2 -15    5.10    0.60
  -2   2 -15    5.20    0.50
  -2  -2 -15    5.90    0.60
   2  -2 -15    5.10    0.60
  -2  -2 -15    4.20    0.50
   2   2 -15    5.10    0.60
   2   2 -16   19.70    0.50
   2  -2 -16   18.80    0.50
  -2   3  14  132.49    2.60
  -2   3  14  135.79    2.60
  -2  -3  13   88.99    1.90
  -2   3  11   86.59    1.90
  -2   3  10   60.79    2.40
   2   3  10   59.99    2.30
  -2  -3  10   60.99    2.50
  -2   3   9   10.30    0.60
  -2   3   9   11.80    1.30
   2   3   9   13.30    1.20
   2  -3   9   12.00    1.20
  -2  -3   9   10.10    1.30
   2   3   8  903.61   16.70
  -2   3   8  893.51   16.80
  -2  -3   8  889.61   17.00
   2   3   7  113.99    2.80
  -2   3   7  118.39    2.90
  -2   3   7  109.29    2.20
   2  -3   7  111.69    2.80
   2   3   6  141.89    3.30
  -2   3   6  145.99    3.30
   2  -3   6  143.59    3.30
   2   3   5   74.29    2.00
  -2   3   5   76.79    2.00
  -2  -3   5   78.69    2.10
   2  -3   5   71.09    2.00
   2   3   5   74.39    1.70
  -2   3   5   75.59    1.70
  -2  -3   4   67.09    1.80
   2   3   4   63.19    1.50
  -2   3   4   65.89    1.60
   2  -3   4   62.09    1.60
  -2   3   4   61.89    1.70
   2   3   4   63.59    1.70
  -2  -3   3  117.09    2.70
   2   3   3  115.99    2.50
  -2   3   3  115.69    2.40
   2  -3   3  115.99    2.50
   2   3   3  116.09    2.50
  -2   3   2  209.08    4.10
   2   3   2  206.78    4.10
   2  -3   2  209.28    4.10
   2   3   2  216.88    4.10
  -2  -3   1  413.16    8.10
   2  -3   1  453.35    8.10
  -2   3   1  437.06    8.10
   2   3   1  436.66    8.10
   2   3   1  448.76    8.10
  -2   3   1  426.96    8.00
   2  -3   0 9622.74  172.08
   2   3   0 9999.00  172.08
  -2   3   0 9974.90  171.98
  -2   3   0 9876.91  172.08
  -2   3   0 9750.32  171.68
  -2   3  -1  436.36    8.00
  -2   3  -1  444.16    8.00
   2   3  -1  434.56    8.10
  -2   3  -2  483.35    8.70
   2   3  -2  492.95    8.80
  -2  -3  -2  472.95    8.60
  -2   3  -2  459.55    8.50
   2  -3  -2  483.95    8.80
  -2   3  -2  476.65    8.70
   2   3  -3   79.29    1.80
   2  -3  -3   79.59    1.90
  -2   3  -3   78.39    1.80
  -2  -3  -3   77.59    1.90
   2  -3  -3   81.29    1.80
  -2   3  -3   78.39    1.80
  -2   3  -3   74.49    1.70
  -2  -3  -3   77.29    1.70
  -2  -3  -4   83.19    1.70
  -2   3  -4   87.39    2.00
  -2  -3  -4   92.39    2.00
   2  -3  -4   92.89    2.10
  -2   3  -4   93.99    2.00
  -2  -3  -4   90.39    2.10
   2   3  -4   93.09    2.00
  -2   3  -4   96.39    2.10
   2   3  -5   67.69    1.60
  -2   3  -5   66.49    1.50
  -2  -3  -5   66.19    1.70
  -2   3  -5   64.59    1.70
  -2  -3  -5   61.79    1.40
  -2   3  -5   66.09    1.80
  -2   3  -6  181.68    3.90
  -2  -3  -6  181.28    3.90
   2  -3  -6  173.98    3.90
  -2  -3  -6  171.48    3.70
  -2   3  -6  172.88    3.70
  -2  -3  -7  104.39    2.70
   2  -3  -7  101.99    2.70
   2  -3  -7  104.59    2.60
  -2   3  -7  101.19    2.60
  -2  -3  -7  100.69    2.60
   2  -3  -7  103.89    2.10
  -2  -3  -7   99.59    2.10
   2   3  -7  103.49    2.60
  -2  -3  -8  785.02   14.60
   2  -3  -8  761.62   14.60
  -2  -3  -8  769.32   14.50
   2  -3  -8  774.82   14.50
   2  -3  -8  771.62   13.80
   2   3  -8  764.62   14.50
  -2  -3  -8  778.92   13.80
  -2   3  -8  773.82   14.50
  -2  -3  -9   10.00    1.20
   2  -3  -9   10.90    1.30
  -2  -3  -9   11.20    1.20
  -2   3  -9   12.80    1.20
   2  -3  -9   15.10    1.30
  -2  -3  -9   13.10    0.80
   2  -3  -9   12.90    0.70
   2   3  -9   13.50    1.30
  -2   3 -10    1.40    1.10
   2  -3 -10    2.30    1.20
   2   3 -10    2.90    1.10
   2  -3 -10    2.90    1.20
  -2  -3 -10    1.80    1.20
  -2  -3 -10    1.20    1.10
   2   3 -10    2.90    0.80
  -2   3 -10    2.90    0.70
   2   3 -10    3.20    0.70
  -2   3 -10    2.60    0.60
   2   3 -10    2.90    0.60
   2  -3 -10    3.10    0.70
  -2   3 -10    2.20    0.70
  -2   3 -10    2.40    0.70
  -2  -3 -10    2.70    0.60
  -2  -3 -10    2.60    0.70
   2   3 -10    2.50    0.70
   2  -3 -10    3.00    0.70
  -2   3 -11   89.89    2.10
   2  -3 -11   94.59    2.10
  -2   3 -11   93.49    2.10
  -2  -3 -11   94.29    2.10
   2   3 -11   93.69    2.10
   2  -3 -11   93.19    2.10
  -2  -3 -11   96.29    2.10
   2   3 -11   92.49    2.10
  -2   3 -11   86.59    2.00
   2   3 -11   93.69    2.10
   2   3 -11   94.29    2.10
  -2   3 -11   96.59    2.10
  -2   3 -11   93.69    2.10
  -2   3 -12    5.80    0.90
  -2   3 -12    5.60    0.80
   2  -3 -12    6.30    0.80
  -2  -3 -12    6.30    0.80
  -2  -3 -12    5.60    0.80
  -2   3 -12    6.30    0.80
   2   3 -12    6.70    0.80
   2  -3 -12    6.80    0.80
   2   3 -12    5.90    0.80
   2   3 -12    5.30    0.80
   2   3 -12    6.40    0.90
  -2   3 -12    5.30    0.80
  -2   3 -12    5.40    0.90
  -2   3 -13   88.99    2.00
  -2  -3 -13   90.19    2.10
   2   3 -13   87.69    2.00
  -2   3 -13   86.29    2.00
  -2   3 -13   86.99    1.90
   2  -3 -13   90.89    2.00
  -2  -3 -13   87.09    1.90
   2   3 -13   86.39    1.90
   2  -3 -13   85.39    2.00
   2   3 -13   85.69    1.90
  -2  -3 -14  119.19    2.40
  -2   3 -14  117.69    2.30
   2   3 -14  117.49    2.30
   2   3 -14  112.59    2.30
   2  -3 -14  116.79    2.40
   2  -3 -14  116.99    2.40
  -2   3 -14  112.89    2.30
  -2  -3 -14  117.99    2.40
  -2   3 -14  119.09    2.40
   2  -3 -15   14.80    0.60
  -2  -3 -15   13.20    0.60
   2  -3 -15   14.80    0.70
  -2   4  14   21.70    0.70
  -2   4  12    9.20    0.70
  -2  -4  11   73.49    1.70
  -2   4  11   68.19    1.70
  -2   4  11   71.89    1.70
  -2   4  10   48.60    1.20
   2   4  10   48.80    2.10
  -2   4  10   47.40    2.20
  -2  -4  10   44.70    2.20
  -2   4   9  113.49    2.40
  -2   4   9  119.09    3.40
  -2  -4   9  111.69    3.50
   2  -4   9  111.19    3.30
  -2   4   8  157.58    3.10
   2  -4   8  162.38    4.00
   2   4   8  167.68    4.00
  -2   4   8  170.78    4.10
  -2  -4   8  163.08    4.20
  -2   4   7    5.60    1.00
   2   4   7    5.30    1.00
   2  -4   7    4.50    1.00
  -2  -4   6  451.45    8.80
   2  -4   6  425.86    8.70
   2   4   6  441.16    8.60
  -2   4   6  433.26    8.60
   2  -4   5  242.08    5.00
  -2  -4   5  240.28    5.10
   2   4   5  238.88    4.90
  -2   4   5  228.88    4.90
   2   4   5  222.18    4.60
  -2   4   5  224.08    4.60
  -2  -4   4  224.48    4.80
   2   4   4  219.18    4.50
  -2   4   4  220.08    4.50
  -2  -4   3   90.89    2.30
  -2   4   3   80.29    2.10
   2   4   3   82.09    2.10
   2   4   3   93.19    2.20
   2   4   2  461.05    8.50
  -2   4   2  467.25    8.50
   2  -4   2  449.46    8.50
  -2   4   2  446.06    8.50
   2   4   2  439.76    8.50
  -2  -4   1   55.49    1.60
   2  -4   1   57.79    1.50
  -2   4   1   51.09    1.50
   2   4   1   52.29    1.50
  -2   4   1   53.59    1.50
   2   4   1   56.39    1.50
   2  -4   0  671.23   12.30
   2   4   0  678.23   12.20
  -2   4   0  641.74   12.20
   2   4   0  660.53   12.20
  -2   4   0  676.33   12.20
  -2   4  -1   87.19    2.00
  -2   4  -1   89.79    2.00
   2   4  -1   87.59    2.10
   2  -4  -2  437.76    8.20
  -2   4  -2  432.16    8.00
  -2   4  -2  420.16    8.10
   2   4  -2  433.66    8.10
  -2   4  -3   39.60    1.00
  -2  -4  -3   42.90    1.10
  -2   4  -3   43.10    1.30
   2   4  -3   45.30    1.30
  -2  -4  -3   41.70    1.40
   2  -4  -3   42.70    1.40
  -2   4  -3   42.80    1.30
  -2  -4  -4  205.28    3.90
   2   4  -4  212.58    4.20
   2  -4  -4  215.48    4.40
  -2   4  -4  210.88    4.20
  -2  -4  -4  208.28    4.40
  -2   4  -4  210.28    4.30
  -2  -4  -4  207.78    4.10
  -2   4  -4  201.48    4.00
  -2   4  -5  257.97    5.00
   2   4  -5  256.37    5.00
  -2  -4  -5  262.97    5.30
   2  -4  -5  249.88    5.30
  -2   4  -5  263.17    5.20
  -2  -4  -5  249.38    5.00
   2  -4  -5  252.77    4.90
   2   4  -5  248.28    4.90
  -2   4  -5  247.78    5.00
  -2   4  -6  395.46    7.30
   2   4  -6  380.76    7.30
  -2   4  -6  403.86    7.70
   2  -4  -6  386.96    7.40
   2   4  -6  378.26    7.40
  -2   4  -6  378.26    7.40
  -2  -4  -6  382.76    7.40
   2   4  -7    6.00    0.80
  -2  -4  -7    6.90    0.80
  -2   4  -7    4.20    0.80
  -2  -4  -7    5.90    1.00
   2  -4  -7    6.10    0.80
   2  -4  -7    4.70    1.00
  -2  -4  -7    4.90    0.60
   2  -4  -7    5.60    0.60
  -2  -4  -8  133.59    3.50
   2  -4  -8  137.19    3.60
   2  -4  -8  133.69    3.30
  -2   4  -8  132.79    3.30
   2   4  -8  132.99    3.20
  -2  -4  -8  135.79    2.70
   2  -4  -8  135.39    2.80
  -2  -4  -8  135.89    3.30
  -2   4  -9   64.99    1.60
  -2   4  -9   66.49    1.60
   2  -4  -9   62.99    2.40
  -2  -4  -9   65.19    2.40
   2  -4  -9   63.99    1.60
  -2  -4  -9   67.29    2.20
   2  -4  -9   62.29    2.10
  -2  -4  -9   65.69    1.60
   2   4  -9   63.39    2.10
  -2   4  -9   63.19    2.10
   2   4 -10   34.60    1.70
  -2   4 -10   36.40    1.70
  -2  -4 -10   37.10    2.00
   2  -4 -10   37.30    2.00
  -2   4 -10   36.10    1.10
   2   4 -10   35.70    1.10
  -2   4 -10   37.50    1.10
   2   4 -10   37.80    1.10
   2   4 -10   38.70    1.10
   2   4 -10   39.40    1.20
  -2   4 -10   38.80    1.20
  -2  -4 -11   33.40    1.10
   2   4 -11   32.60    1.00
   2  -4 -11   32.40    1.10
   2   4 -11   33.40    1.10
   2  -4 -11   33.10    1.10
  -2   4 -11   33.20    1.00
   2   4 -11   34.20    1.10
  -2   4 -11   37.80    1.20
   2   4 -11   34.30    1.20
  -2   4 -12    9.40    0.80
  -2  -4 -12    8.90    0.70
   2   4 -12    9.40    0.70
   2  -4 -12    7.90    0.70
  -2   4 -12    9.80    0.70
   2   4 -12    8.10    0.70
   2  -4 -12    9.10    0.70
   2   4 -12    9.60    0.80
  -2   4 -12    8.70    0.80
  -2   4 -12    8.60    0.90
   2   4 -12    8.80    0.90
  -2   4 -13   10.70    0.80
   2   4 -13   11.50    0.90
   2  -4 -13   10.50    0.70
   2  -4 -13   10.90    0.70
  -2  -4 -13   10.70    0.70
   2   4 -13   10.80    0.70
  -2   4 -13   11.00    0.70
   2   4 -13   10.90    0.70
   2   4 -13   11.30    0.70
  -2   4 -13   11.00    0.80
   2   4 -13   10.70    0.80
  -2   4 -13   12.80    0.80
  -2  -4 -14   22.20    0.70
   2  -4 -14   23.20    0.70
  -2   4 -14   23.10    0.80
  -2  -4 -14   24.80    0.90
   2   4 -14   25.70    0.90
  -2   4 -14   23.50    0.80
  -2  -4 -15    5.40    0.50
   2   4 -15    5.00    0.50
  -2   5  14   31.40    0.80
  -2   5  13    8.20    0.60
  -2   5  12   84.19    1.90
  -2   5  12   86.19    1.80
  -2   5  11   74.89    1.80
  -2   5  11   74.49    1.80
  -2   5  11   71.69    1.70
  -2   5  10  208.38    4.00
   2   5   9   12.00    1.40
  -2   5   9   12.80    1.50
  -2  -5   9   10.70    1.50
  -2   5   9   12.80    0.80
  -2   5   9   12.30    0.70
  -2   5   8  559.34   11.30
   2   5   8  590.74   11.30
  -2  -5   8  583.94   10.20
   2  -5   8  540.05   11.30
  -2   5   8  551.44   10.20
  -2  -5   7    5.70    0.50
  -2   5   7    5.00    1.20
   2   5   7    4.30    1.10
   2  -5   7    3.90    1.10
  -2  -5   6  139.39    3.80
   2  -5   6  141.99    3.70
  -2   5   6  140.49    3.60
   2   5   6  150.48    3.60
  -2  -5   6  139.39    2.70
   2   5   5   27.60    1.20
  -2   5   5   24.90    1.20
  -2  -5   5   25.40    1.50
   2  -5   5   28.70    1.50
  -2   5   5   26.50    1.40
   2   5   5   29.60    1.40
  -2  -5   5   27.30    0.70
   2   5   4   99.59    2.50
  -2   5   4   98.69    2.40
  -2  -5   4   93.19    2.70
   2   5   4   95.89    2.60
  -2   5   3   70.79    2.00
   2   5   3   68.09    2.00
   2   5   3   70.79    2.00
  -2   5   2  447.56    8.70
   2   5   2  441.36    8.60
  -2  -5   2  458.85    8.80
   2   5   2  456.15    8.70
  -2   5   2  453.15    8.60
   2   5   1   48.90    1.60
  -2   5   1   52.39    1.60
  -2   5   1   52.19    1.60
   2   5   1   51.09    1.60
  -2  -5   1   49.70    1.70
  -2   5   0 1489.75   26.70
   2   5   0 1442.06   26.70
  -2   5   0 1428.66   26.40
  -2  -5   0 1509.95   26.80
  -2   5   0 1550.54   26.70
   2   5   0 1521.15   26.70
  -2   5  -1   41.70    1.20
  -2   5  -1   45.20    1.40
  -2   5  -2  250.17    5.00
   2   5  -2  259.17    5.20
  -2   5  -2  261.37    5.20
   2   5  -3   79.49    2.10
   2  -5  -3   74.99    2.20
  -2   5  -3   82.09    2.10
  -2  -5  -3   78.79    2.20
  -2   5  -3   76.69    2.00
  -2  -5  -3   81.79    1.90
   2  -5  -4  100.39    2.70
   2   5  -4  108.29    2.60
  -2  -5  -4   97.99    2.70
  -2   5  -4  103.59    2.60
  -2   5  -4  108.49    2.50
   2  -5  -5   16.70    1.20
  -2  -5  -5   17.00    1.20
   2   5  -5   17.90    1.00
  -2   5  -5   19.40    1.00
  -2   5  -5   18.70    1.10
   2   5  -6  180.18    3.80
  -2   5  -6  174.98    3.80
  -2   5  -6  182.28    4.10
  -2  -5  -7    2.00    1.10
   2  -5  -7    3.40    1.10
   2  -5  -7    3.50    0.60
  -2  -5  -7    3.80    0.60
  -2  -5  -8  452.25    9.20
   2  -5  -8  437.26    9.20
   2  -5  -8  442.56    8.20
  -2  -5  -8  450.05    8.20
  -2   5  -8  445.56    8.20
   2   5  -9   13.70    0.90
  -2   5  -9   13.00    0.90
   2  -5  -9   12.00    1.40
  -2  -5  -9   13.90    1.50
  -2  -5  -9   12.70    0.90
   2  -5  -9   14.60    0.90
   2   5  -9   14.00    0.80
   2   5  -9   15.30    0.90
  -2   5  -9   13.00    0.80
  -2   5 -10  115.99    2.50
   2   5 -10  113.89    2.50
   2   5 -10  112.29    2.40
  -2  -5 -10  107.19    2.50
   2  -5 -10  113.49    2.50
   2   5 -10  118.29    2.50
   2   5 -10  108.19    2.30
  -2  -5 -11   62.49    1.70
  -2   5 -11   62.59    1.60
   2   5 -11   63.39    1.60
   2   5 -11   58.99    1.50
  -2   5 -12  100.69    2.10
  -2   5 -12   94.49    2.10
   2   5 -12   98.29    2.20
  -2  -5 -12  102.19    2.20
   2   5 -12   93.39    2.00
   2   5 -13    4.20    0.70
  -2   5 -13    4.00    0.60
  -2  -5 -13    5.60    0.80
   2  -5 -13    4.90    0.80
  -2   5 -13    4.60    0.70
   2   5 -13    4.40    0.50
   2   5 -13    3.90    0.70
   2  -5 -14   66.69    1.50
  -2  -5 -14   67.79    1.50
  -2   5 -14   62.19    1.40
   2   5 -14   66.69    1.40
   2  -5 -15   10.00    0.40
   2   5 -15    8.40    0.40
  -2   6  13  195.98    3.60
  -2   6  12    0.80    0.60
   2   6  12    0.90    0.60
  -2   6  12    1.90    0.60
  -2   6  11  238.88    4.50
  -2   6  11  236.78    4.50
  -2   6  11  226.38    4.40
  -2   6  10    2.40    0.80
  -2   6  10    1.90    0.60
  -2   6  10    1.90    0.70
  -2   6   9   41.50    1.20
  -2   6   9   43.20    1.30
   2   6   8  149.79    4.10
  -2   6   8  158.38    4.30
  -2   6   8  164.98    3.20
   2  -6   8  161.88    4.30
   2   6   7  174.98    4.40
  -2   6   7  174.58    4.50
   2  -6   7  185.48    4.70
  -2   6   6   22.80    1.60
   2   6   6   22.60    1.50
   2  -6   6   25.80    1.70
  -2  -6   6   25.40    1.70
  -2   6   5  854.31   16.50
   2  -6   5  937.11   17.00
  -2  -6   5  945.51   17.10
   2   6   5  848.02   16.70
  -2  -6   4   19.30    0.70
   2   6   4   21.60    1.20
  -2   6   4   20.00    1.20
  -2  -6   4   19.50    1.50
   2   6   4   22.00    1.40
  -2   6   4   18.70    0.70
   2   6   3  711.13   13.50
  -2   6   3  711.13   13.40
  -2   6   3  700.13   12.70
  -2   6   3  736.63   13.50
   2   6   3  737.63   13.50
   2   6   2   36.20    1.50
  -2   6   2   35.00    1.50
  -2  -6   2   38.60    1.70
  -2   6   2   36.80    1.00
   2   6   2   40.10    1.60
  -2   6   2   39.00    1.50
   2   6   1  245.58    5.30
  -2   6   1  243.18    5.30
  -2  -6   1  255.47    5.40
  -2   6   1  240.18    4.60
   2   6   1  251.17    5.30
  -2   6   0    0.70    0.80
   2   6   0    0.50    0.80
   2   6   0    1.10    0.80
  -2   6   0    1.20    0.80
  -2   6   0    0.60    0.40
  -2  -6   0    0.90    0.80
  -2  -6  -1  118.09    2.90
  -2   6  -1  113.19    2.30
  -2  -6  -2   45.20    1.50
   2   6  -2   45.20    1.70
  -2   6  -2   44.40    1.60
  -2   6  -2   43.50    1.10
  -2   6  -2   42.70    1.30
  -2  -6  -3  564.24   10.70
   2   6  -3  591.04   10.90
  -2  -6  -3  544.15   11.00
   2  -6  -3  536.95   11.00
  -2   6  -3  590.04   10.90
  -2   6  -3  561.44   10.60
  -2   6  -3  571.44   10.20
   2  -6  -4   19.40    1.30
   2   6  -4   19.30    1.20
  -2   6  -4   22.00    1.20
  -2  -6  -4   17.20    1.30
  -2   6  -4   19.10    1.00
  -2   6  -4   19.40    0.70
  -2  -6  -5  715.53   14.40
   2   6  -5  752.82   14.10
  -2   6  -5  774.32   14.10
   2  -6  -5  733.63   14.40
  -2   6  -5  763.52   14.00
  -2   6  -5  754.12   13.40
  -2  -6  -6   22.90    1.50
   2  -6  -6   20.70    1.50
   2   6  -7  151.88    3.00
  -2   6  -7  153.18    3.00
  -2   6  -7  154.18    3.10
  -2  -6  -7  145.39    3.10
   2  -6  -7  146.19    3.10
   2   6  -7  150.18    3.00
   2   6  -8  147.59    2.90
  -2   6  -8  136.69    2.80
  -2  -6  -8  141.59    2.90
   2   6  -8  141.89    2.90
  -2   6  -8  146.59    2.90
  -2   6  -8  139.89    2.90
   2   6  -8  140.99    2.90
  -2  -6  -8  135.59    3.90
   2  -6  -8  135.09    3.90
  -2  -6  -8  137.29    2.90
   2  -6  -8  130.79    2.90
  -2   6  -8  140.09    2.80
  -2   6  -9   54.79    1.50
   2   6  -9   55.69    1.50
   2   6  -9   54.59    1.50
  -2   6  -9   56.09    1.50
  -2  -6  -9   50.89    1.50
   2  -6  -9   50.29    1.50
  -2  -6  -9   54.79    1.50
   2   6  -9   52.09    1.50
  -2   6  -9   54.19    1.40
   2   6 -10    3.90    0.80
   2   6 -10    3.70    0.80
   2   6 -10    2.60    0.80
  -2  -6 -10    2.80    0.80
   2  -6 -10    2.60    0.80
  -2  -6 -10    2.50    0.80
   2   6 -10    2.50    0.60
  -2  -6 -11  223.18    4.20
   2   6 -11  219.98    4.20
   2  -6 -12    1.60    0.70
  -2  -6 -12    1.20    0.70
   2   6 -12    1.30    0.70
  -2   6 -12    1.60    0.60
  -2   6 -13  194.08    3.70
  -2  -6 -13  202.38    3.70
   2  -6 -13  204.38    3.70
   2   6 -13  195.88    3.70
   2   6 -13  200.58    3.70
   2  -6 -14   11.30    0.50
  -2  -6 -14   12.70    0.50
  -2   6 -14   11.40    0.40
   2   6 -14   11.00    0.50
  -2   7  13    9.10    0.40
   2   7  12   44.90    1.10
   2   7  12   42.70    1.10
  -2   7  12   44.30    1.10
  -2   7  12   45.00    1.10
  -2   7  11    3.20    0.60
   2   7  11    2.10    0.50
  -2   7  11    2.70    0.60
  -2   7  11    3.50    0.70
  -2   7  11    3.20    0.70
  -2   7  10   42.70    1.20
  -2   7  10   43.20    1.30
  -2   7  10   39.50    1.20
  -2   7  10   39.30    1.10
   2   7   9   11.20    0.70
  -2   7   9   11.30    0.80
  -2   7   9   11.60    0.90
  -2   7   8   70.09    1.70
  -2   7   7  127.39    3.70
   2   7   7  134.39    3.70
   2   7   6  111.69    3.30
  -2   7   6  115.49    3.40
   2  -7   5  196.08    4.90
  -2  -7   5  185.68    4.90
   2   7   5  175.68    4.40
  -2   7   5  183.28    4.40
   2   7   5  191.78    4.60
   2   7   5  186.88    3.60
  -2   7   5  186.58    3.60
   2  -7   4   35.00    2.00
  -2   7   4   32.70    1.70
   2   7   4   32.50    1.70
  -2   7   4   31.00    1.70
  -2   7   4   34.00    1.00
  -2  -7   3  114.09    3.30
   2   7   3  100.49    3.00
  -2   7   3  101.79    3.00
   2   7   3  108.19    3.00
  -2   7   3  112.19    3.00
  -2   7   3  106.49    2.20
  -2  -7   2   95.09    2.90
  -2   7   2   90.39    2.70
   2   7   2   92.19    2.70
   2   7   2   96.29    2.80
  -2   7   2   93.29    2.70
  -2   7   2   87.79    1.90
  -2  -7   1   37.90    1.70
  -2   7   1   34.40    1.70
   2   7   1   39.10    1.80
  -2   7   1   37.30    1.70
   2   7   1   38.60    1.70
  -2   7   1   37.30    1.00
  -2  -7   0  119.89    3.20
   2   7   0  109.09    3.10
  -2   7   0  118.09    3.20
  -2   7   0  112.89    3.00
  -2   7   0  117.59    2.40
  -2   7  -1   28.70    1.60
  -2  -7  -1   31.50    1.50
   2   7  -2  100.09    2.80
  -2   7  -2  105.39    2.90
  -2  -7  -2  101.79    2.70
   2  -7  -3   84.29    2.70
  -2  -7  -3   87.09    2.80
   2   7  -3   87.29    2.60
  -2   7  -3   90.99    2.70
  -2   7  -3   89.79    1.90
   2   7  -4   21.00    1.40
  -2  -7  -4   19.00    1.50
  -2   7  -4   18.60    1.40
   2  -7  -4   17.30    1.50
  -2   7  -4   20.70    0.80
   2  -7  -5  174.58    4.70
   2   7  -5  187.78    4.40
  -2  -7  -5  182.68    4.70
  -2   7  -5  188.08    4.40
   2   7  -5  187.28    3.60
  -2   7  -5  193.68    3.60
  -2  -7  -6   80.19    2.90
   2  -7  -6   78.19    2.80
   2   7  -6   82.99    1.90
  -2   7  -6   86.19    2.00
  -2   7  -6   82.29    1.80
  -2   7  -6   85.89    1.90
   2   7  -6   84.79    1.90
   2   7  -7  129.99    2.70
   2   7  -7  127.29    2.60
  -2  -7  -7  123.69    2.70
   2  -7  -7  117.49    2.70
  -2  -7  -7  125.69    2.60
  -2   7  -7  125.69    2.60
   2   7  -7  127.29    2.70
  -2   7  -7  131.59    2.70
   2   7  -7  129.99    2.70
   2   7  -8   81.69    1.90
  -2   7  -8   83.49    2.00
  -2  -7  -8   77.09    1.90
   2  -7  -8   77.39    1.90
   2   7  -8   81.49    1.90
  -2   7  -8   79.69    1.80
  -2  -7  -8   80.19    1.80
  -2   7  -8   77.79    1.90
   2   7  -8   79.39    1.90
   2   7  -9   11.00    0.90
  -2   7  -9    8.10    0.90
  -2  -7  -9    9.00    0.90
   2  -7  -9    8.50    0.80
  -2  -7  -9   10.80    0.80
   2   7  -9   10.00    0.90
  -2   7  -9   10.40    0.80
  -2   7  -9   10.40    0.90
   2   7  -9    9.50    0.80
   2   7 -10   51.19    1.40
   2  -7 -10   46.40    1.40
  -2  -7 -10   50.39    1.40
   2   7 -10   52.19    1.40
   2  -7 -10   51.19    1.30
  -2  -7 -10   50.49    1.40
   2   7 -10   53.09    1.40
  -2  -7 -11    3.20    0.70
   2  -7 -11    2.90    0.60
   2   7 -11    2.40    0.70
  -2  -7 -12   30.90    0.90
   2  -7 -12   31.10    0.90
   2   7 -12   30.90    0.90
   2   7 -13    8.10    0.40
  -2   7 -13    9.00    0.50
   2  -7 -13    8.70    0.50
   2   7 -13    7.30    0.40
  -2   7 -13    8.60    0.50
  -2   8  12    5.80    0.40
   2   8  11   47.60    1.10
  -2   8  11   48.10    1.10
   2   8  11   45.50    1.10
  -2   8  11   50.49    1.20
  -2   8  11   51.59    1.20
   2   8  11   49.60    1.20
  -2   8  11   50.29    1.20
  -2   8  10   25.80    0.80
   2   8  10   26.90    0.90
  -2   8  10   26.50    0.90
  -2   8  10   24.00    0.80
  -2   8  10   26.70    1.00
  -2   8  10   26.90    0.90
  -2   8  10   26.70    0.90
  -2   8   9  114.19    2.30
   2   8   9  105.19    2.30
  -2   8   9  110.39    2.30
  -2   8   9  114.09    2.40
  -2   8   9  120.49    2.40
   2   8   9  112.49    2.30
  -2   8   8   22.10    0.90
  -2   8   8   23.20    1.00
   2   8   8   21.00    0.90
  -2   8   7   36.50    1.20
   2   8   7   35.90    1.10
  -2   8   6   44.20    1.30
   2   8   6   46.20    1.30
   2   8   6   45.50    1.30
   2   8   5  228.48    4.40
  -2   8   5  228.98    4.40
   2  -8   5  227.48    5.80
  -2  -8   5  227.78    5.80
   2   8   5  228.68    4.40
  -2   8   5  230.08    4.40
   2   8   5  228.98    4.40
  -2   8   5  231.18    4.40
   2   8   5  224.28    5.40
  -2   8   4    9.80    1.40
   2   8   4   10.80    1.40
  -2   8   4   11.60    0.80
   2   8   4   10.40    0.80
  -2  -8   4   10.30    1.60
   2  -8   4   11.90    1.60
   2   8   4   11.70    1.40
  -2   8   4   11.80    1.30
   2   8   4    9.90    0.80
  -2   8   4   11.20    0.80
  -2   8   4   10.60    0.80
   2   8   4   10.50    0.80
  -2   8   3  103.09    2.20
   2   8   3   98.89    2.20
  -2  -8   3   97.09    3.30
   2   8   3  102.39    3.10
  -2   8   3  101.29    3.00
   2   8   3  100.99    3.10
  -2   8   3   96.89    3.00
   2   8   3  103.69    2.20
  -2   8   3  100.99    2.20
   2   8   3  101.39    2.20
  -2   8   3  103.79    2.20
   2   8   2   99.49    2.20
  -2   8   2  102.39    2.20
   2  -8   2  106.09    3.30
  -2  -8   2  104.49    3.20
   2   8   2   97.99    3.00
  -2   8   2   98.89    3.00
   2   8   2  102.79    3.10
  -2   8   2  100.79    3.10
   2   8   2   97.79    2.20
  -2   8   2  100.09    2.20
  -2   8   2  102.39    2.20
  -2   8   1   85.59    1.90
  -2   8   1   80.49    2.60
  -2  -8   1   82.59    2.80
  -2   8   1   82.09    1.70
  -2   8   1   81.79    1.90
   2   8   1   85.19    1.90
  -2   8   1   81.29    1.90
  -2   8   1   87.69    2.80
  -2   8   0   86.79    2.80
  -2  -8   0   87.89    2.80
  -2   8   0   85.89    1.90
  -2   8   0   84.29    2.60
  -2  -8  -1  113.09    3.20
  -2   8  -1  113.69    3.30
   2   8  -1  119.59    2.40
  -2   8  -2  101.69    2.10
   2   8  -2  102.89    2.20
  -2   8  -2  105.29    2.20
  -2   8  -2  104.69    2.20
  -2   8  -2  102.19    2.20
  -2   8  -2  105.49    3.10
  -2   8  -3  192.58    3.80
   2   8  -3  194.88    3.70
  -2   8  -3  194.28    3.70
   2   8  -3  190.38    3.80
  -2   8  -3  192.68    3.70
   2  -8  -3  187.88    4.80
  -2   8  -3  186.28    4.60
  -2  -8  -3  179.58    4.80
   2   8  -3  201.08    4.70
  -2   8  -4   11.70    0.80
   2   8  -4   10.20    0.80
  -2   8  -4   11.10    0.70
   2  -8  -4    9.90    1.40
   2   8  -4   10.00    1.30
  -2   8  -4   11.30    1.30
  -2  -8  -4   11.10    1.50
  -2   8  -4   12.30    0.80
   2   8  -4   12.30    0.70
   2   8  -5  130.39    2.70
  -2   8  -5  136.29    2.70
   2   8  -5  127.19    2.70
  -2   8  -5  132.89    2.60
  -2   8  -5  132.39    2.70
  -2   8  -5  130.19    2.60
   2   8  -5  123.59    3.40
  -2   8  -5  124.99    3.40
  -2   8  -6   47.30    1.30
  -2   8  -6   51.89    1.40
  -2   8  -6   48.50    1.20
   2   8  -6   48.60    1.30
  -2   8  -6   51.29    1.40
   2   8  -6   50.69    1.40
   2   8  -6   51.09    1.20
   2   8  -7   28.10    1.00
  -2   8  -7   25.60    0.90
   2   8  -7   28.00    1.00
   2   8  -7   29.10    1.10
  -2   8  -7   27.60    1.10
   2   8  -7   28.30    1.10
  -2  -8  -7   28.00    1.20
   2  -8  -7   28.80    1.20
  -2   8  -8   18.90    0.80
   2   8  -8   19.90    1.00
   2   8  -8   20.50    1.00
   2   8  -8   19.70    0.90
  -2   8  -8   19.70    0.90
   2  -8  -8   18.20    1.00
  -2  -8  -8   20.40    1.00
   2   8  -9  195.68    3.80
  -2   8  -9  202.58    3.80
  -2  -8  -9  194.28    3.90
   2  -8  -9  190.48    3.90
   2   8  -9  205.08    3.80
  -2   8  -9  192.38    3.70
  -2  -8  -9  190.48    3.70
   2   8 -10   19.80    0.90
   2   8 -10   20.30    0.90
  -2  -8 -10   18.70    0.80
   2   8 -10   21.50    0.90
   2  -8 -10   19.50    0.70
  -2  -8 -10   20.70    0.90
   2  -8 -10   19.50    0.90
   2  -8 -11   76.49    1.60
   2   8 -11   84.59    1.70
  -2   8 -12    5.00    0.40
   2   8 -12    3.80    0.40
   2   8 -12    5.30    0.40
  -2   9  11   15.90    0.50
   2   9  10    1.60    0.40
  -2   9  10    2.50    0.50
  -2   9  10    2.00    0.50
  -2   9  10    1.50    0.50
   2   9  10    2.00    0.50
   2   9  10    2.20    0.40
  -2   9  10    1.30    0.40
  -2   9   9   36.90    1.00
  -2   9   9   37.60    1.00
   2   9   9   34.50    0.90
  -2   9   9   38.90    1.00
  -2   9   9   39.00    1.10
   2   9   9   35.00    0.90
   2   9   9   38.40    1.00
  -2   9   9   36.60    1.00
  -2   9   8  234.88    4.50
  -2   9   8  242.68    4.60
  -2   9   8  244.38    4.50
   2   9   8  234.28    4.50
  -2   9   8  248.38    4.60
  -2   9   8  240.68    4.50
   2   9   7   44.10    1.20
  -2   9   7   45.10    1.30
   2   9   7   42.10    1.20
  -2   9   7   47.00    1.30
  -2   9   7   46.80    1.30
  -2   9   7   47.50    1.30
   2   9   6  225.98    4.30
  -2   9   6  224.98    4.40
   2   9   6  226.58    4.30
  -2   9   6  236.18    4.40
  -2   9   6  230.98    4.40
  -2   9   5   59.89    1.50
   2   9   5   57.19    1.50
  -2   9   5   63.19    1.50
   2   9   5   60.49    1.50
  -2   9   5   60.99    1.50
   2   9   5   57.19    1.50
  -2   9   4  116.19    2.50
   2   9   4  118.59    2.50
   2   9   4  121.09    2.50
  -2   9   4  118.69    2.50
  -2   9   4  120.09    2.50
  -2   9   4  117.79    2.50
   2   9   4  119.79    2.50
  -2   9   3   48.60    1.40
   2   9   3   49.30    1.40
  -2   9   3   48.40    1.40
   2   9   3   49.50    1.40
  -2   9   3   49.50    1.30
  -2   9   3   48.60    1.40
   2   9   3   48.30    1.40
   2   9   2    7.00    0.80
  -2   9   2    5.00    0.80
   2   9   2    6.70    0.80
  -2   9   2    5.30    0.60
   2   9   2    6.90    0.80
  -2   9   2    5.10    0.80
  -2   9   2    6.70    0.80
   2   9   1    2.10    0.80
  -2   9   1    2.90    0.70
  -2   9   1    2.80    0.80
  -2   9   1    2.30    0.80
   2   9   1    3.10    0.70
  -2  -9   1    2.30    1.20
   2   9   1    2.90    0.80
  -2   9   1    2.30    0.70
   2  -9   1    2.20    1.30
  -2   9   0  337.17    6.20
   2   9   0  329.77    6.30
   2   9   0  340.37    6.20
   2  -9   0  324.67    7.30
  -2  -9   0  311.27    7.20
  -2   9   0  333.77    6.20
  -2   9  -1    4.60    0.70
  -2   9  -1    4.60    0.70
   2   9  -1    4.50    0.80
   2  -9  -1    3.10    1.20
   2   9  -2   49.60    1.30
  -2   9  -2   48.50    1.30
   2   9  -2   45.60    1.30
  -2   9  -2   45.80    1.30
  -2   9  -2   47.60    1.30
   2   9  -3   57.89    1.50
  -2   9  -3   57.19    1.40
  -2   9  -3   57.19    1.50
   2   9  -3   54.79    1.50
  -2   9  -3   57.29    1.50
   2   9  -4  114.09    2.40
  -2   9  -4  108.89    2.30
  -2   9  -4  115.79    2.40
   2   9  -4  112.69    2.40
  -2   9  -4  114.09    2.40
   2   9  -5   58.39    1.50
  -2   9  -5   56.19    1.50
  -2   9  -5   52.19    1.30
   2   9  -5   57.89    1.40
  -2   9  -5   52.79    1.30
  -2   9  -5   56.19    1.50
   2   9  -5   59.49    1.40
   2   9  -6  217.78    4.00
  -2   9  -6  220.68    4.00
   2   9  -6  215.48    4.00
  -2   9  -6  197.28    3.90
   2   9  -6  204.08    3.90
  -2   9  -6  210.68    4.10
   2   9  -6  210.08    4.10
   2   9  -6  202.98    4.00
  -2   9  -6  196.38    3.90
  -2   9  -7   36.40    1.10
   2   9  -7   34.80    1.20
   2   9  -7   36.90    1.10
  -2  -9  -7   35.60    1.20
   2  -9  -7   34.30    1.20
   2   9  -7   35.60    1.20
   2   9  -7   34.20    1.00
  -2   9  -7   35.20    1.10
   2   9  -8  231.18    4.30
  -2   9  -8  228.18    4.30
  -2  -9  -8  226.58    4.40
   2  -9  -8  221.28    4.30
   2   9  -8  228.18    4.30
   2   9  -8  220.28    4.30
   2  -9  -9   27.80    0.90
  -2  -9  -9   28.30    0.90
   2   9  -9   27.20    0.90
   2   9  -9   26.90    0.90
   2   9 -10   17.60    0.70
   2   9 -11   10.70    0.50
  -2  10  10    2.90    0.20
  -2  10  10    3.70    0.30
  -2  10   9   19.70    0.60
   2  10   9   20.60    0.60
  -2  10   9   19.20    0.60
  -2  10   9   18.80    0.60
   2  10   9   19.60    0.60
  -2  10   9   20.30    0.60
  -2  10   9   18.40    0.60
   2  10   9   19.10    0.60
  -2  10   8   19.80    0.70
  -2  10   8   18.40    0.70
  -2  10   8   20.20    0.70
   2  10   8   18.90    0.60
   2  10   8   19.70    0.70
   2  10   8   19.60    0.70
  -2  10   8   19.50    0.70
  -2  10   8   20.00    0.70
   2  10   8   19.80    0.70
   2  10   7   30.10    0.90
  -2  10   7   31.10    0.90
   2  10   7   28.80    0.80
  -2  10   7   28.60    0.90
  -2  10   7   31.10    0.90
  -2  10   7   31.60    1.00
  -2  10   7   28.90    0.90
   2  10   7   31.60    0.90
  -2  10   6    6.60    0.60
   2  10   6    5.70    0.60
  -2  10   6    6.10    0.70
  -2  10   6    6.30    0.70
  -2  10   6    6.70    0.70
   2  10   6    7.10    0.70
   2  10   5   55.59    1.40
   2  10   5   52.29    1.30
  -2  10   5   54.69    1.30
  -2  10   5   52.99    1.40
   2  10   5   54.99    1.30
  -2  10   5   54.09    1.40
   2  10   4    8.90    0.80
   2  10   4    9.20    0.70
  -2  10   4    7.80    0.80
   2  10   4    8.00    0.70
  -2  10   4    8.30    0.70
  -2  10   4    9.40    0.80
   2  10   3   61.79    1.60
  -2  10   3   67.29    1.60
  -2  10   3   65.69    1.60
   2  10   3   65.19    1.60
  -2  10   3   61.69    1.40
   2  10   3   60.69    1.60
  -2  10   3   65.29    1.60
  -2  10   3   63.59    1.60
   2  10   2   58.79    1.50
  -2  10   2   56.99    1.50
   2  10   2   59.49    1.50
  -2  10   2   58.19    1.50
  -2  10   2   59.09    1.50
   2  10   2   58.39    1.50
  -2  10   1   43.90    1.30
   2  10   1   46.40    1.30
  -2  10   1   43.40    1.30
   2  10   1   45.00    1.30
  -2  10   1   43.30    1.30
  -2  10   1   45.50    1.30
  -2  10   0    6.80    0.80
   2  10   0    5.90    0.80
  -2  10   0    6.30    0.80
  -2  10   0    6.60    0.80
  -2  10   0    7.70    0.70
   2  10  -1   36.60    1.20
  -2  10  -1   36.20    1.10
  -2  10  -1   35.40    1.10
  -2  10  -2   56.39    1.40
   2  10  -2   56.79    1.50
  -2  10  -2   58.99    1.50
   2  10  -2   59.99    1.50
  -2  10  -2   58.79    1.50
  -2  10  -3   48.60    1.30
   2  10  -3   53.89    1.40
   2  10  -3   53.29    1.40
  -2  10  -3   53.59    1.40
  -2  10  -3   52.29    1.40
   2  10  -4    8.10    0.80
  -2  10  -4    7.60    0.60
  -2  10  -4    7.50    0.80
  -2  10  -4    7.20    0.70
   2  10  -4    8.40    0.70
   2  10  -5   58.29    1.50
  -2  10  -5   60.09    1.50
   2  10  -5   58.69    1.40
   2  10  -5   57.19    1.40
   2  10  -5   60.69    1.40
  -2  10  -5   57.79    1.50
  -2  10  -6    7.40    0.70
   2  10  -6    6.90    0.70
   2  10  -6    7.70    0.60
  -2 -10  -6    7.20    0.70
   2 -10  -6    7.70    0.80
   2  10  -6    7.70    0.80
   2  10  -6    8.20    0.60
  -2  10  -6    7.80    0.70
  -2  10  -7   33.20    1.00
   2  10  -7   35.30    1.00
   2 -10  -7   32.80    1.00
  -2 -10  -7   35.70    1.00
  -2  10  -7   33.80    1.00
   2  10  -7   35.20    1.00
   2  10  -7   33.10    0.90
   2 -10  -8   15.10    0.70
  -2 -10  -8   15.20    0.70
   2  10  -8   16.00    0.60
   2  10  -8   15.60    0.70
  -2  10  -8   15.70    0.70
   2  10  -9   14.30    0.60
  -2  10 -10    4.40    0.30
   2  10 -10    4.20    0.30
  -2  11   8  108.69    2.00
   2  11   8  104.09    2.00
   2  11   7    6.60    0.40
  -2  11   7    6.20    0.50
  -2  11   7    6.30    0.40
  -2  11   7    5.80    0.40
   2  11   6   71.89    1.50
  -2  11   6   72.19    1.50
  -2  11   6   75.69    1.50
  -2  11   6   73.99    1.50
  -2  11   6   71.09    1.50
  -2  11   5   58.19    1.20
   2  11   5   57.09    1.30
  -2  11   5   55.79    1.30
  -2  11   4   80.39    1.70
   2  11   4   82.19    1.70
  -2  11   4   77.59    1.60
  -2  11   4   82.99    1.70
  -2  11   3    1.40    0.60
  -2  11   3    1.70    0.50
  -2  11   3    1.20    0.50
   2  11   3    1.60    0.60
   2  11   3    0.90    0.60
  -2  11   3    1.20    0.60
   2  11   2  159.28    3.10
  -2  11   2  159.18    3.10
  -2  11   2  156.18    3.00
   2  11   2  160.28    3.00
   2  11   1   31.20    1.00
  -2  11   1   31.40    1.00
  -2  11   1   29.50    0.90
   2  11   0  303.57    5.60
  -2  11   0  307.27    5.50
  -2  11   0  288.27    5.50
  -2  11  -1   27.00    0.90
   2  11  -1   27.90    1.00
  -2  11  -1   26.90    0.90
   2  11  -2   87.59    1.80
  -2  11  -2   80.59    1.70
  -2  11  -2   82.49    1.70
   2  11  -2   85.79    1.80
  -2  11  -2   81.09    1.80
  -2  11  -3    0.60    0.60
   2  11  -3    1.00    0.50
  -2  11  -3    0.30    0.50
   2  11  -3    0.30    0.60
  -2  11  -3    0.20    0.50
   2  11  -4   71.39    1.60
   2  11  -4   76.29    1.60
   2  11  -4   75.39    1.70
  -2  11  -4   73.79    1.60
  -2  11  -4   77.89    1.60
   2  11  -4   75.69    1.60
   2  11  -5   44.00    1.20
  -2  11  -5   45.10    1.10
   2  11  -5   44.90    1.10
  -2 -11  -5   48.30    1.20
   2 -11  -5   47.40    1.20
   2  11  -5   46.50    1.10
  -2  11  -5   46.10    1.10
  -2  11  -6  105.69    2.10
  -2 -11  -6  106.09    2.10
   2 -11  -6  110.39    2.20
  -2  11  -6  105.89    2.10
   2  11  -6  108.59    2.10
   2  11  -7    7.60    0.50
   2 -11  -7    8.00    0.50
  -2  11  -8   77.69    1.50
   2  11  -8   79.69    1.50
  -2  12   6    6.70    0.30
   2  12   6    5.90    0.20
   2  12   5   60.59    1.20
  -2 -12   4    0.90    0.30
  -2  12   4    0.70    0.40
   2  12   4    0.80    0.40
  -2  12   3   25.70    0.70
   2  12   3   26.60    0.70
   2  12   2    1.40    0.40
  -2  12   2    1.80    0.40
  -2  12   2    1.40    0.40
  -2  12   1   62.89    1.30
   2  12   0    4.20    0.50
  -2  12   0    3.40    0.40
   2  12  -1   52.09    1.10
   2  12  -1   49.50    1.10
   2  12  -2    1.40    0.40
   2  12  -2    2.00    0.40
  -2  12  -2    2.10    0.40
   2  12  -2    2.20    0.40
   2  12  -3    8.10    0.50
   2  12  -3    8.10    0.40
  -2 -12  -3    8.60    0.50
   2  12  -3    8.90    0.50
  -2  12  -3    9.10    0.50
   2  12  -4    0.50    0.30
   2  12  -4    0.80    0.40
   2  12  -4    0.50    0.40
  -2  12  -4    0.40    0.30
   2  12  -5   37.30    0.80
  -2  12  -5   36.90    0.80
   2  12  -6    7.30    0.30
  -2 -13   0    5.00    0.20
  -3   0  14    0.50    0.50
  -3   0  12    0.70    0.60
  -3   0  11    1.60    1.30
  -3   0  11    0.40    0.60
  -3   0  10    1.30    1.10
  -3   0  10   -0.80    1.10
  -3   0   9    0.70    1.00
  -3   0   9   -0.50    1.00
   3   0   8    0.20    0.60
  -3   0   8   -0.80    0.80
  -3   0   8    0.60    0.90
   3   0   7   -0.20    0.50
  -3   0   7    0.90    0.70
  -3   0   7    0.70    0.70
   3   0   7    0.20    0.50
   3   0   6   -0.10    0.40
  -3   0   6    0.20    0.60
   3   0   6   -0.10    0.40
  -3   0   5    0.60    0.50
   3   0   5    0.20    0.30
   3   0   4    0.60    0.30
  -3   0   4    0.40    0.40
   3   0   4    0.60    0.20
  -3   0   3    0.10    0.20
   3   0   2    0.10    0.10
  -3   0   2    0.10    0.20
  -3   0   1    0.00    0.20
  -3   0   0    0.40    0.10
  -3   0   0    0.50    0.10
  -3   0  -1    0.20    0.20
  -3   0  -1    0.20    0.10
   3   0  -1    0.00    0.10
  -3   0  -2    0.20    0.20
  -3   0  -2    0.20    0.30
   3   0  -2    0.10    0.20
  -3   0  -2   -0.10    0.20
  -3   0  -2    0.10    0.20
  -3   0  -2    0.20    0.20
  -3   0  -3    0.00    0.40
   3   0  -3    0.50    0.30
  -3   0  -3    0.10    0.30
  -3   0  -3    0.10    0.30
  -3   0  -3    0.10    0.20
  -3   0  -3    0.80    0.30
   3   0  -4    0.00    0.40
  -3   0  -4    0.10    0.40
  -3   0  -4    0.00    0.40
  -3   0  -4    0.20    0.30
  -3   0  -4    0.50    0.40
  -3   0  -5    0.10    0.40
  -3   0  -5    0.40    0.50
   3   0  -5    0.00    0.50
  -3   0  -5    0.40    0.30
  -3   0  -5    0.80    0.50
   3   0  -6   -0.20    0.50
  -3   0  -6    0.20    0.50
  -3   0  -6    0.10    0.60
   3   0  -7    0.20    0.70
  -3   0  -7   -0.20    0.60
  -3   0  -7   -0.20    0.70
  -3   0  -8    0.10    0.80
   3   0  -8    0.10    0.80
  -3   0  -8   -0.60    0.90
  -3   0  -9    0.10    1.00
   3   0  -9    0.70    0.90
  -3   0  -9    0.70    0.90
  -3   0 -10    0.10    1.00
   3   0 -10    2.20    1.10
   3   0 -10    0.00    1.20
  -3   0 -10   -0.50    1.10
   3   0 -11   -0.20    0.80
  -3   0 -11    0.70    0.80
  -3   0 -11    0.50    1.20
   3   0 -11   -0.30    1.30
  -3   0 -11   -0.60    0.70
   3   0 -11    0.60    0.80
  -3   0 -11    0.80    0.80
  -3   0 -11    0.90    0.80
   3   0 -11   -0.60    0.80
  -3   0 -12    0.10    0.80
   3   0 -12    0.20    0.90
  -3   0 -12    0.60    0.80
   3   0 -12   -0.30    0.90
   3   0 -12    0.40    0.90
  -3   0 -12    0.20    0.80
   3   0 -12   -0.80    0.90
  -3   0 -12    0.90    0.70
  -3   0 -12   -1.40    0.70
   3   0 -13   -0.10    0.90
   3   0 -13   -0.50    0.90
  -3   0 -13   -0.30    0.80
   3   0 -13    0.20    0.90
  -3   0 -13    0.40    0.80
  -3   0 -13    0.60    0.70
   3   0 -14    1.20    0.80
  -3   0 -14   -0.60    0.80
   3   0 -14    0.00    0.80
   3   0 -14    0.80    0.80
   3   0 -15    0.00    0.60
  -3   0 -15    0.50    0.60
   3   0 -15    0.30    0.60
   3   0 -16    0.30    0.40
  -3   1  15   45.20    1.00
  -3   1  13  174.08    3.40
  -3  -1  13  176.08    3.40
  -3   1  12   39.90    1.20
  -3  -1  11  623.84   12.80
  -3  -1  11  630.64   12.80
  -3  -1  10   19.50    1.50
  -3   1  10   20.40    1.60
  -3  -1  10   19.70    1.50
  -3  -1  10   20.60    0.80
   3   1   9    2.30    0.90
  -3  -1   9    2.90    1.00
  -3   1   9    0.60    1.00
  -3  -1   9    2.90    1.10
  -3   1   9    2.20    0.50
   3   1   8  413.26    8.20
  -3   1   8  414.06    7.60
   3  -1   8  430.36    8.20
  -3   1   8  437.26    8.40
  -3  -1   8  430.26    8.40
  -3  -1   8  419.16    7.50
   3   1   7   57.69    1.60
   3  -1   7   60.69    1.70
  -3  -1   7   58.29    1.90
  -3   1   7   57.89    1.80
  -3   1   7   54.59    1.80
   3   1   7   59.39    1.70
   3  -1   6  570.54   10.60
  -3  -1   6  582.14   10.80
  -3   1   6  573.14   10.70
   3   1   6  572.14   10.50
  -3   1   6  588.24   10.80
   3   1   6  588.84   10.60
   3  -1   6  556.24   10.40
   3   1   5 1734.33   30.20
  -3   1   5 1759.02   30.40
  -3  -1   5 1719.23   30.40
   3  -1   5 1659.33   30.00
   3   1   5 1722.03   30.10
  -3   1   5 1769.32   30.40
  -3  -1   5 1673.83   29.90
   3  -1   5 1698.63   30.10
   3   1   4  120.19    2.40
  -3  -1   4  115.19    2.30
  -3   1   4  124.29    2.60
  -3   1   4  123.79    2.60
  -3  -1   4  119.19    2.60
   3   1   4  125.09    2.40
   3   1   3 1379.96   22.80
  -3   1   3 1348.57   22.90
   3   1   2  707.33   12.60
  -3   1   2  705.93   12.50
   3   1   1  140.69    2.60
  -3   1   1  136.79    2.70
  -3   1   1  141.89    2.60
  -3   1   0  122.99    2.30
  -3   1   0  123.59    2.40
  -3   1  -1  184.38    3.30
  -3  -1  -1  191.28    3.40
   3  -1  -1  184.38    3.40
  -3  -1  -1  185.48    3.40
  -3   1  -2  483.25    8.90
  -3  -1  -2  494.15    8.90
  -3  -1  -2  494.55    8.90
  -3   1  -2  487.35    8.90
   3  -1  -2  522.05    8.90
  -3  -1  -2  494.75    8.80
  -3  -1  -2  478.65    8.80
  -3   1  -3 1137.29   20.40
  -3  -1  -3 1151.88   20.40
  -3   1  -3 1133.69   20.40
  -3  -1  -3 1152.48   20.40
   3  -1  -3 1165.58   20.40
   3   1  -3 1172.98   20.40
  -3  -1  -3 1149.98   20.30
  -3  -1  -3 1144.09   20.40
  -3   1  -3 1132.99   20.40
  -3   1  -3 1141.69   20.40
  -3  -1  -3 1119.09   20.30
  -3   1  -4  121.39    2.50
   3   1  -4  123.19    2.50
  -3  -1  -4  125.89    2.50
   3  -1  -4  119.79    2.50
  -3  -1  -4  116.59    2.30
  -3   1  -4  120.79    2.50
  -3  -1  -4  119.89    2.50
  -3   1  -4  118.49    2.50
  -3  -1  -4  121.29    2.40
  -3   1  -5 1565.14   28.30
   3   1  -5 1610.14   28.30
  -3  -1  -5 1626.34   28.30
   3  -1  -5 1625.44   28.30
  -3   1  -5 1651.43   28.30
  -3  -1  -5 1554.84   27.90
  -3  -1  -5 1639.64   28.30
   3  -1  -5 1554.94   28.00
  -3  -1  -5 1590.84   28.10
  -3   1  -6  535.55   10.00
   3  -1  -6  541.55   10.00
  -3  -1  -6  548.15   10.00
   3   1  -6  536.55   10.00
  -3   1  -6  537.45   10.00
  -3  -1  -6  542.95   10.00
  -3  -1  -6  510.05    9.60
  -3   1  -7   45.80    1.60
   3   1  -7   49.70    1.60
  -3  -1  -7   49.50    1.60
   3  -1  -7   49.70    1.60
  -3  -1  -7   50.49    1.60
  -3   1  -7   48.20    1.60
  -3  -1  -8  406.66    8.00
  -3   1  -8  410.26    8.00
   3   1  -8  391.06    8.00
   3  -1  -8  405.86    8.00
  -3   1  -8  398.96    8.00
  -3  -1  -8  399.86    8.00
   3  -1  -9   12.40    1.20
  -3  -1  -9   12.30    1.20
  -3  -1  -9   13.40    1.30
  -3   1  -9   13.70    1.30
  -3  -1 -10   54.39    2.10
   3  -1 -10   50.89    2.10
  -3   1 -10   54.69    2.20
   3  -1 -10   52.79    2.20
   3   1 -10   52.69    2.20
  -3  -1 -10   56.19    2.20
   3   1 -11  561.54   10.50
   3  -1 -11  586.64   10.50
  -3   1 -11  581.14   10.60
   3  -1 -11  551.34   11.50
  -3  -1 -11  560.44   11.50
  -3  -1 -11  586.24   10.60
   3   1 -11  586.14   10.50
  -3   1 -11  573.14   10.60
   3  -1 -11  596.94   10.60
  -3  -1 -11  579.64   10.60
  -3   1 -11  574.54   10.60
   3   1 -11  579.64   11.60
   3  -1 -11  597.94   11.70
  -3   1 -11  564.34   11.60
  -3  -1 -11  571.44   11.70
   3  -1 -11  582.24   10.60
   3   1 -11  586.54   10.60
  -3  -1 -11  584.74   10.60
  -3   1 -11  580.54   10.60
   3   1 -12    9.90    0.90
  -3   1 -12    9.70    0.90
   3  -1 -12    9.30    0.90
   3   1 -12    9.00    1.00
   3  -1 -12    8.90    0.90
  -3   1 -12   10.00    0.80
   3   1 -12    8.50    0.90
   3  -1 -12    9.20    0.90
   3   1 -12    8.80    0.90
  -3   1 -12    8.40    0.90
   3  -1 -12    9.60    0.90
  -3  -1 -12    9.70    0.90
  -3  -1 -12    9.40    1.00
  -3   1 -12    9.40    1.00
  -3   1 -13  166.68    3.40
   3   1 -13  165.28    3.40
   3  -1 -13  171.08    3.40
  -3  -1 -13  162.88    3.30
   3   1 -13  163.28    3.40
  -3   1 -13  166.18    3.30
   3   1 -13  167.58    3.40
   3  -1 -13  169.08    3.40
  -3  -1 -13  168.98    3.40
  -3   1 -13  173.38    3.40
   3   1 -13  168.08    3.40
   3  -1 -13  164.68    3.40
  -3  -1 -14   36.50    1.10
  -3  -1 -14   39.50    1.20
   3  -1 -14   38.90    1.20
  -3   1 -14   38.60    1.20
   3   1 -14   39.30    1.20
   3  -1 -14   40.00    1.20
   3   1 -14   38.10    1.20
   3   1 -14   39.70    1.20
   3   1 -15   22.10    0.80
  -3  -1 -15   22.40    0.80
   3   1 -15   21.70    0.80
  -3   1 -15   21.90    0.80
   3  -1 -15   22.10    0.80
   3  -1 -15   22.70    0.80
   3   1 -16   43.90    1.00
   3  -1 -16   43.60    1.00
  -3   2  15   15.60    0.60
  -3   2  14  177.28    3.40
  -3   2  13   64.29    1.50
  -3  -2  12    6.20    0.70
  -3   2  11   57.39    2.40
  -3   2  11   54.69    1.40
  -3  -2  11   54.19    2.40
  -3  -2  11   55.09    2.40
  -3  -2  11   57.59    1.40
  -3   2  10    0.80    0.60
  -3  -2  10    0.30    1.20
  -3  -2  10    1.90    1.20
  -3   2  10    2.30    1.20
  -3  -2   9   70.69    2.50
   3   2   9   73.39    2.30
  -3   2   9   74.69    2.50
  -3   2   8  505.35    9.20
  -3  -2   8  540.25   10.20
   3  -2   8  506.05    9.90
  -3   2   8  532.75   10.10
   3   2   8  524.75    9.90
  -3  -2   7   86.89    2.50
  -3   2   7   86.29    2.40
   3   2   7   87.39    2.20
   3  -2   6  291.57    5.90
  -3   2   6  304.67    6.10
  -3  -2   6  308.37    6.20
   3   2   6  307.67    5.90
   3   2   5  283.17    5.30
   3   2   5  275.87    5.50
   3  -2   5  279.87    5.30
  -3   2   5  288.37    5.60
   3   2   4  630.24   11.60
  -3   2   4  619.84   11.70
   3  -2   4  659.23   11.60
  -3  -2   3  755.42   13.80
  -3   2   3  767.02   13.60
   3   2   3  753.92   13.70
  -3  -2   2 1026.60   18.60
  -3   2   2 1048.10   18.50
   3   2   2 1027.00   18.50
  -3   2   2 1054.39   18.50
  -3   2   1  394.96    7.20
  -3   2   1  399.96    7.10
   3   2   1  379.96    7.20
  -3  -2   0 5518.55   96.99
  -3   2   0 5574.64   96.99
  -3   2   0 5470.15   96.89
   3   2   0 5545.05   96.99
  -3  -2  -1  551.64    9.80
  -3   2  -1  538.65    9.70
  -3   2  -2  809.32   14.80
  -3  -2  -2  838.12   14.80
  -3  -2  -2  802.32   14.80
  -3   2  -2  833.52   14.80
  -3  -2  -2  830.32   14.80
  -3   2  -2  838.32   14.80
   3  -2  -2  834.22   14.80
  -3   2  -2  827.22   14.90
  -3   2  -3  501.25    9.30
  -3  -2  -3  518.65    9.30
  -3  -2  -3  520.45    9.40
   3  -2  -3  513.85    9.40
  -3   2  -3  514.75    9.30
  -3   2  -3  506.55    9.40
  -3  -2  -4  522.25    9.50
  -3   2  -4  519.45    9.50
  -3  -2  -4  499.05    9.30
  -3   2  -4  520.15    9.50
   3  -2  -4  517.35    9.30
   3  -2  -5  300.47    5.70
  -3   2  -5  320.67    6.00
  -3  -2  -5  292.87    5.60
   3   2  -5  310.47    5.70
  -3  -2  -5  310.17    5.90
   3  -2  -5  311.67    5.90
  -3   2  -5  302.27    5.90
  -3  -2  -5  309.27    5.90
  -3   2  -6  172.58    3.70
  -3  -2  -6  177.48    3.60
   3  -2  -6  179.98    3.60
  -3   2  -6  174.18    3.60
  -3  -2  -6  173.58    3.60
  -3  -2  -7  102.19    2.60
   3  -2  -7  102.29    2.60
  -3   2  -7  105.99    2.60
  -3  -2  -7   99.79    2.10
  -3  -2  -7  106.79    2.60
   3  -2  -7  104.19    2.10
   3  -2  -8  490.05    9.50
  -3  -2  -8  487.35    9.40
  -3   2  -8  477.05    9.40
  -3  -2  -8  472.85    9.40
   3  -2  -9   96.69    2.90
  -3  -2  -9  102.19    2.90
   3  -2  -9  101.29    2.90
   3   2  -9   95.89    2.80
  -3  -2  -9  102.19    2.90
  -3   2  -9   97.19    2.80
   3  -2 -10   20.20    0.90
   3   2 -10   20.80    0.90
   3   2 -10   19.50    1.50
  -3   2 -10   21.20    1.60
  -3  -2 -10   19.60    1.60
   3  -2 -10   20.60    1.60
   3   2 -10   19.20    0.90
  -3   2 -10   20.20    0.90
  -3  -2 -10   19.80    0.90
   3  -2 -10   19.70    0.90
  -3  -2 -10   20.00    0.90
  -3   2 -10   20.80    0.90
  -3  -2 -10   21.40    1.50
   3  -2 -10   16.60    1.50
   3  -2 -10   19.50    0.90
  -3   2 -10   19.40    0.90
  -3   2 -10   20.70    0.90
   3   2 -10   20.80    0.90
   3   2 -11   92.29    2.10
  -3   2 -11   94.99    2.10
   3  -2 -11   96.39    2.10
  -3   2 -11   92.09    2.10
  -3  -2 -11   92.29    2.10
   3   2 -11   92.59    2.10
  -3  -2 -11   91.29    2.10
  -3   2 -11   91.19    2.10
  -3   2 -11   94.99    2.10
   3  -2 -11   93.69    2.10
   3  -2 -11   88.59    3.00
  -3   2 -11   92.49    3.00
  -3  -2 -11   93.59    3.00
   3   2 -11   90.29    2.90
   3   2 -11   93.39    2.10
  -3   2 -11   93.59    2.10
   3   2 -12    8.20    0.90
   3  -2 -12    6.70    0.80
  -3   2 -12    7.50    0.80
  -3  -2 -12    6.70    0.90
  -3  -2 -12    6.00    0.90
   3   2 -12    5.90    0.80
  -3   2 -12    6.40    0.90
  -3  -2 -12    6.00    0.90
   3  -2 -12    7.30    0.90
  -3   2 -12    7.10    0.90
   3   2 -12    6.20    0.80
   3  -2 -12    7.00    0.90
   3   2 -12    6.20    0.90
  -3   2 -12    7.30    0.90
  -3   2 -13   96.49    2.10
   3   2 -13   93.09    2.20
  -3  -2 -13   96.69    2.20
   3   2 -13   96.99    2.10
   3  -2 -13   95.79    2.20
  -3  -2 -13   95.99    2.20
   3   2 -13   97.49    2.10
  -3   2 -13   96.89    2.10
   3  -2 -13   98.29    2.20
   3   2 -13   95.49    2.20
  -3   2 -13   93.39    2.10
  -3  -2 -14  182.68    3.60
   3   2 -14  193.98    3.70
  -3   2 -14  184.58    3.60
  -3   2 -14  184.58    3.60
  -3  -2 -14  190.58    3.60
   3   2 -14  187.58    3.60
   3  -2 -14  188.88    3.60
   3   2 -14  183.68    3.60
   3  -2 -14  188.88    3.60
  -3  -2 -15    5.80    0.60
  -3   2 -15    5.40    0.50
   3  -2 -15    6.80    0.60
   3   2 -15    5.70    0.60
   3  -2 -15    4.30    0.60
   3   2 -15    5.60    0.60
   3  -2 -16  105.89    2.00
   3   2 -16  108.09    2.00
  -3   3  14   43.30    1.10
  -3   3  14   42.30    1.10
  -3  -3  13   46.40    1.20
  -3   3  13   45.80    1.20
  -3   3  12   31.90    1.00
  -3   3  11    2.50    0.70
  -3   3  10    3.60    0.70
  -3   3  10    3.40    0.60
  -3  -3  10    4.10    1.30
  -3   3  10    2.30    1.30
  -3   3  10    3.40    0.60
  -3  -3   9  114.49    2.30
  -3  -3   9  114.49    3.40
  -3   3   9  115.09    3.30
   3   3   9  113.89    3.10
  -3   3   9  116.09    2.30
  -3  -3   8   36.60    0.90
  -3  -3   8   37.10    1.80
   3   3   8   33.80    1.60
  -3   3   8   35.00    1.70
  -3   3   8   36.10    0.90
  -3   3   8   36.20    1.00
  -3  -3   7    2.60    0.40
  -3   3   7    3.20    0.40
  -3  -3   7    2.10    1.00
   3  -3   7    2.80    0.80
  -3   3   7    2.60    0.90
   3   3   7    2.60    0.80
   3   3   6   17.10    1.00
  -3   3   6   18.80    1.10
   3  -3   6   15.80    1.00
   3   3   5    0.60    0.60
  -3   3   5    1.50    0.70
   3   3   5    1.20    0.50
  -3  -3   4  276.17    5.50
   3   3   4  270.67    5.20
  -3   3   4  269.27    5.20
   3   3   4  271.97    5.30
   3  -3   4  264.07    5.20
  -3  -3   3  200.98    4.30
  -3   3   3  211.08    4.10
   3  -3   3  202.28    4.10
   3   3   3  213.88    4.20
  -3   3   2 1112.99   19.90
   3   3   2 1096.39   19.90
  -3   3   2 1121.79   19.90
   3  -3   2 1111.89   19.90
  -3  -3   1  542.25    9.80
  -3   3   1  528.55    9.70
  -3   3   1  530.55    9.70
   3   3   1  513.55    9.70
   3  -3   1  535.15    9.70
  -3  -3   0  155.98    3.20
  -3   3   0  156.78    3.20
  -3   3   0  157.78    3.10
   3   3   0  157.68    3.20
   3  -3   0  156.78    3.20
  -3   3  -1  569.64   10.30
  -3  -3  -1  561.74   10.30
  -3   3  -1  555.44   10.10
  -3  -3  -1  585.04   10.20
   3  -3  -2 1068.79   19.20
  -3   3  -2 1067.59   19.20
  -3  -3  -2 1062.29   19.00
  -3   3  -2 1087.19   19.20
  -3  -3  -3  215.08    4.00
   3  -3  -3  226.48    4.30
  -3   3  -3  213.58    4.30
   3   3  -3  217.18    4.20
  -3  -3  -3  211.88    4.30
  -3   3  -3  216.48    4.20
   3  -3  -3  218.28    4.30
  -3   3  -3  219.78    4.20
  -3  -3  -3  213.68    4.20
  -3   3  -4  247.48    5.00
   3  -3  -4  253.77    4.90
  -3   3  -4  252.37    4.80
   3  -3  -4  239.38    5.00
  -3  -3  -4  256.47    5.00
   3   3  -4  249.58    4.80
  -3   3  -4  246.58    4.80
  -3  -3  -4  246.88    4.80
  -3   3  -5    1.30    0.60
   3   3  -5    1.40    0.40
  -3  -3  -5    1.70    0.50
  -3   3  -5    0.90    0.60
  -3  -3  -5    1.20    0.30
  -3   3  -6   15.60    0.90
  -3  -3  -6   16.00    0.90
  -3   3  -6   16.40    1.10
   3   3  -6   16.60    0.70
  -3  -3  -6   17.50    1.00
   3  -3  -6   14.70    1.00
   3  -3  -7    0.80    0.40
  -3  -3  -7    1.20    0.40
   3  -3  -7    0.80    0.80
  -3  -3  -7    0.60    0.80
  -3   3  -7    1.10    0.70
  -3  -3  -7    1.80    0.80
   3   3  -8   27.70    1.40
  -3  -3  -8   28.60    1.50
   3  -3  -8   32.40    0.90
  -3  -3  -8   30.50    0.90
   3  -3  -8   29.60    1.50
  -3   3  -8   30.30    1.50
  -3  -3  -8   30.70    1.50
   3  -3  -8   33.70    1.60
   3  -3  -9  124.29    3.30
  -3   3  -9  114.39    3.20
   3   3  -9  118.99    3.20
  -3  -3  -9  115.29    3.20
  -3  -3  -9  124.19    3.30
   3  -3  -9  121.29    3.40
  -3  -3 -10    3.40    0.70
  -3  -3 -10    3.10    0.60
  -3   3 -10    2.90    0.70
   3  -3 -10    3.50    0.70
   3   3 -10    2.70    0.70
  -3   3 -10    3.30    0.70
  -3  -3 -10    3.60    1.20
   3  -3 -10    3.60    1.20
  -3   3 -10    2.60    1.20
  -3  -3 -10    2.90    1.10
   3   3 -10    3.10    1.10
   3  -3 -10    3.10    1.10
   3   3 -10    3.60    0.80
   3   3 -10    2.80    0.70
  -3   3 -10    4.50    0.80
   3   3 -10    4.00    0.70
  -3   3 -11    3.60    0.80
   3   3 -11    5.00    0.80
   3   3 -11    4.50    0.80
  -3   3 -11    4.70    0.80
  -3  -3 -11    4.10    0.80
  -3   3 -11    4.10    0.70
  -3  -3 -11    4.20    0.80
   3   3 -11    4.80    0.70
   3  -3 -11    4.20    0.80
   3   3 -11    4.80    0.80
  -3   3 -11    3.40    0.80
   3  -3 -11    5.50    0.80
  -3   3 -12   28.30    1.20
  -3   3 -12   28.30    1.10
  -3  -3 -12   28.80    1.20
   3   3 -12   29.50    1.10
   3   3 -12   27.60    1.10
  -3   3 -12   27.70    1.10
   3  -3 -12   27.40    1.10
   3  -3 -12   28.00    1.10
  -3   3 -12   29.80    1.10
   3   3 -12   29.40    1.10
  -3  -3 -12   29.70    1.10
   3   3 -12   30.00    1.10
   3   3 -13   36.40    1.20
  -3   3 -13   36.60    1.20
  -3  -3 -13   34.90    1.20
   3   3 -13   35.50    1.20
  -3   3 -13   37.20    1.20
   3   3 -13   36.20    1.10
  -3   3 -13   35.20    1.10
   3  -3 -13   35.60    1.10
  -3  -3 -13   36.40    1.10
   3   3 -13   34.60    1.10
   3  -3 -13   36.80    1.10
  -3   3 -14   37.30    1.00
   3  -3 -14   36.70    1.10
  -3  -3 -14   38.00    1.00
   3  -3 -14   38.20    1.10
   3   3 -14   38.10    1.00
   3   3 -14   37.30    1.00
  -3   3 -14   36.00    1.10
  -3  -3 -14   39.10    1.10
  -3   3 -14   39.50    1.10
   3   3 -14   38.20    1.10
   3  -3 -15    8.70    0.50
  -3  -3 -15    8.20    0.50
   3  -3 -15    8.30    0.60
   3   3 -15    8.30    0.60
  -3   4  14  218.48    4.10
  -3  -4  12   57.29    1.40
  -3   4  12   52.89    1.40
  -3   4  11  189.88    3.70
  -3  -4  11  202.38    3.80
  -3   4  11  190.98    3.80
  -3   4  11  197.48    3.80
  -3   4  10   10.80    0.80
  -3  -4  10    9.90    0.80
  -3   4  10   10.70    0.70
  -3   4  10    7.80    1.40
  -3  -4  10    8.30    1.50
  -3   4   9   15.10    0.70
  -3   4   9   14.50    0.80
   3   4   9   15.90    1.40
  -3   4   9   14.80    1.50
  -3  -4   9   15.60    1.60
  -3   4   8  655.73   11.90
  -3   4   8  668.13   12.90
   3   4   8  692.33   12.90
  -3  -4   8  680.33   13.20
  -3   4   7  103.49    2.10
   3  -4   7  102.09    2.80
  -3   4   7  105.59    2.90
   3   4   7  103.99    2.80
   3  -4   6  223.18    5.00
   3   4   6  229.88    5.00
  -3   4   6  236.28    5.00
  -3  -4   5  280.07    5.90
   3   4   5  288.87    5.60
   3   4   5  266.17    5.40
  -3   4   5  268.27    5.40
  -3  -4   4  113.09    2.80
   3   4   4  109.19    2.60
   3  -4   4  106.39    2.50
  -3   4   4  108.69    2.50
   3   4   4  107.99    2.50
  -3  -4   3  129.89    3.10
   3   4   3  125.99    2.90
  -3   4   3  131.19    2.90
   3   4   3  125.19    2.80
  -3   4   3  121.89    2.80
   3  -4   3  129.39    2.90
  -3   4   2  334.37    6.40
   3   4   2  325.97    6.40
   3  -4   2  331.27    6.40
   3   4   2  325.57    6.40
  -3   4   2  335.97    6.40
  -3  -4   1  754.72   13.60
   3   4   1  738.93   13.50
  -3   4   1  752.22   13.40
   3  -4   1  718.53   13.50
   3   4   1  721.83   13.50
  -3   4   1  728.73   13.50
  -3  -4   0 2677.43   47.80
   3   4   0 2753.52   47.80
  -3   4   0 2678.73   47.70
   3  -4   0 2724.43   47.80
   3   4   0 2651.14   47.80
  -3   4   0 2689.03   47.80
  -3  -4  -1  802.52   14.60
  -3   4  -1  794.02   14.50
  -3   4  -1  808.72   14.50
  -3  -4  -2  373.06    7.00
   3   4  -2  387.46    7.20
  -3   4  -2  372.26    7.20
  -3   4  -2  375.96    7.10
   3  -4  -2  375.66    7.20
  -3  -4  -3  144.39    2.90
   3  -4  -3  135.79    3.20
  -3   4  -3  137.59    3.10
   3   4  -3  145.69    3.10
  -3  -4  -3  144.49    3.20
   3  -4  -3  149.49    3.20
  -3   4  -3  147.29    3.10
  -3   4  -4  184.98    3.70
  -3  -4  -4  188.18    3.70
  -3   4  -4  187.78    3.80
   3   4  -4  187.68    3.90
   3  -4  -4  176.28    4.00
  -3  -4  -4  187.38    4.00
  -3   4  -4  187.78    4.00
   3  -4  -4  183.98    3.90
  -3  -4  -5  255.57    5.10
  -3   4  -5  260.27    5.10
  -3  -4  -5  255.87    5.30
  -3   4  -5  265.17    5.10
   3   4  -5  259.87    5.10
   3  -4  -5  253.87    5.30
  -3  -4  -5  242.18    4.90
  -3   4  -5  267.57    5.30
  -3   4  -6  271.77    5.50
  -3  -4  -6  264.27    4.90
  -3   4  -6  259.67    5.30
  -3  -4  -6  260.37    5.30
   3   4  -6  262.87    5.20
   3  -4  -7   46.40    1.60
  -3  -4  -7   44.70    1.60
  -3   4  -7   46.00    1.60
   3  -4  -7   48.30    1.20
   3   4  -7   47.50    1.60
  -3  -4  -7   42.70    1.20
  -3  -4  -7   49.90    1.80
   3  -4  -7   45.60    1.80
  -3  -4  -8  591.44   10.60
   3  -4  -8  597.54   11.30
  -3   4  -8  575.84   11.30
   3   4  -8  569.94   11.20
   3  -4  -8  595.44   10.70
  -3  -4  -8  571.94   11.30
  -3  -4  -8  594.24   11.50
   3  -4  -8  601.44   11.60
   3  -4  -9    0.60    0.70
  -3  -4  -9    0.80    0.60
  -3  -4  -9    0.90    1.10
   3  -4  -9    0.50    1.10
   3   4  -9   -0.10    0.90
  -3   4  -9    0.80    0.90
  -3  -4  -9   -0.30    1.00
   3  -4  -9   -0.30    1.00
  -3   4  -9    0.80    0.60
   3   4  -9    0.10    0.60
   3   4 -10   14.30    0.90
   3   4 -10   17.10    1.00
   3  -4 -10   13.30    1.50
  -3  -4 -10   13.80    1.50
   3   4 -10   15.10    0.80
  -3   4 -10   14.40    0.80
   3   4 -10   14.00    0.80
  -3   4 -10   12.40    1.30
   3   4 -10   15.20    1.30
   3   4 -10   15.80    0.90
  -3   4 -10   15.00    0.90
  -3   4 -11  147.39    2.90
  -3  -4 -11  140.49    3.00
   3  -4 -11  140.99    2.90
  -3   4 -11  141.69    2.80
   3  -4 -11  142.09    2.90
   3   4 -11  139.69    2.80
   3   4 -11  141.99    2.80
  -3  -4 -11  141.09    2.80
   3   4 -11  143.69    2.90
   3   4 -11  139.59    3.00
  -3   4 -11  141.79    3.00
  -3   4 -12   53.09    1.40
   3  -4 -12   51.79    1.30
   3  -4 -12   51.89    1.30
  -3   4 -12   50.69    1.30
   3   4 -12   49.40    1.30
  -3  -4 -12   49.70    1.30
   3   4 -12   50.29    1.30
   3   4 -12   52.39    1.40
  -3   4 -12   51.79    1.50
  -3   4 -12   50.79    1.40
   3   4 -12   50.69    1.40
  -3   4 -13   68.59    1.60
   3   4 -13   67.39    1.50
  -3   4 -13   66.69    1.60
  -3  -4 -13   64.89    1.50
   3  -4 -13   66.59    1.50
  -3   4 -13   66.99    1.50
   3   4 -13   65.19    1.50
   3  -4 -13   63.59    1.50
  -3   4 -14  218.18    4.00
  -3  -4 -14  227.98    4.10
  -3   4 -14  217.58    4.00
  -3  -4 -15    1.60    0.40
  -3   5  14   57.49    1.20
  -3   5  13   92.39    1.90
  -3   5  12   77.99    1.70
  -3   5  12   77.09    1.80
  -3   5  11  211.68    4.10
  -3   5  11  218.08    4.20
  -3   5  11  224.88    4.20
  -3   5  10    7.40    0.70
  -3   5  10    5.60    0.70
  -3   5  10    6.20    0.80
  -3  -5  10    6.90    0.70
   3   5   9   42.00    2.00
  -3   5   9   41.40    2.10
  -3   5   9   39.30    1.20
  -3  -5   9   41.30    2.20
  -3   5   9   40.70    1.10
  -3   5   9   40.70    1.20
  -3  -5   9   42.50    1.20
   3   5   8  108.19    3.10
  -3   5   8  102.39    3.10
   3  -5   8  102.39    3.10
  -3   5   8  103.79    2.20
  -3  -5   8  105.29    2.20
  -3   5   7   17.70    1.40
   3   5   7   19.40    1.40
   3  -5   7   19.20    1.50
  -3  -5   7   17.60    0.80
   3   5   6  151.88    3.70
  -3   5   6  149.49    3.70
  -3  -5   6  148.69    2.90
   3  -5   6  153.08    3.90
  -3   5   5  489.85    9.40
   3   5   5  473.05    9.40
   3   5   5  494.95    9.60
  -3  -5   5  490.65    8.80
  -3  -5   5  512.05    9.90
  -3  -5   4  216.48    4.80
   3   5   4  206.58    4.40
  -3   5   4  207.28    4.40
   3   5   4  214.78    4.50
   3   5   3  243.28    5.10
  -3   5   3  237.88    5.10
   3   5   3  245.68    5.10
  -3   5   3  255.67    5.10
  -3  -5   2  293.57    6.00
   3   5   2  281.67    5.80
  -3   5   2  286.97    5.80
   3  -5   2  284.97    5.80
   3   5   2  295.37    5.90
  -3   5   2  288.17    5.80
  -3  -5   1    7.40    0.80
  -3   5   1    6.40    0.80
   3   5   1    8.00    0.80
   3  -5   1    8.50    0.80
   3   5   1    7.40    0.80
  -3   5   1    6.50    0.80
  -3  -5   0  441.66    8.50
   3   5   0  449.06    8.50
  -3   5   0  443.86    8.50
   3  -5   0  426.66    8.50
   3   5   0  448.16    8.50
  -3   5   0  432.96    8.40
  -3  -5  -1    1.90    0.60
  -3   5  -1    1.30    0.60
  -3   5  -1    2.00    0.60
   3  -5  -2  236.08    5.00
  -3   5  -2  237.18    4.80
   3   5  -2  233.18    4.90
  -3   5  -2  238.88    4.90
  -3  -5  -2  239.48    4.80
  -3   5  -3  314.27    6.20
   3   5  -3  313.77    6.30
  -3   5  -3  323.57    6.30
  -3  -5  -3  308.17    6.40
  -3  -5  -3  325.17    6.10
   3   5  -4  203.88    4.20
   3  -5  -4  190.38    4.30
  -3   5  -4  201.18    4.20
  -3  -5  -4  184.88    4.30
  -3   5  -4  197.18    4.20
   3  -5  -5  525.15   10.20
  -3   5  -5  527.35    9.90
   3   5  -5  520.05    9.90
  -3   5  -5  545.25   10.10
   3   5  -6   98.49    2.50
  -3   5  -6  105.79    2.80
  -3  -5  -7   33.20    1.10
  -3  -5  -7   35.50    1.70
   3  -5  -7   31.90    1.70
  -3  -5  -8   71.99    2.50
   3  -5  -8   69.39    2.50
  -3   5  -8   74.09    1.70
   3  -5  -8   68.89    1.70
  -3  -5  -8   69.69    1.70
  -3   5  -8   71.59    1.70
   3   5  -8   68.89    1.70
   3   5  -9    9.20    0.80
   3   5  -9   11.00    0.80
  -3   5  -9   11.30    0.90
   3  -5  -9    7.50    1.30
  -3  -5  -9   11.60    1.40
  -3   5  -9   10.20    0.80
  -3  -5  -9   10.30    0.80
   3  -5  -9    8.70    0.80
  -3  -5  -9    8.70    0.80
  -3   5  -9   10.30    0.80
   3   5 -10    0.60    0.80
  -3   5 -10    0.70    0.80
  -3  -5 -10    1.90    0.90
   3  -5 -10    1.20    0.80
   3   5 -10    0.90    0.70
   3   5 -10    1.80    0.70
  -3  -5 -11  204.68    4.10
   3   5 -11  199.88    3.90
  -3   5 -11  209.98    4.00
   3   5 -11  205.68    4.00
  -3   5 -11  207.18    4.00
  -3   5 -12   53.29    1.30
  -3   5 -12   54.79    1.50
  -3  -5 -12   55.09    1.50
   3   5 -12   53.29    1.30
  -3   5 -12   52.89    1.40
   3   5 -12   53.39    1.40
  -3   5 -13   99.59    2.10
  -3  -5 -13  103.69    2.20
  -3   5 -13  100.99    2.10
   3   5 -13   98.79    2.10
   3   5 -13  101.69    2.10
  -3  -5 -14   45.00    1.10
   3  -5 -14   47.50    1.10
   3   5 -14   44.90    1.10
   3  -5 -15    6.40    0.40
   3   5 -15    7.00    0.30
  -3   6  14   74.69    1.40
  -3   6  13   35.50    0.90
  -3   6  13   39.00    1.00
  -3   6  12   24.80    0.80
  -3   6  12   26.00    0.90
  -3   6  11   10.00    0.70
  -3   6  11   10.90    0.80
  -3   6  11   10.90    0.80
  -3   6  10  135.39    2.70
  -3   6  10  135.39    2.80
  -3   6   9   23.10    1.00
  -3   6   9   19.60    0.90
  -3   6   9   22.50    1.00
  -3   6   8  228.28    4.40
  -3  -6   8  240.28    4.40
  -3   6   8  229.48    5.50
   3   6   8  216.88    5.30
  -3   6   8  228.58    4.40
   3  -6   8  212.68    5.50
   3  -6   7    2.80    1.20
  -3  -6   7    2.20    0.60
   3   6   7    2.00    1.10
  -3   6   7    2.10    1.20
   3  -6   6  189.28    4.90
   3   6   6  181.98    4.60
   3   6   5   26.70    1.40
  -3   6   5   28.90    1.40
   3  -6   5   32.20    1.80
  -3  -6   5   30.30    1.80
   3   6   5   30.40    1.60
  -3  -6   5   30.80    0.90
  -3  -6   4  110.59    2.20
  -3   6   4  107.09    2.90
   3   6   4  105.39    2.90
  -3  -6   4  105.79    3.20
   3   6   4  108.89    2.90
  -3   6   4  111.79    3.00
  -3   6   4  105.09    2.20
   3   6   3  282.97    5.90
  -3   6   3  283.37    5.90
  -3  -6   3  272.37    6.20
   3   6   3  286.17    6.00
  -3   6   3  278.97    5.90
  -3   6   3  282.87    5.20
   3   6   2  525.05   10.30
  -3   6   2  524.75   10.30
  -3  -6   2  544.65   10.50
   3   6   2  560.44   10.30
  -3   6   2  526.65   10.20
  -3   6   2  523.95    9.50
   3   6   1   54.19    1.90
  -3   6   1   59.69    1.90
  -3  -6   1   58.59    2.00
   3   6   1   63.39    2.00
  -3   6   1   57.89    1.80
  -3   6   1   56.69    1.30
  -3   6   0  112.09    2.30
   3   6   0  113.69    2.90
  -3   6   0  112.29    2.90
  -3   6   0  118.49    2.90
   3   6   0  119.89    3.00
  -3   6   0  112.49    2.60
  -3  -6   0  115.49    3.00
  -3   6  -1   69.49    1.50
  -3  -6  -1   71.59    2.10
  -3   6  -1   74.79    2.00
  -3   6  -1   71.49    1.90
  -3  -6  -2  497.75    9.30
   3   6  -2  490.65    9.50
  -3   6  -2  500.25    9.50
  -3   6  -2  481.45    9.20
  -3   6  -2  479.55    8.80
  -3  -6  -3  296.47    5.80
   3   6  -3  294.07    6.10
  -3  -6  -3  285.27    6.20
   3  -6  -3  275.27    6.20
  -3   6  -3  292.77    6.10
  -3   6  -3  293.97    5.40
  -3   6  -3  288.87    5.80
   3   6  -4   98.09    2.60
  -3   6  -4  100.59    2.60
   3  -6  -4   95.99    2.80
  -3   6  -4   94.49    1.90
  -3   6  -4   98.09    2.50
  -3  -6  -5   16.00    1.40
   3  -6  -5   16.30    1.30
   3   6  -5   18.60    1.20
  -3   6  -5   17.90    1.10
  -3   6  -5   17.70    1.10
  -3   6  -5   18.60    0.70
  -3   6  -6  182.98    4.20
  -3   6  -7    3.90    0.60
  -3   6  -7    4.40    0.70
   3   6  -7    4.20    0.70
   3   6  -7    4.60    0.70
   3   6  -7    3.60    0.70
  -3  -6  -7    3.80    0.70
   3  -6  -7    2.90    0.80
  -3  -6  -7    2.90    0.70
  -3  -6  -7    4.70    1.20
   3  -6  -7    3.60    1.20
  -3   6  -8  193.78    3.60
   3   6  -8  180.88    3.60
   3   6  -8  184.58    3.70
  -3   6  -8  186.38    3.70
  -3   6  -8  186.28    3.60
  -3  -6  -8  193.38    3.70
   3   6  -8  201.18    3.70
   3  -6  -8  187.08    3.80
  -3  -6  -8  182.38    3.70
  -3  -6  -8  172.78    4.70
   3  -6  -8  170.88    4.70
  -3   6  -8  197.68    3.80
   3   6  -8  188.58    3.70
  -3  -6  -9   14.50    0.90
  -3   6  -9   13.90    0.80
   3   6  -9   15.00    1.00
   3  -6  -9   14.50    0.90
  -3  -6  -9   15.30    0.90
   3   6  -9   14.80    0.80
  -3   6  -9   15.50    1.00
   3   6  -9   15.70    0.90
   3   6 -10  110.19    2.40
   3   6 -10  113.19    2.40
  -3  -6 -10  109.09    2.40
   3   6 -10  103.79    2.30
   3   6 -10  115.09    2.40
  -3   6 -10  114.09    2.40
   3  -6 -10  105.59    2.40
  -3  -6 -10  111.99    2.40
   3   6 -11    8.30    0.60
  -3  -6 -11   10.20    0.90
   3   6 -11    9.10    0.80
  -3   6 -11    9.30    0.80
  -3   6 -11    9.50    0.70
  -3  -6 -12   29.40    1.00
  -3   6 -12   28.70    1.00
   3   6 -12   31.50    1.00
   3  -6 -13   26.90    0.90
  -3  -6 -13   28.10    0.90
  -3   6 -13   26.50    0.90
   3   6 -13   27.40    0.80
   3   6 -13   27.30    0.80
  -3   6 -13   26.30    0.80
   3   6 -14  101.39    2.00
  -3   6 -14   98.79    2.00
  -3   7  13  111.09    2.10
   3   7  12   25.50    0.80
   3   7  12   24.80    0.80
  -3   7  12   24.70    0.80
  -3   7  12   24.10    0.80
  -3   7  11  215.18    4.00
  -3   7  11  207.88    4.00
  -3   7  11  215.58    4.10
  -3   7  11  218.38    4.10
  -3   7  10    2.20    0.70
  -3   7  10    1.30    0.60
  -3   7  10    2.20    0.70
  -3   7  10    1.50    0.80
  -3   7  10    1.70    0.80
  -3   7   9    2.70    0.80
  -3   7   9    2.70    0.70
  -3   7   9    2.20    0.80
  -3   7   8  130.99    2.70
  -3   7   8  137.69    2.80
  -3   7   7   65.59    1.60
   3  -7   7   67.09    2.70
   3   7   7   60.49    2.40
   3  -7   6   36.70    2.10
   3   7   6   35.00    1.10
  -3   7   6   34.40    1.10
   3   7   6   34.50    1.80
   3  -7   5  217.38    5.30
  -3  -7   5  206.98    5.30
  -3   7   5  202.38    4.70
   3   7   5  203.78    4.80
  -3   7   5  205.38    3.90
  -3   7   5  193.18    4.80
   3   7   5  201.38    4.90
   3  -7   4   23.10    1.70
   3   7   4   23.10    1.50
  -3   7   4   25.50    1.50
  -3   7   4   23.80    0.90
  -3   7   4   25.30    1.60
   3   7   4   25.70    1.60
  -3  -7   3  148.69    4.00
   3   7   3  144.19    3.70
  -3   7   3  140.09    3.70
  -3   7   3  145.69    2.90
   3   7   3  152.18    3.80
  -3   7   3  145.59    3.70
  -3  -7   2   52.69    2.10
   3   7   2   53.19    2.10
  -3   7   2   53.29    2.00
  -3   7   2   50.29    1.30
   3   7   2   56.69    2.10
  -3   7   2   55.89    2.00
  -3  -7   1  224.38    5.20
   3   7   1  220.28    5.00
  -3   7   1  222.28    5.00
  -3   7   1  217.18    4.20
   3   7   1  228.88    5.10
  -3   7   1  229.58    4.90
  -3  -7   0  235.98    5.30
   3   7   0  237.18    5.30
  -3   7   0  236.98    5.20
  -3   7   0  232.08    4.40
  -3   7   0  233.38    5.10
  -3  -7  -1  290.07    6.10
  -3   7  -1  281.67    6.10
  -3  -7  -2   32.50    1.40
   3   7  -2   36.40    1.70
  -3   7  -2   34.60    1.60
  -3   7  -2   33.00    1.00
   3  -7  -3  149.88    3.90
   3   7  -3  144.99    3.70
  -3  -7  -3  141.59    3.90
  -3   7  -3  150.18    3.70
  -3   7  -3  152.18    2.90
   3  -7  -4    2.90    1.10
  -3  -7  -4    3.50    1.10
  -3   7  -4    3.40    1.00
   3   7  -4    4.40    1.10
  -3   7  -4    4.30    0.60
  -3   7  -5  139.69    2.80
  -3   7  -5  139.19    2.80
   3   7  -5  136.99    2.80
   3  -7  -5  132.59    3.80
  -3   7  -5  135.69    3.50
   3   7  -5  135.79    3.50
  -3  -7  -5  125.19    3.70
  -3   7  -5  144.89    2.80
  -3   7  -6   75.49    1.80
  -3   7  -6   77.89    1.80
   3   7  -6   78.19    1.80
   3   7  -6   76.89    1.80
  -3   7  -6   76.09    1.80
  -3  -7  -7   12.20    0.80
   3   7  -7   11.40    0.90
  -3   7  -7   11.90    0.70
   3  -7  -7   11.50    0.90
  -3  -7  -7   11.80    0.90
   3   7  -7   11.60    0.80
  -3   7  -7   11.30    0.90
  -3   7  -7   11.90    0.80
   3   7  -7   11.00    0.90
  -3   7  -8  120.19    2.50
   3   7  -8  128.99    2.60
  -3  -7  -8  121.89    2.60
   3  -7  -8  120.69    2.70
  -3  -7  -8  116.69    2.70
   3   7  -8  124.19    2.60
  -3   7  -8  126.39    2.60
   3   7  -8  124.99    2.60
  -3  -7  -9    9.90    0.80
   3   7  -9   10.50    0.90
   3  -7  -9    9.10    0.90
  -3  -7  -9   10.00    0.80
   3   7  -9    9.90    0.90
  -3   7  -9    9.70    0.90
   3   7 -10   10.40    0.90
  -3  -7 -10   11.20    0.80
   3  -7 -10   10.90    0.80
  -3  -7 -10    9.50    0.80
   3   7 -10   10.30    0.80
  -3   7 -10   11.50    0.80
   3   7 -10   10.40    0.80
  -3  -7 -11  186.08    3.60
   3  -7 -11  183.18    3.60
   3   7 -11  183.48    3.60
  -3   7 -11  187.38    3.60
   3  -7 -12   16.10    0.70
  -3  -7 -12   18.40    0.70
  -3   7 -12   17.10    0.80
   3   7 -12   17.10    0.70
  -3   7 -12   16.50    0.70
   3   7 -13  112.79    2.20
   3  -7 -13  109.49    2.20
  -3   8  12   13.90    0.50
  -3   8  11   24.00    0.70
  -3   8  11   24.70    0.80
  -3   8  11   25.30    0.80
  -3   8  11   22.80    0.80
   3   8  11   24.60    0.80
  -3   8  11   22.20    0.70
   3   8  10   31.30    0.90
  -3   8  10   31.20    1.00
  -3   8  10   30.60    0.90
  -3   8  10   31.40    1.00
  -3   8  10   32.50    1.00
  -3   8  10   33.80    1.00
  -3   8  10   32.10    0.90
  -3   8   9   35.60    1.10
  -3   8   9   36.80    1.10
  -3   8   9   36.00    1.20
  -3   8   9   35.80    1.10
  -3   8   8  124.39    2.60
  -3   8   8  124.29    2.60
  -3   8   8  120.99    2.60
  -3   8   7   17.40    1.00
  -3   8   7   17.70    0.90
   3   8   7   16.60    0.80
  -3   8   7   16.50    0.80
  -3   8   6  213.58    4.20
  -3   8   6  212.18    4.10
   3   8   6  213.68    4.10
  -3   8   5   40.50    1.30
   3   8   5   41.20    1.20
   3  -8   5   42.10    2.30
   3   8   5   42.70    1.20
   3   8   5   40.90    1.20
  -3   8   5   41.40    1.30
  -3   8   5   37.60    2.00
   3   8   5   39.00    2.00
  -3   8   5   41.40    1.20
   3   8   4  225.38    4.30
  -3   8   4  223.78    4.40
   3  -8   4  239.38    5.80
  -3  -8   4  233.18    5.70
  -3   8   4  221.18    5.30
   3   8   4  218.38    5.30
  -3   8   4  230.38    4.40
   3   8   4  225.58    4.40
   3   8   4  227.98    4.30
  -3   8   4  230.68    4.40
  -3   8   4  223.78    5.30
   3   8   4  224.68    5.30
   3   8   3   53.19    1.40
  -3   8   3   54.59    1.40
  -3  -8   3   53.49    2.40
   3   8   3   50.29    2.20
  -3   8   3   49.50    2.10
  -3   8   3   54.69    1.40
   3   8   3   53.89    1.40
  -3   8   3   52.99    1.40
  -3   8   3   50.99    2.20
   3   8   2   22.80    0.90
  -3   8   2   21.70    0.90
   3   8   2   21.80    0.90
  -3   8   2   21.00    0.80
  -3  -8   2   19.80    1.60
  -3   8   2   22.10    1.50
   3   8   2   22.70    1.60
   3   8   2   21.40    0.90
  -3   8   2   21.30    0.90
  -3   8   2   22.10    1.60
   3   8   2   20.90    1.60
  -3   8   1   66.49    1.50
   3   8   1   68.49    1.60
  -3  -8   1   66.39    2.50
  -3   8   1   69.19    2.30
   3   8   1   67.29    1.60
  -3   8   1   69.29    1.60
   3   8   1   66.79    2.50
  -3   8   1   71.19    2.50
  -3   8   0  281.77    5.30
  -3   8   0  289.17    5.30
  -3  -8   0  277.27    6.20
  -3   8   0  274.77    6.10
   3   8   0  271.47    6.30
  -3   8   0  274.57    6.20
   3   8   0  281.67    5.30
  -3   8   0  277.47    5.30
  -3  -8  -1   84.29    2.70
  -3   8  -1   93.49    2.00
   3   8  -1   95.89    2.00
   3   8  -1   92.79    2.90
  -3   8  -1   91.39    2.90
  -3   8  -1   91.29    2.00
  -3   8  -2    0.70    0.60
  -3   8  -2    0.60    0.70
   3   8  -2    1.20    0.70
  -3   8  -2    1.50    0.60
   3  -8  -2    1.60    1.20
  -3   8  -2    0.50    1.20
   3   8  -2    2.40    1.10
  -3  -8  -2    0.50    1.20
  -3   8  -2    0.30    0.70
  -3   8  -3   94.99    2.00
   3   8  -3   94.19    2.10
  -3   8  -3   90.79    2.00
   3   8  -3   94.39    2.90
  -3   8  -3   92.69    2.90
   3  -8  -3   89.29    3.00
  -3   8  -3   93.59    2.10
   3   8  -4  141.39    2.80
  -3   8  -4  142.29    2.80
  -3   8  -4  134.49    2.70
   3   8  -4  141.79    2.80
  -3   8  -4  142.89    3.70
   3   8  -4  141.09    3.70
  -3  -8  -4  130.69    3.90
  -3   8  -4  138.29    2.90
   3   8  -5   69.59    1.60
   3   8  -5   69.99    1.70
  -3   8  -5   68.49    1.70
  -3   8  -5   72.99    1.70
   3   8  -6  136.39    2.80
   3   8  -6  141.89    2.90
  -3   8  -6  145.09    3.00
   3   8  -6  143.19    2.90
  -3   8  -6  144.99    2.90
  -3  -8  -7    3.00    0.80
   3  -8  -7    3.00    0.80
   3   8  -7    3.40    0.80
   3   8  -7    3.10    0.80
  -3   8  -7    2.60    0.60
  -3   8  -7    1.70    0.80
   3   8  -7    2.10    0.80
  -3   8  -7    3.10    0.80
   3   8  -7    3.30    0.80
  -3  -8  -8  149.39    3.00
  -3   8  -8  148.09    3.00
   3   8  -8  158.68    3.10
   3  -8  -8  151.18    3.20
  -3  -8  -8  154.98    3.20
   3   8  -8  159.88    3.20
   3   8  -8  154.48    3.10
  -3   8  -8  157.58    3.10
   3  -8  -9   13.80    0.80
  -3  -8  -9   14.90    0.80
  -3  -8  -9   13.50    0.80
   3   8  -9   14.70    0.80
   3   8  -9   14.10    0.90
   3   8 -10   65.09    1.50
   3   8 -10   68.09    1.50
  -3   8 -10   69.59    1.50
   3   8 -10   67.49    1.60
   3   8 -11    9.40    0.60
  -3   8 -11    9.80    0.60
   3  -8 -11    8.80    0.50
   3   8 -12    7.60    0.40
  -3   8 -12    7.60    0.40
   3   8 -12    7.50    0.40
   3   8 -12    6.90    0.40
  -3   9  11    0.60    0.30
   3   9  10    0.60    0.50
  -3   9  10    0.30    0.50
  -3   9  10    0.40    0.50
   3   9  10    0.60    0.40
  -3   9  10    0.40    0.50
  -3   9  10    0.40    0.40
   3   9  10    0.30    0.30
  -3   9   9  129.39    2.50
  -3   9   9  124.29    2.50
  -3   9   9  129.49    2.50
  -3   9   9  126.29    2.50
  -3   9   9  122.59    2.50
   3   9   9  125.59    2.50
  -3   9   8   15.00    0.80
  -3   9   8   14.50    0.80
  -3   9   8   12.90    0.80
  -3   9   8   14.10    0.80
  -3   9   8   13.90    0.80
  -3   9   8   14.10    0.80
   3   9   8   13.00    0.70
  -3   9   7   95.99    2.10
   3   9   7   91.19    2.00
  -3   9   7   91.19    2.10
  -3   9   7   96.49    2.10
  -3   9   7   92.79    2.00
   3   9   7   93.89    2.00
  -3   9   6   11.20    0.90
  -3   9   6   10.00    0.80
  -3   9   6   11.10    0.90
   3   9   6   11.00    0.70
   3   9   5   97.09    2.10
  -3   9   5   99.69    2.20
  -3   9   5  101.79    2.20
   3   9   5   97.69    2.10
  -3   9   5  100.39    2.20
   3   9   5  100.99    2.20
   3   9   4   25.50    1.00
  -3   9   4   25.60    1.00
  -3   9   4   24.90    1.10
   3   9   4   25.60    1.00
  -3   9   4   24.00    1.00
   3   9   4   27.20    1.00
   3   9   3   17.40    0.90
  -3   9   3   18.70    0.80
  -3   9   3   16.70    1.00
  -3   9   3   17.90    0.90
   3   9   3   18.40    0.90
  -3   9   3   18.20    0.90
   3   9   3   19.60    1.00
  -3   9   2  119.39    2.50
  -3   9   2  121.09    2.60
   3   9   2  122.49    2.60
  -3   9   2  123.69    2.60
   3   9   2  124.89    2.60
  -3   9   2  122.69    2.60
   3   9   2  124.89    2.60
   3   9   1  199.38    3.90
  -3   9   1  195.28    3.80
   3   9   1  194.78    3.80
   3   9   1  193.18    3.80
  -3   9   1  196.68    3.80
   3   9   0   48.20    1.40
  -3   9   0   46.80    1.30
   3   9   0   47.50    1.40
  -3   9   0   49.20    1.40
   3   9   0   49.00    1.40
  -3  -9   0   46.90    2.10
  -3   9  -1  236.38    4.40
  -3   9  -1  225.08    4.40
  -3   9  -1  230.58    4.40
   3   9  -2   95.79    2.10
  -3   9  -2   93.79    2.00
   3   9  -2   95.99    2.10
  -3   9  -2   93.69    2.10
  -3   9  -2   94.89    2.10
   3   9  -3   37.80    1.20
  -3   9  -3   35.70    1.10
  -3   9  -3   38.60    1.20
   3   9  -3   38.30    1.20
  -3   9  -3   37.20    1.20
  -3   9  -4   35.20    1.00
   3   9  -4   34.10    1.20
  -3   9  -4   36.00    1.20
  -3   9  -4   37.00    1.20
   3   9  -4   37.70    1.10
   3   9  -5   73.99    1.70
  -3   9  -5   69.89    1.60
  -3   9  -5   72.79    1.80
  -3   9  -5   77.39    1.80
  -3   9  -5   77.49    1.80
   3   9  -5   76.39    1.80
   3   9  -5   72.59    1.70
  -3   9  -6   11.40    0.80
   3   9  -6   11.20    0.90
   3   9  -6   12.20    0.80
   3   9  -6   11.00    0.60
  -3  -9  -6   11.30    0.90
  -3   9  -6   11.80    0.90
   3   9  -6   12.30    0.80
  -3   9  -7   73.89    1.70
   3   9  -7   73.59    1.70
   3   9  -7   73.29    1.70
  -3  -9  -7   72.89    1.80
   3  -9  -7   71.39    1.80
  -3   9  -7   70.49    1.70
   3   9  -7   74.49    1.80
   3   9  -7   73.09    1.70
  -3   9  -8   12.50    0.80
   3   9  -8   13.60    0.80
  -3  -9  -8   12.20    0.80
   3  -9  -8   11.70    0.80
  -3   9  -8   13.60    0.80
   3   9  -8   13.00    0.80
   3   9  -8   12.70    0.80
   3  -9  -9  134.19    2.70
  -3  -9  -9  136.99    2.70
   3   9  -9  141.09    2.70
   3   9  -9  136.99    2.70
  -3   9 -10    1.00    0.50
   3   9 -10    1.30    0.50
  -3   9 -11    1.70    0.40
  -3   9 -11    1.40    0.30
   3   9 -11    1.50    0.30
  -3  10  10   37.40    0.80
  -3  10  10   48.60    0.90
  -3  10   9   20.40    0.60
  -3  10   9   19.20    0.60
   3  10   9   19.20    0.60
  -3  10   9   21.20    0.60
  -3  10   9   19.20    0.60
  -3  10   8  143.89    2.70
  -3  10   8  140.49    2.70
  -3  10   8  141.39    2.70
   3  10   8  145.59    2.70
  -3  10   8  143.99    2.70
   3  10   8  143.39    2.70
  -3  10   8  140.39    2.70
   3  10   8  137.69    2.70
  -3  10   7   58.49    1.40
   3  10   7   53.99    1.20
  -3  10   7   58.49    1.30
  -3  10   7   55.39    1.30
  -3  10   7   58.69    1.30
  -3  10   7   58.69    1.40
  -3  10   7   58.49    1.30
   3  10   7   56.39    1.30
  -3  10   6   39.60    1.10
  -3  10   6   42.00    1.10
   3  10   6   39.10    1.10
  -3  10   6   41.50    1.10
  -3  10   6   42.20    1.10
  -3  10   6   43.90    1.20
  -3  10   6   41.20    1.10
   3  10   6   42.60    1.10
   3  10   5   41.80    1.10
  -3  10   5   42.00    1.20
   3  10   5   41.40    1.10
  -3  10   5   41.00    1.10
  -3  10   5   41.90    1.20
  -3  10   5   43.10    1.20
   3  10   5   41.70    1.20
  -3  10   4   53.49    1.40
   3  10   4   53.09    1.40
   3  10   4   49.99    1.30
  -3  10   4   52.79    1.30
  -3  10   4   53.49    1.40
   3  10   4   53.19    1.30
  -3  10   4   51.59    1.40
   3  10   3   34.90    1.10
  -3  10   3   32.30    1.10
   3  10   3   33.60    1.10
  -3  10   3   32.10    1.10
   3  10   3   30.70    1.00
  -3  10   3   31.90    0.90
  -3  10   3   33.90    1.10
   3  10   2   86.59    1.90
  -3  10   2   87.29    2.00
   3  10   2   88.49    2.00
  -3  10   2   87.19    1.90
   3  10   2   86.79    2.00
   3  10   1   62.99    1.60
  -3  10   1   62.39    1.50
   3  10   1   62.69    1.60
  -3  10   1   62.39    1.60
  -3  10   1   60.79    1.60
  -3  10   0  284.37    5.40
   3  10   0  286.37    5.50
  -3  10   0  294.17    5.50
  -3  10   0  290.37    5.40
  -3  10  -1   43.20    1.20
  -3  10  -1   44.30    1.30
   3  10  -2   30.50    1.10
  -3  10  -2   30.10    1.00
   3  10  -2   32.80    1.10
  -3  10  -2   31.60    1.10
  -3  10  -3   49.40    1.30
  -3  10  -3   51.79    1.40
   3  10  -3   53.49    1.40
  -3  10  -3   51.09    1.40
   3  10  -3   53.99    1.40
  -3  10  -4   51.09    1.30
   3  10  -4   54.09    1.40
  -3  10  -4   53.09    1.40
  -3  10  -4   55.69    1.40
  -3  10  -4   55.29    1.40
   3  10  -4   53.99    1.40
   3  10  -4   55.79    1.40
  -3  10  -5   28.10    1.00
   3  10  -5   28.90    1.00
   3  10  -5   28.80    1.00
   3  10  -5   27.00    0.90
  -3  10  -5   27.50    1.00
   3  10  -5   28.10    1.00
   3  10  -6   76.39    1.70
  -3  10  -6   76.29    1.70
   3  10  -6   72.99    1.70
   3 -10  -6   75.89    1.80
  -3 -10  -6   76.69    1.70
  -3  10  -6   75.39    1.70
   3  10  -6   75.39    1.70
   3  10  -6   74.99    1.70
   3  10  -7   48.00    1.20
  -3  10  -7   48.40    1.20
  -3 -10  -7   47.90    1.20
   3 -10  -7   47.80    1.20
  -3  10  -7   45.40    1.20
   3  10  -7   50.69    1.20
   3  10  -7   45.00    1.10
   3 -10  -8  106.09    2.20
  -3 -10  -8  109.29    2.20
   3  10  -8  108.69    2.10
   3  10  -8  110.59    2.20
   3  10  -9   13.50    0.50
  -3  10  -9   12.40    0.50
  -3  10 -10    7.20    0.30
   3  10 -10    7.30    0.30
  -3  11   8   23.40    0.60
  -3  11   8   22.70    0.60
  -3  11   7   43.50    0.90
  -3  11   7   42.30    0.90
  -3  11   6    1.00    0.40
  -3  11   6    1.30    0.50
  -3  11   6    1.10    0.50
  -3  11   6    1.00    0.40
   3  11   6    0.80    0.40
   3  11   5   13.20    0.60
  -3  11   5   12.90    0.60
  -3  11   5   12.70    0.70
  -3 -11   5   12.70    0.50
  -3  11   5   11.00    0.60
  -3  11   4   24.50    0.90
  -3  11   4   23.90    0.80
  -3  11   4   26.20    0.80
  -3  11   4   24.90    0.80
   3  11   4   25.30    0.90
   3  11   4   25.10    0.80
  -3  11   4   24.10    0.80
  -3  11   3   35.10    1.00
  -3  11   3   35.70    1.00
  -3  11   3   31.70    0.90
   3  11   3   35.20    1.00
  -3  11   3   33.40    1.00
   3  11   3   34.30    1.00
   3  11   2   11.30    0.80
  -3  11   2   11.90    0.70
  -3  11   2   13.20    0.70
   3  11   2   13.00    0.70
  -3  11   2   11.30    0.70
   3  11   1  111.29    2.30
  -3  11   1  108.59    2.20
   3  11   1  111.29    2.30
  -3  11   1  104.79    2.20
   3  11   0   62.19    1.50
  -3  11   0   61.89    1.40
  -3  11   0   58.29    1.40
  -3  11  -1   67.29    1.50
  -3  11  -1   66.69    1.50
   3  11  -2   14.90    0.70
  -3  11  -2   14.00    0.70
  -3  11  -2   13.50    0.60
   3  11  -2   14.30    0.80
   3  11  -3   15.90    0.70
   3  11  -3   16.00    0.70
  -3  11  -3   16.60    0.80
   3  11  -3   15.70    0.80
   3  11  -4   17.70    0.70
   3  11  -4   17.40    0.70
   3  11  -4   17.60    0.70
  -3  11  -4   17.30    0.70
   3  11  -4   18.00    0.80
  -3  11  -4   18.80    0.70
   3  11  -4   17.90    0.80
  -3 -11  -5   14.20    0.70
   3 -11  -5   14.40    0.70
   3  11  -5   13.80    0.60
   3  11  -5   13.10    0.60
  -3  11  -5   12.20    0.60
  -3  11  -5   13.60    0.60
   3  11  -5   13.50    0.60
  -3  11  -6    3.60    0.40
   3  11  -6    4.30    0.50
  -3  11  -6    4.20    0.50
   3  11  -6    4.90    0.50
  -3 -11  -6    3.10    0.50
   3 -11  -6    3.80    0.50
   3  11  -7   60.59    1.30
   3  11  -8   23.40    0.60
  -3  11  -8   27.00    0.60
   3  12   5   28.70    0.70
  -3  12   5   31.70    0.70
  -3  12   4    5.20    0.40
   3  12   4    5.00    0.40
  -3 -12   4    4.00    0.30
   3  12   3    9.60    0.50
  -3  12   3    9.50    0.50
  -3 -12   3    8.30    0.50
   3  12   2  114.19    2.00
  -3  12   2  104.19    1.90
  -3  12   1   74.29    1.40
   3  12   1   74.89    1.50
   3  12   0   24.40    0.70
  -3  12   0   20.80    0.60
  -3  12  -1   85.89    1.70
   3  12  -1   86.59    1.70
   3  12  -2   68.99    1.40
  -3  12  -2   66.79    1.40
   3  12  -2   68.19    1.40
   3  12  -2   67.69    1.40
  -3  12  -3    7.10    0.40
   3  12  -3    8.20    0.40
   3  12  -3    6.60    0.50
   3  12  -3    6.70    0.40
  -3 -12  -3    7.00    0.40
   3  12  -4   12.20    0.50
  -3  12  -4   13.30    0.50
   3  12  -4   13.00    0.40
   3  12  -4   12.80    0.50
   3  12  -5   21.30    0.50
  -3  12  -5   20.60    0.50
   3  12  -5   21.90    0.60
  -4   0  15   61.99    1.30
  -4   0  14  132.09    2.60
  -4   0  14  129.39    2.60
  -4   0  13   97.29    2.00
  -4   0  12   16.90    0.80
  -4   0  12   16.80    0.80
  -4   0  11  490.65   10.20
  -4   0  11  496.85    9.00
  -4   0  10  213.58    5.20
  -4   0  10  218.98    4.10
  -4   0   9   77.49    2.50
  -4   0   9   79.39    2.60
  -4   0   8 1561.64   28.70
  -4   0   8 1585.04   28.70
  -4   0   7  133.59    3.30
   4   0   7  137.19    2.90
  -4   0   7  138.79    3.30
   4   0   6 1724.13   30.70
   4   0   6 1740.23   30.70
  -4   0   6 1722.03   31.10
   4   0   5  386.46    7.00
   4   0   5  381.26    7.00
  -4   0   5  386.86    7.40
  -4   0   4  115.19    2.50
   4   0   4  114.89    2.20
   4   0   4  114.19    2.20
   4   0   3  361.06    6.40
   4   0   3  351.96    6.40
  -4   0   3  370.86    6.60
   4   0   2 1007.70   17.90
  -4   0   2 1068.89   18.10
  -4   0   1   10.20    0.40
  -4   0   1   10.80    0.40
  -4   0   0 1602.34   28.30
  -4   0   0 1634.94   28.50
   4   0  -1   13.00    0.30
  -4   0  -1   13.90    0.30
  -4   0  -1   12.90    0.50
  -4   0  -2 1551.94   26.70
  -4   0  -2 1511.65   26.50
   4   0  -2 1485.95   26.50
  -4   0  -2 1485.65   26.60
  -4   0  -2 1520.95   26.60
  -4   0  -2 1478.25   26.60
  -4   0  -3  319.77    5.90
  -4   0  -3  316.57    5.90
  -4   0  -3  313.77    5.90
  -4   0  -3  310.47    5.80
   4   0  -3  318.07    5.80
  -4   0  -3  312.27    5.80
  -4   0  -3  319.37    5.90
  -4   0  -4  210.28    4.00
  -4   0  -4  201.28    4.00
  -4   0  -4  210.98    4.00
   4   0  -4  202.78    4.00
  -4   0  -4  204.08    4.10
  -4   0  -5  316.27    6.00
  -4   0  -5  302.87    5.90
   4   0  -5  312.27    6.00
  -4   0  -5  315.57    6.00
  -4   0  -5  322.87    6.10
  -4   0  -6 1524.95   28.10
  -4   0  -6 1605.94   28.20
   4   0  -6 1627.54   28.20
  -4   0  -6 1563.24   28.30
   4   0  -7  120.69    2.90
  -4   0  -7  119.09    2.90
  -4   0  -7  118.19    2.90
  -4   0  -8 1358.36   24.80
   4   0  -8 1342.27   24.80
  -4   0  -8 1394.96   24.90
  -4   0  -9   59.99    2.10
   4   0  -9   65.29    2.20
  -4   0  -9   66.79    2.30
   4   0 -10   79.09    2.60
  -4   0 -10   80.39    2.70
  -4   0 -10   85.99    1.90
   4   0 -10   84.39    1.90
  -4   0 -10   86.69    1.90
   4   0 -10   84.49    1.90
  -4   0 -10   88.69    2.80
   4   0 -10   79.89    2.80
  -4   0 -11  470.05    8.50
  -4   0 -11  460.05    8.50
   4   0 -11  463.65    8.50
   4   0 -11  460.45    8.50
  -4   0 -11  465.85    8.50
  -4   0 -11  471.65    8.50
   4   0 -11  448.46    8.50
  -4   0 -11  461.65    9.60
   4   0 -11  443.66    9.60
  -4   0 -11  453.45    8.40
   4   0 -12   46.40    1.40
  -4   0 -12   48.90    1.40
  -4   0 -12   48.50    1.40
  -4   0 -12   51.19    1.40
   4   0 -12   48.70    1.40
   4   0 -12   44.50    1.50
  -4   0 -12   49.50    1.40
  -4   0 -12   44.70    1.30
   4   0 -13   78.59    1.80
   4   0 -13   76.19    1.90
  -4   0 -13   79.89    1.90
   4   0 -13   78.59    1.90
   4   0 -13   77.39    1.90
  -4   0 -13   71.39    1.70
   4   0 -14  113.39    2.40
   4   0 -14  112.89    2.40
  -4   0 -14  114.09    2.40
   4   0 -14  108.19    2.40
   4   0 -15   57.69    1.40
  -4   0 -15   60.59    1.40
   4   0 -15   59.39    1.40
   4   0 -16  297.27    5.40
  -4   1  15    2.90    0.40
  -4   1  15    2.70    0.40
  -4  -1  15    2.50    0.40
  -4   1  14    6.90    0.60
  -4  -1  14    6.30    0.60
  -4   1  13   32.40    1.00
  -4   1  13   34.10    1.00
  -4  -1  13   33.50    1.00
  -4  -1  13   33.80    1.00
  -4   1  12  116.69    2.40
  -4  -1  12  115.29    2.40
  -4   1  11   81.09    2.90
  -4  -1  11   84.29    1.80
  -4  -1  11   77.49    2.80
  -4  -1  11   82.89    2.90
  -4  -1  10  138.79    2.70
  -4  -1  10  128.29    3.70
  -4  -1  10  129.69    3.80
  -4   1  10  131.09    3.70
  -4  -1   9    2.60    1.10
  -4  -1   9    2.20    1.10
  -4   1   9    2.00    1.10
  -4  -1   9    1.90    0.50
  -4   1   9    2.50    0.50
  -4   1   8  172.78    3.30
  -4  -1   8  175.58    4.20
  -4   1   8  179.98    4.20
   4   1   8  179.68    3.90
  -4  -1   8  177.28    3.30
   4   1   7   31.80    1.20
  -4   1   7   34.30    1.40
  -4   1   7   33.00    1.40
  -4  -1   7   31.10    1.40
   4  -1   7   32.00    1.10
   4   1   6  285.57    5.50
  -4   1   6  289.57    5.70
  -4  -1   6  285.97    5.80
   4  -1   6  281.27    5.50
  -4   1   6  281.87    5.70
   4   1   5  470.65    8.70
  -4  -1   5  462.35    8.60
  -4  -1   5  490.45    9.00
  -4   1   5  484.95    9.00
  -4   1   5  485.05    8.90
   4   1   4  299.07    4.20
  -4  -1   4  303.07    4.20
  -4   1   4  298.27    4.50
  -4  -1   4  304.67    4.60
   4   1   3   70.39    1.40
  -4  -1   3   70.39    1.50
  -4   1   3   66.09    1.30
  -4   1   3   67.09    1.60
   4   1   2 3085.89   54.79
  -4   1   2 3159.38   54.99
  -4   1   2 3133.29   54.79
   4   1   1  163.88    3.10
  -4   1   1  167.68    3.20
  -4   1   1  167.48    3.10
  -4   1   0 1081.19   19.00
  -4   1   0 1065.29   19.10
  -4   1  -1  128.29    2.40
   4  -1  -1  132.39    2.50
  -4  -1  -1  135.49    2.50
  -4  -1  -1  134.89    2.50
  -4  -1  -1  134.79    2.40
  -4  -1  -2 3173.88   54.99
  -4   1  -2 3189.68   54.99
  -4  -1  -2 3097.79   54.99
  -4   1  -2 3081.29   54.99
  -4  -1  -2 3135.19   55.09
  -4  -1  -2 3094.59   54.89
  -4   1  -3  136.59    2.80
  -4   1  -3  133.49    2.70
  -4  -1  -3  135.79    2.70
   4  -1  -3  126.39    2.70
  -4  -1  -3  133.99    2.80
  -4  -1  -3  138.59    2.70
  -4   1  -3  134.39    2.80
  -4  -1  -3  134.59    2.80
  -4  -1  -3  134.59    2.60
  -4   1  -3  138.39    2.70
  -4  -1  -3  136.39    2.60
  -4   1  -4  284.57    5.50
   4   1  -4  292.57    5.50
  -4  -1  -4  287.47    5.40
   4  -1  -4  283.17    5.50
  -4  -1  -4  289.47    5.40
  -4  -1  -4  281.47    5.30
  -4   1  -4  292.37    5.50
  -4  -1  -4  295.27    5.60
  -4   1  -4  293.37    5.50
  -4  -1  -4  290.17    5.40
  -4   1  -5  400.76    7.40
  -4  -1  -5  393.36    7.30
  -4  -1  -5  382.56    7.10
  -4  -1  -5  401.76    7.50
  -4   1  -5  405.46    7.50
  -4   1  -5  391.06    7.40
   4   1  -5  394.06    7.40
  -4  -1  -5  383.36    7.40
   4  -1  -5  395.36    7.40
  -4  -1  -6  245.98    4.90
   4   1  -6  262.97    5.20
  -4   1  -6  259.27    5.20
   4  -1  -6  272.37    5.20
  -4  -1  -6  265.47    5.20
  -4   1  -6  257.77    5.30
  -4  -1  -6  261.97    5.30
  -4   1  -7   11.20    0.90
  -4  -1  -7   13.60    1.00
   4  -1  -7   15.00    1.00
   4   1  -7   13.40    1.00
  -4   1  -7   14.20    1.00
  -4  -1  -7   13.40    1.00
  -4   1  -8  155.88    3.60
   4   1  -8  152.68    3.60
  -4  -1  -8  153.18    3.60
   4  -1  -8  156.38    3.60
  -4   1  -8  152.08    3.70
  -4  -1  -8  149.99    3.70
  -4  -1  -9    3.90    1.00
   4  -1  -9    4.70    1.00
  -4  -1  -9    4.30    1.10
  -4   1  -9    3.40    1.10
  -4   1 -10  128.79    2.60
  -4  -1 -10  127.49    2.70
   4  -1 -10  126.89    2.70
   4   1 -10  129.19    3.60
   4  -1 -10  133.69    3.60
  -4   1 -10  128.79    3.60
  -4  -1 -10  127.09    3.60
   4  -1 -10  127.79    3.50
  -4  -1 -10  125.69    3.50
  -4   1 -10  128.49    2.70
   4  -1 -10  131.69    2.70
   4   1 -10  125.59    2.70
  -4  -1 -10  128.89    2.70
  -4  -1 -10  129.69    2.70
  -4   1 -10  129.59    2.70
  -4   1 -10  131.49    2.70
   4   1 -10  126.69    2.60
  -4   1 -10  127.99    2.60
   4  -1 -11   93.19    2.10
  -4   1 -11   89.79    3.00
  -4  -1 -11   94.09    3.10
   4   1 -11   88.39    3.00
   4  -1 -11   93.69    3.10
  -4  -1 -11   83.69    2.90
   4  -1 -11   84.39    2.90
  -4  -1 -11   91.39    2.10
   4  -1 -11   95.39    2.10
  -4   1 -11   93.09    2.10
  -4   1 -11   91.29    2.10
  -4  -1 -11   92.29    2.10
   4   1 -11   91.99    2.10
  -4   1 -11   94.99    2.10
  -4   1 -11   92.99    2.10
  -4  -1 -11   94.99    2.10
   4  -1 -11   96.29    2.10
   4   1 -12   95.99    2.20
   4  -1 -12   95.49    2.20
  -4   1 -12   97.79    2.20
   4  -1 -12   96.69    2.20
   4   1 -12   96.29    2.20
   4   1 -12   96.49    2.20
   4  -1 -12   97.19    2.20
  -4   1 -12   96.19    2.20
  -4  -1 -12   97.79    2.20
   4  -1 -12   94.69    2.20
  -4   1 -12   96.69    2.20
  -4  -1 -12   95.89    2.20
   4  -1 -13   28.10    1.10
   4   1 -13   28.40    1.10
   4   1 -13   26.80    1.10
   4  -1 -13   27.30    1.10
  -4  -1 -13   27.40    1.10
  -4   1 -13   26.90    1.10
  -4  -1 -13   25.20    1.00
  -4   1 -13   26.10    1.00
   4  -1 -13   28.30    1.10
   4   1 -13   27.20    1.10
  -4   1 -13   28.70    1.10
   4   1 -14    5.20    0.80
  -4   1 -14    5.30    0.80
  -4  -1 -14    4.50    0.80
   4   1 -14    5.20    0.80
   4   1 -14    5.00    0.80
   4  -1 -14    5.60    0.80
   4  -1 -14    3.60    0.80
  -4  -1 -14    4.30    0.60
  -4  -1 -15    6.70    0.60
  -4   1 -15    5.90    0.60
   4  -1 -15    5.40    0.60
   4   1 -15    5.90    0.60
   4   1 -15    6.40    0.60
   4  -1 -15    6.30    0.60
   4   1 -16    6.00    0.40
   4  -1 -16    7.20    0.40
  -4   2  15   11.40    0.50
  -4   2  15   11.90    0.50
  -4   2  14   32.00    0.90
  -4  -2  14   34.40    1.00
  -4   2  14   32.60    0.90
  -4   2  13    4.30    0.70
  -4   2  12   39.50    1.20
  -4  -2  12   36.20    1.10
  -4  -2  12   37.60    1.10
  -4   2  11    0.00    0.60
  -4  -2  11    0.80    0.70
  -4  -2  11    0.60    0.60
  -4  -2  11    0.10    1.20
  -4  -2  11   -0.30    1.20
  -4   2  11   -0.70    1.30
  -4   2  10   76.69    2.70
  -4  -2  10   71.19    2.70
  -4  -2  10   70.29    2.70
  -4   2  10   70.99    1.70
  -4  -2  10   75.09    1.60
  -4  -2   9   22.40    0.80
  -4   2   9   23.10    0.80
  -4   2   9   24.40    0.80
  -4   2   9   24.00    1.60
  -4  -2   9   23.80    1.60
  -4   2   8  246.48    4.60
  -4   2   8  250.67    4.60
  -4  -2   8  254.37    4.60
  -4   2   8  242.78    4.60
   4   2   8  249.28    5.20
  -4   2   8  260.57    5.50
  -4  -2   8  255.47    5.60
   4   2   7   16.30    1.00
  -4   2   7   18.60    1.20
  -4  -2   7   16.70    1.20
  -4   2   7   16.70    0.60
   4   2   6   73.39    1.90
  -4  -2   6   74.49    2.10
  -4   2   6   75.09    2.10
   4  -2   6   69.89    1.90
  -4  -2   5   60.99    1.40
   4   2   5   61.89    1.60
  -4   2   5   64.49    1.70
   4  -2   5   60.79    1.50
   4   2   4   63.29    1.60
  -4   2   4   62.99    1.70
   4   2   3  379.36    7.00
  -4   2   2 1510.85   26.80
  -4   2   2 1509.25   26.80
   4   2   2 1467.95   26.70
  -4   2   2 1538.55   26.70
  -4   2   1   55.09    1.30
   4   2   1   56.69    1.30
  -4   2   1   54.29    1.20
  -4   2   1   54.99    1.30
  -4   2   0  580.54   10.40
   4   2   0  580.34   10.40
  -4   2   0  572.24   10.30
  -4   2   0  577.94   10.40
  -4   2  -1   54.19    1.10
  -4   2  -1   54.59    1.30
  -4  -2  -1   52.99    1.00
  -4  -2  -2 1140.39   20.60
  -4   2  -2 1143.59   20.60
  -4  -2  -2 1177.98   20.60
  -4   2  -2 1164.58   20.60
   4  -2  -2 1150.38   20.60
  -4   2  -2 1159.98   20.60
  -4  -2  -2 1161.48   20.60
  -4   2  -2 1169.58   20.70
  -4   2  -2 1157.28   20.70
  -4  -2  -3  371.76    6.90
  -4   2  -3  375.36    6.90
  -4  -2  -3  375.76    6.90
  -4   2  -3  362.16    6.90
   4  -2  -3  371.36    6.90
  -4  -2  -3  373.86    6.90
  -4   2  -3  360.16    7.00
  -4   2  -3  380.56    7.00
  -4   2  -4   22.30    0.90
  -4  -2  -4   21.80    0.90
  -4  -2  -4   21.30    0.70
  -4   2  -4   22.10    0.90
  -4  -2  -5   61.19    1.60
   4  -2  -5   59.69    1.60
  -4  -2  -5   59.09    1.40
  -4   2  -5   60.99    1.70
  -4  -2  -5   63.99    1.70
  -4  -2  -5   59.69    1.40
  -4   2  -5   62.89    1.70
   4  -2  -5   59.19    1.40
  -4   2  -6  142.69    3.30
  -4  -2  -6  145.99    3.20
   4  -2  -6  143.59    3.20
  -4  -2  -6  146.79    3.20
  -4   2  -6  146.69    3.20
  -4   2  -7   11.20    1.10
  -4  -2  -7   11.90    0.90
   4  -2  -7   12.50    1.00
  -4  -2  -7   11.30    1.00
   4  -2  -7   12.50    0.60
  -4  -2  -7   12.40    0.50
  -4   2  -7   13.10    1.00
  -4  -2  -8  279.57    6.00
   4  -2  -8  296.67    6.00
  -4   2  -8  281.97    6.00
  -4  -2  -8  281.67    6.00
  -4  -2  -9   25.70    1.50
   4  -2  -9   26.50    1.50
  -4   2  -9   26.40    1.50
  -4  -2  -9   26.70    1.60
   4   2 -10   21.70    1.00
   4  -2 -10   22.80    1.00
  -4   2 -10   21.70    1.60
  -4  -2 -10   19.50    1.60
   4  -2 -10   26.70    1.70
   4   2 -10   23.60    1.60
   4  -2 -10   22.80    1.50
  -4  -2 -10   22.70    1.60
   4  -2 -10   23.40    0.90
  -4   2 -10   22.10    0.90
  -4   2 -10   22.40    1.00
  -4  -2 -10   21.70    1.00
  -4   2 -10   21.60    0.90
  -4  -2 -10   22.40    1.00
   4  -2 -10   23.10    1.00
   4   2 -10   21.80    0.90
   4   2 -10   23.10    0.90
  -4   2 -10   23.10    0.90
   4  -2 -11    2.90    0.80
   4   2 -11    2.70    0.80
  -4   2 -11    3.10    0.80
   4   2 -11    3.80    1.30
  -4   2 -11    2.80    1.30
  -4  -2 -11    3.30    1.30
   4  -2 -11    5.10    1.30
  -4   2 -11    3.20    0.80
   4   2 -11    3.30    0.70
  -4  -2 -11    3.30    0.80
  -4   2 -11    3.60    0.80
  -4   2 -11    2.30    0.80
  -4  -2 -11    3.50    0.80
   4  -2 -11    3.70    0.80
   4   2 -11    3.40    0.80
  -4   2 -11    3.00    0.80
   4  -2 -11    2.90    0.80
   4  -2 -12   15.50    0.90
  -4   2 -12   14.70    0.90
   4   2 -12   15.30    1.00
  -4  -2 -12   13.80    1.00
   4   2 -12   16.00    1.00
  -4   2 -12   15.30    1.00
   4   2 -12   16.50    0.90
   4   2 -12   15.60    1.00
   4  -2 -12   15.80    1.00
  -4  -2 -12   14.70    1.00
   4  -2 -12   14.20    1.00
  -4   2 -12   15.60    1.00
  -4   2 -13    1.40    0.80
   4   2 -13    1.90    0.90
  -4  -2 -13    1.30    0.80
   4   2 -13    0.90    0.80
  -4   2 -13    0.80    0.80
  -4  -2 -13    1.50    0.80
  -4   2 -13    2.30    0.80
   4  -2 -13    1.70    0.80
   4   2 -13    1.70    0.80
   4   2 -13    0.60    0.80
   4  -2 -13    1.30    0.80
   4  -2 -14    6.30    0.70
  -4  -2 -14    6.00    0.70
  -4   2 -14    5.60    0.70
   4   2 -14    5.60    0.70
   4   2 -14    6.00    0.70
   4  -2 -14    6.20    0.70
  -4  -2 -14    6.50    0.70
   4   2 -14    5.50    0.80
   4  -2 -15   10.60    0.60
   4   2 -15    9.50    0.60
   4   2 -15    9.80    0.60
   4  -2 -15    9.90    0.60
   4  -2 -15    9.60    0.60
   4   2 -15   10.00    0.60
   4  -2 -16   27.40    0.60
   4   2 -16   27.00    0.60
  -4   3  14   19.40    0.70
  -4  -3  14   19.60    0.70
  -4   3  14   17.60    0.70
  -4  -3  13  389.46    7.00
  -4   3  13  378.06    7.00
  -4  -3  12   34.20    1.00
  -4   3  12   34.30    1.10
  -4   3  11  634.74   11.50
  -4  -3  10  153.48    3.00
  -4   3  10  152.88    4.10
  -4  -3  10  151.28    4.20
  -4   3  10  148.69    3.00
  -4   3  10  149.79    3.10
  -4   3  10  156.18    3.00
  -4  -3   9   72.39    1.60
  -4  -3   9   75.29    1.60
  -4   3   9   74.19    2.60
  -4  -3   9   69.39    2.60
  -4   3   9   71.69    1.60
  -4   3   9   75.69    1.60
  -4   3   9   75.89    1.70
  -4   3   8  425.76    7.70
  -4   3   8  420.36    7.70
   4   3   8  429.56    8.40
  -4   3   8  415.56    8.60
  -4  -3   8  425.06    8.80
  -4  -3   8  426.76    7.70
  -4  -3   8  421.66    7.70
  -4   3   7   54.89    1.30
   4  -3   7   50.69    1.70
  -4   3   7   54.79    1.30
   4   3   7   61.69    1.80
  -4   3   7   57.89    1.90
  -4  -3   7   59.49    2.10
  -4  -3   7   55.89    1.20
  -4  -3   7   54.49    1.20
   4   3   6   18.10    1.00
   4  -3   6   17.60    1.10
   4   3   5  806.72   14.40
   4   3   5  770.92   14.30
   4  -3   5  787.22   14.30
  -4   3   4   34.40    1.20
   4   3   4   32.70    1.20
   4  -3   4   35.30    1.10
  -4   3   4   34.60    1.10
  -4   3   3  780.02   14.10
   4   3   3  787.22   14.20
  -4   3   3  776.92   14.20
   4  -3   3  773.12   14.20
  -4  -3   3  789.42   14.40
   4   3   2  109.29    2.40
  -4   3   2  108.39    2.40
  -4   3   1  907.61   16.50
  -4   3   1  896.41   16.40
   4   3   1  917.91   16.40
  -4  -3   1  937.71   16.50
  -4   3   0 1458.95   26.80
   4   3   0 1531.35   26.80
  -4   3   0 1537.15   26.80
  -4  -3   0 1493.65   26.80
  -4  -3  -1  598.74   11.00
  -4   3  -1  601.34   11.10
  -4  -3  -1  607.94   11.20
  -4   3  -2   83.49    2.00
  -4   3  -2   82.49    1.80
  -4  -3  -2   81.89    1.80
  -4   3  -2   82.39    1.90
  -4  -3  -3  820.12   14.60
  -4   3  -3  782.02   14.50
   4  -3  -3  812.22   14.60
  -4   3  -3  829.32   14.70
  -4   3  -3  814.62   14.60
  -4  -3  -3  801.52   14.60
   4  -3  -3  788.82   14.60
  -4   3  -4   27.50    1.00
  -4  -3  -4   29.40    1.00
  -4   3  -4   29.80    1.10
   4  -3  -4   30.80    1.00
  -4  -3  -4   31.30    1.10
   4  -3  -4   28.20    1.10
  -4  -3  -5  668.43   12.50
   4   3  -5  687.63   12.60
  -4   3  -5  708.93   12.90
   4  -3  -5  693.33   12.60
  -4  -3  -5  696.83   12.70
  -4   3  -5  697.13   12.70
   4   3  -6   36.50    1.10
  -4  -3  -6   36.80    1.40
   4  -3  -6   36.30    1.40
  -4   3  -6   40.50    1.50
  -4   3  -6   37.40    1.30
  -4  -3  -6   36.00    1.40
  -4  -3  -6   35.80    1.10
  -4  -3  -7   53.39    1.80
   4  -3  -7   55.49    1.90
  -4   3  -7   55.99    1.90
  -4   3  -7   55.49    1.80
  -4  -3  -7   54.49    1.80
   4  -3  -7   54.79    1.30
  -4  -3  -7   54.39    1.30
  -4  -3  -8  410.06    8.50
   4  -3  -8  429.56    8.60
  -4   3  -8  437.76    8.50
  -4  -3  -8  427.66    8.50
  -4  -3  -8  424.06    7.80
   4  -3  -8  426.66    7.80
   4  -3  -9   49.70    2.00
  -4  -3  -9   43.70    1.90
  -4   3  -9   45.00    1.90
  -4  -3  -9   46.20    1.90
   4   3  -9   41.70    1.80
   4  -3  -9   44.10    1.90
  -4  -3 -10  132.79    3.70
   4   3 -10  134.79    3.60
   4  -3 -10  137.49    3.70
  -4   3 -10  135.19    3.60
  -4   3 -10  139.09    2.80
   4   3 -10  134.69    2.80
   4   3 -10  141.19    2.90
   4  -3 -10  136.09    3.70
  -4  -3 -10  131.49    3.70
   4  -3 -10  136.89    2.80
   4   3 -10  131.29    2.80
  -4  -3 -10  137.99    2.80
  -4   3 -10  138.79    2.80
  -4   3 -10  137.49    2.80
  -4  -3 -10  136.69    2.80
   4  -3 -10  130.89    2.80
   4   3 -10  133.69    2.80
  -4   3 -10  139.69    2.80
  -4   3 -11  573.84   10.30
  -4   3 -11  548.55   10.20
  -4  -3 -11  582.94   10.30
   4   3 -11  558.54   10.20
   4   3 -11  554.24   10.20
  -4   3 -11  560.84   10.20
  -4  -3 -11  555.84   10.20
   4   3 -11  558.24   10.20
   4  -3 -11  569.04   10.20
   4   3 -11  558.44   10.20
  -4   3 -11  564.64   10.20
  -4   3 -12   27.00    1.10
  -4   3 -12   26.50    1.00
  -4  -3 -12   27.20    1.20
   4   3 -12   27.20    1.10
  -4   3 -12   27.30    1.10
   4   3 -12   27.50    1.10
   4   3 -12   29.20    1.00
   4   3 -12   28.10    1.10
   4  -3 -12   27.40    1.10
   4  -3 -12   28.40    1.10
  -4   3 -12   27.50    1.00
  -4  -3 -12   27.60    1.00
  -4   3 -13  339.47    6.30
   4   3 -13  340.67    6.30
  -4  -3 -13  338.57    6.30
   4  -3 -13  340.87    6.30
   4   3 -13  339.87    6.20
   4  -3 -13  337.87    6.30
   4   3 -13  333.67    6.20
  -4  -3 -13  335.87    6.20
  -4   3 -13  332.77    6.20
   4   3 -13  339.47    6.30
  -4   3 -13  338.67    6.30
   4   3 -14   28.50    1.00
  -4  -3 -14   28.10    1.00
   4  -3 -14   30.10    0.90
   4   3 -14   28.20    0.90
   4  -3 -14   28.30    0.90
   4   3 -14   27.50    0.90
  -4   3 -14   30.10    0.90
  -4  -3 -14   28.10    0.90
  -4   3 -14   27.90    0.90
   4  -3 -15   10.80    0.50
   4   3 -15   11.00    0.60
   4  -3 -15   11.20    0.60
  -4  -3 -15   11.40    0.50
  -4   4  14   11.60    0.60
  -4   4  14   11.10    0.60
  -4   4  13   74.49    1.60
  -4   4  13   78.79    1.70
  -4  -4  13   78.59    1.70
  -4   4  12   48.70    1.30
  -4  -4  12   48.20    1.30
  -4   4  11  106.19    2.30
  -4  -4  11  117.69    2.40
  -4   4  11  113.29    2.30
  -4   4  11  109.59    2.40
  -4  -4  10   58.69    1.50
  -4   4  10   55.99    2.40
  -4   4  10   55.79    1.40
  -4   4  10   59.59    1.50
  -4   4  10   57.79    1.50
  -4  -4  10   58.09    2.50
  -4   4   9   20.70    1.60
  -4  -4   9   21.80    1.70
  -4   4   9   21.90    0.80
  -4   4   9   23.50    0.90
  -4   4   9   23.90    1.00
  -4   4   8  298.77    5.70
  -4   4   8  309.47    5.70
  -4   4   8  297.67    6.60
   4   4   8  320.77    6.50
  -4  -4   8  297.17    6.90
  -4  -4   8  311.67    5.60
  -4  -4   7   57.19    1.30
   4   4   7   59.89    2.00
  -4   4   7   57.39    2.10
   4  -4   7   59.49    2.00
  -4   4   7   57.09    1.30
  -4  -4   6  137.29    2.60
  -4  -4   6  132.39    2.60
  -4  -4   6  133.89    2.60
   4   4   6  143.19    3.30
   4  -4   6  137.39    3.40
   4   4   5  220.58    4.40
   4   4   5  193.08    4.20
  -4   4   4    7.70    0.70
   4   4   4    9.00    0.80
   4   4   4    8.60    0.90
  -4   4   4    7.80    0.80
   4  -4   4    8.60    0.80
  -4  -4   4    6.30    0.90
   4   4   3  841.42   15.40
  -4   4   3  827.92   15.40
   4  -4   3  851.21   15.40
  -4   4   3  844.12   15.30
   4   4   3  826.72   15.30
  -4   4   2  360.16    7.20
   4   4   2  368.46    7.20
  -4   4   2  380.16    7.20
   4  -4   2  388.26    7.30
  -4  -4   2  379.86    7.30
  -4   4   1  628.74   11.80
  -4   4   1  638.84   11.70
   4   4   1  635.24   11.80
   4  -4   1  651.83   11.90
  -4  -4   1  645.94   11.90
  -4   4   0  261.77    5.20
  -4   4   0  255.17    4.70
   4   4   0  262.17    5.20
  -4   4   0  262.07    5.10
   4  -4   0  262.17    5.20
  -4  -4   0  268.57    5.20
  -4   4  -1  623.14   11.30
  -4  -4  -1  634.74   11.40
  -4   4  -1  649.43   11.60
  -4  -4  -1  651.33   11.70
  -4   4  -2  391.16    7.50
  -4   4  -2  379.66    7.50
  -4  -4  -2  396.76    7.40
   4  -4  -3  823.12   14.90
  -4   4  -3  819.02   14.90
   4   4  -3  816.32   14.90
  -4   4  -3  829.12   14.80
   4  -4  -3  804.72   14.90
  -4  -4  -3  775.92   14.90
  -4  -4  -4   20.10    0.90
  -4   4  -4   20.70    0.80
  -4   4  -4   21.80    1.10
   4  -4  -4   21.90    1.00
  -4   4  -4   20.10    0.90
   4   4  -4   20.70    0.90
   4  -4  -4   18.90    1.00
  -4  -4  -4   20.00    1.00
  -4  -4  -5  168.28    3.60
  -4  -4  -5  177.88    3.90
   4  -4  -5  174.58    3.90
   4   4  -5  174.08    3.70
  -4   4  -5  188.08    3.90
  -4  -4  -5  174.78    3.70
  -4   4  -5  176.58    3.70
   4   4  -6  129.79    2.90
  -4   4  -6  132.99    3.30
  -4   4  -6  133.89    3.10
  -4  -4  -6  132.39    3.10
   4  -4  -6  135.69    2.70
  -4  -4  -6  135.39    2.60
  -4  -4  -7   51.69    1.90
   4  -4  -7   47.10    1.90
  -4   4  -7   50.99    1.90
  -4  -4  -7   50.19    1.70
  -4   4  -7   50.39    1.70
   4  -4  -7   48.90    1.20
  -4  -4  -7   48.60    1.20
  -4  -4  -8  278.77    6.10
   4  -4  -8  268.47    6.10
  -4  -4  -8  277.27    5.90
   4  -4  -8  286.37    5.90
   4  -4  -8  278.07    5.30
  -4  -4  -8  280.87    5.20
  -4   4  -8  288.07    5.90
   4   4  -8  271.37    5.80
  -4   4  -9   23.30    1.00
   4   4  -9   23.30    0.90
   4  -4  -9   21.80    0.90
  -4  -4  -9   23.70    1.60
   4  -4  -9   22.70    1.60
   4   4  -9   22.70    0.80
   4   4  -9   24.50    1.00
  -4   4  -9   20.80    1.40
   4   4  -9   22.20    1.40
   4  -4  -9   23.10    1.00
  -4  -4  -9   22.90    0.90
  -4   4 -10   39.40    1.80
   4   4 -10   40.30    1.80
   4   4 -10   41.00    1.30
  -4  -4 -10   45.00    1.40
   4   4 -10   44.50    1.30
  -4   4 -10   42.70    1.30
   4   4 -10   43.80    1.30
   4   4 -10   42.90    1.20
   4   4 -10   43.30    1.20
  -4   4 -10   42.50    1.20
   4   4 -11  100.89    2.10
   4   4 -11   99.79    2.10
   4  -4 -11   98.69    2.20
   4  -4 -11  100.99    2.20
  -4  -4 -11   98.19    2.10
  -4   4 -11  101.69    2.10
   4   4 -11   97.79    2.20
  -4   4 -11  100.79    2.20
   4   4 -11  104.19    2.20
  -4   4 -11  103.69    2.20
  -4   4 -12   50.29    1.30
   4   4 -12   48.40    1.30
   4   4 -12   48.10    1.30
   4  -4 -12   50.09    1.30
  -4  -4 -12   46.50    1.30
  -4   4 -12   49.50    1.30
   4  -4 -12   50.99    1.30
   4   4 -12   51.39    1.40
   4   4 -12   51.29    1.40
  -4   4 -12   49.80    1.40
  -4   4 -12   50.19    1.50
  -4   4 -13   69.89    1.60
  -4   4 -13   68.99    1.50
   4   4 -13   69.19    1.70
  -4  -4 -13   67.69    1.70
   4   4 -13   67.49    1.60
  -4  -4 -13   63.69    1.50
   4  -4 -13   66.79    1.50
   4  -4 -13   64.29    1.50
   4  -4 -14   16.10    0.60
  -4   4 -14   16.30    0.70
  -4  -4 -14   17.50    0.80
   4   4 -14   16.10    0.80
   4   4 -15    1.70    0.40
  -4   5  14   24.00    0.70
  -4   5  14   24.90    0.70
  -4   5  13  226.88    4.20
  -4   5  13  217.28    4.10
  -4   5  12   12.30    0.80
  -4   5  12   11.90    0.70
  -4   5  11   31.50    1.00
  -4   5  11   30.80    1.10
  -4   5  11   32.20    1.10
  -4  -5  11   33.70    1.00
  -4   5  11   31.20    1.00
  -4   5  10   50.29    1.30
  -4   5  10   53.49    1.40
  -4   5  10   55.19    1.50
  -4   5  10   54.49    1.50
  -4   5  10   53.99    1.40
  -4  -5  10   57.29    1.40
  -4   5   9   57.99    1.50
  -4  -5   9   59.99    1.40
  -4  -5   9   59.19    2.60
  -4   5   9   56.29    1.40
  -4   5   9   56.79    1.50
  -4   5   9   56.09    2.40
  -4  -5   8   36.60    1.10
  -4  -5   8   35.60    2.10
  -4   5   8   35.10    1.10
  -4   5   8   35.80    1.10
  -4   5   8   35.50    1.90
   4   5   8   35.60    1.80
   4   5   7  242.08    5.40
   4  -5   7  231.88    5.50
  -4   5   7  241.58    4.60
  -4  -5   7  246.18    4.60
   4   5   6  100.09    2.70
  -4  -5   6   98.29    2.00
   4  -5   6   95.49    2.90
   4   5   5  662.93   12.60
  -4   5   5  651.53   12.60
  -4  -5   5  663.83   11.80
  -4   5   5  656.93   12.40
   4   5   5  661.13   12.40
  -4   5   4   53.89    1.70
   4   5   4   55.09    1.70
   4   5   4   57.59    1.80
  -4   5   4   55.79    1.80
  -4  -5   4   52.69    2.00
  -4  -5   4   50.29    1.20
   4   5   3  596.14   11.30
  -4   5   3  598.24   11.30
   4  -5   3  591.24   11.40
   4   5   3  591.14   11.40
  -4   5   3  620.54   11.40
  -4  -5   2  186.28    4.30
   4   5   2  179.88    4.10
  -4   5   2  193.38    4.10
   4  -5   2  191.38    4.10
  -4   5   2  191.48    4.00
   4   5   2  185.68    4.10
  -4  -5   1  316.17    6.30
   4   5   1  309.07    6.30
  -4   5   1  314.47    6.30
   4  -5   1  315.27    6.30
   4   5   1  321.57    6.30
  -4   5   1  300.67    6.20
  -4  -5   0  552.94   10.60
   4   5   0  545.25   10.60
  -4   5   0  552.14   10.60
  -4   5   0  563.84   10.40
   4   5   0  574.24   10.60
   4  -5   0  563.44   10.60
  -4  -5  -1  388.96    7.60
  -4   5  -1  403.06    7.60
  -4   5  -1  393.26    7.50
  -4   5  -2  174.18    3.60
   4  -5  -2  159.38    3.70
   4   5  -2  169.38    3.70
  -4   5  -2  161.18    3.70
  -4  -5  -2  167.58    3.50
  -4   5  -3  693.83   12.60
   4  -5  -3  685.53   12.70
  -4   5  -3  689.93   12.70
   4   5  -3  679.03   12.70
  -4  -5  -3  663.13   12.70
   4  -5  -3  669.33   12.80
  -4  -5  -3  668.83   12.40
  -4   5  -4   43.80    1.50
   4   5  -4   46.20    1.60
  -4  -5  -4   45.70    1.60
   4  -5  -4   42.00    1.60
  -4   5  -4   46.60    1.60
   4  -5  -5  542.95   10.80
  -4   5  -5  564.84   10.60
   4   5  -5  558.44   10.60
  -4  -5  -5  549.25   10.80
  -4   5  -5  568.24   10.70
   4   5  -6   92.79    2.40
  -4   5  -6  101.09    2.70
  -4  -5  -7  191.68    4.70
   4  -5  -7  192.68    4.70
   4  -5  -7  200.08    3.90
  -4  -5  -7  203.28    3.90
  -4   5  -7  208.68    4.70
  -4   5  -8   44.60    1.20
   4   5  -8   43.80    1.20
   4   5  -8   44.00    1.30
  -4   5  -8   43.60    1.20
  -4  -5  -8   43.60    2.00
   4  -5  -8   40.40    2.00
  -4   5  -8   46.00    1.20
   4  -5  -8   43.20    1.30
  -4  -5  -8   43.30    1.30
  -4  -5  -8   43.20    1.30
   4   5  -8   44.40    1.30
   4   5  -9   78.89    1.90
   4   5  -9   84.29    1.90
  -4  -5  -9   77.59    2.70
   4  -5  -9   80.09    2.80
  -4  -5  -9   85.99    2.00
   4   5  -9   84.59    2.00
   4  -5  -9   80.89    1.90
  -4  -5  -9   83.69    1.90
  -4   5  -9   84.29    1.90
   4   5 -10   39.90    1.20
  -4   5 -10   42.90    1.30
   4   5 -10   41.80    1.30
  -4  -5 -10   43.20    1.30
   4   5 -10   41.60    1.30
   4   5 -10   41.20    1.20
  -4  -5 -11   66.99    1.80
   4   5 -11   65.99    1.60
  -4   5 -11   68.59    1.70
   4   5 -11   66.09    1.70
  -4   5 -11   64.09    1.60
  -4   5 -12    9.90    0.70
   4   5 -12    9.80    0.70
  -4  -5 -12   10.60    0.90
   4   5 -12   10.20    0.80
  -4   5 -12   10.10    0.80
  -4   5 -12   11.10    0.90
  -4  -5 -13  178.58    3.40
   4   5 -13  168.28    3.30
  -4   5 -13  176.48    3.40
   4  -5 -14   23.20    0.80
  -4   5 -14   21.40    0.70
   4  -5 -15    5.90    0.30
  -4   6  14   77.59    1.50
  -4   6  13    2.20    0.40
  -4   6  13    1.90    0.50
  -4   6  12   95.29    2.00
  -4   6  12   93.59    2.00
  -4   6  11   24.00    0.90
  -4   6  11   24.60    1.00
  -4   6  11   24.80    1.00
  -4   6  10   70.69    1.70
  -4   6  10   67.19    1.60
  -4   6  10   74.49    1.80
  -4   6  10   72.09    1.80
  -4   6  10   68.29    1.60
  -4   6   9   32.10    1.10
  -4   6   9   33.90    1.20
  -4   6   9   33.30    1.20
  -4   6   9   32.40    1.10
  -4  -6   9   34.80    1.10
  -4   6   8  544.55   10.40
  -4  -6   8  601.14   10.40
  -4   6   8  586.34   10.50
  -4  -6   8  564.14   11.80
  -4   6   8  566.34   10.40
  -4   6   8  579.84   10.40
   4   6   8  571.74   11.40
  -4   6   8  552.94   11.50
  -4  -6   7   22.10    0.90
  -4   6   7   20.00    0.90
   4  -6   7   21.20    1.60
   4   6   7   20.60    1.50
  -4   6   7   20.50    0.90
   4  -6   6  525.25   10.90
  -4   6   6  521.05   10.70
   4   6   6  527.25   10.60
  -4  -6   6  546.45    9.70
  -4   6   5   78.69    2.50
   4   6   5   79.79    2.50
  -4  -6   5   79.79    1.70
  -4   6   5   79.99    2.30
   4   6   5   73.39    2.40
  -4  -6   4  176.08    3.30
   4   6   4  173.58    4.10
  -4   6   4  169.88    4.00
  -4   6   4  178.78    4.20
   4   6   4  168.88    4.10
  -4   6   4  170.98    3.30
   4   6   3   12.70    1.10
  -4   6   3   12.10    1.10
  -4  -6   3   11.30    1.20
  -4   6   3   11.70    1.10
   4   6   3   14.60    1.20
  -4   6   3   13.10    0.60
   4   6   2  158.78    3.80
  -4   6   2  155.18    3.70
  -4  -6   2  161.38    3.90
   4   6   2  159.38    3.70
  -4   6   2  162.08    3.70
  -4   6   2  155.48    3.00
   4   6   1   46.40    1.70
  -4   6   1   44.60    1.70
  -4  -6   1   44.60    1.80
  -4   6   1   46.90    1.60
   4   6   1   43.80    1.70
  -4   6   1   44.70    1.10
  -4   6   0 2391.06   41.90
   4   6   0 2409.36   42.70
  -4   6   0 2400.96   42.70
  -4   6   0 2388.26   42.50
  -4   6   0 2357.26   42.40
  -4  -6   0 2451.75   42.70
  -4  -6   0 2353.36   41.90
  -4   6  -1   52.49    1.20
  -4  -6  -1   51.49    1.70
  -4  -6  -1   48.90    1.20
  -4   6  -1   51.49    1.70
  -4   6  -1   49.70    1.50
  -4  -6  -2  279.47    5.60
   4   6  -2  282.77    5.80
  -4   6  -2  278.77    5.80
  -4   6  -2  273.57    5.10
  -4   6  -2  270.97    5.60
  -4   6  -3   29.50    1.40
  -4  -6  -3   26.70    1.40
   4   6  -3   30.10    1.40
   4  -6  -3   26.60    1.40
  -4   6  -3   28.30    0.80
  -4   6  -3   29.70    1.30
  -4   6  -4  273.77    5.60
   4   6  -4  264.67    5.70
   4  -6  -4  258.07    5.80
  -4  -6  -4  262.57    5.80
  -4   6  -4  263.87    4.90
  -4   6  -4  273.27    5.60
  -4  -6  -5   80.89    2.50
  -4   6  -5   79.09    2.30
   4   6  -5   76.79    2.30
  -4   6  -5   81.39    2.30
  -4   6  -6  480.85    9.50
  -4   6  -7   15.50    0.80
  -4   6  -7   14.10    0.80
   4   6  -7   14.90    0.80
  -4   6  -7   15.80    0.90
   4   6  -7   16.60    0.80
  -4  -6  -7   14.70    0.80
   4  -6  -7   15.20    0.90
  -4  -6  -7   16.20    0.80
   4  -6  -7   12.30    1.40
  -4  -6  -7   15.00    1.40
  -4  -6  -8  500.45   10.30
   4   6  -8  497.65    9.20
  -4   6  -8  514.75    9.20
  -4   6  -8  513.25    9.10
  -4  -6  -8  503.95    9.20
   4  -6  -8  489.15    9.20
  -4  -6  -8  483.35    9.20
  -4   6  -8  509.85    9.10
   4   6  -8  508.85    9.20
  -4   6  -9   20.80    1.10
   4   6  -9   21.50    0.90
  -4  -6  -9   19.50    1.00
   4   6  -9   18.10    0.90
  -4   6  -9   21.00    0.90
   4  -6  -9   17.20    0.90
  -4  -6  -9   19.90    0.90
   4   6 -10   28.00    1.00
  -4  -6 -10   30.50    1.20
   4   6 -10   28.70    1.00
   4  -6 -10   28.70    1.10
   4   6 -10   28.60    1.10
  -4   6 -10   29.70    1.10
  -4  -6 -11   21.00    1.00
   4   6 -11   20.80    1.00
  -4   6 -11   23.20    1.00
   4   6 -11   21.00    0.80
  -4  -6 -12   70.99    1.70
  -4   6 -12   69.99    1.70
   4   6 -12   68.49    1.60
  -4   6 -12   69.69    1.60
   4   6 -13    7.40    0.60
  -4   6 -13    6.60    0.60
   4  -6 -13    7.90    0.60
  -4  -6 -13    7.70    0.60
   4   6 -14   75.99    1.50
   4  -6 -14   74.99    1.50
  -4   6 -14   72.69    1.50
  -4   7  13   10.50    0.40
  -4   7  12   37.10    0.90
   4   7  12   38.70    1.00
  -4   7  12   38.10    1.00
  -4   7  12   38.50    1.00
  -4   7  11   21.50    0.80
  -4   7  11   21.80    0.80
  -4   7  11   22.80    0.90
  -4   7  11   22.40    0.90
  -4   7  10   34.30    1.00
  -4   7  10   36.50    1.10
  -4   7  10   38.20    1.20
  -4   7  10   38.30    1.20
  -4   7   9  130.49    2.70
  -4   7   9  127.99    2.70
  -4   7   9  134.29    2.80
  -4   7   8    2.50    0.70
  -4   7   8    2.90    0.80
  -4   7   8    3.40    0.80
  -4   7   8    2.20    0.90
  -4   7   7   35.80    1.10
  -4   7   7   33.80    1.20
   4   7   6  316.77    6.70
  -4   7   6  305.07    6.80
   4  -7   6  308.87    7.10
  -4   7   6  304.27    5.70
  -4   7   5  145.29    3.70
   4   7   5  148.09    3.80
  -4   7   5  150.78    3.90
   4   7   5  151.98    3.90
  -4   7   5  149.79    3.00
   4  -7   5  151.58    4.20
   4   7   4  203.98    4.70
  -4   7   4  190.48    4.70
  -4   7   4  197.28    3.80
  -4   7   4  201.28    4.60
   4   7   4  197.98    4.70
  -4   7   3   83.29    2.60
   4   7   3   84.89    2.70
  -4  -7   3   81.79    2.90
  -4   7   3   87.09    1.90
  -4   7   3   79.89    2.60
   4   7   3   81.29    2.60
  -4   7   2   89.79    1.80
   4   7   2   84.09    2.70
  -4   7   2   90.69    2.60
  -4  -7   2   92.59    2.90
  -4   7   2   85.69    1.90
   4   7   2   87.09    2.70
  -4   7   2   86.39    2.70
  -4   7   1   17.30    0.70
  -4  -7   1   17.50    1.40
  -4   7   1   16.00    1.30
   4   7   1   18.00    1.40
  -4   7   1   16.70    0.80
   4   7   1   16.20    1.40
  -4   7   1   19.00    1.20
  -4  -7   0  204.88    4.60
   4   7   0  190.48    4.60
  -4   7   0  193.88    4.60
  -4   7   0  195.08    3.80
  -4   7   0  195.58    4.40
  -4   7  -1   19.30    1.40
  -4  -7  -1   18.20    1.20
  -4  -7  -2  104.79    2.70
  -4   7  -2   99.19    2.90
   4   7  -2   97.59    2.90
  -4   7  -2  100.69    2.10
  -4   7  -3  104.29    2.90
   4   7  -3  103.49    2.90
  -4  -7  -3   97.39    3.00
   4  -7  -3   95.79    3.00
  -4   7  -3  103.19    2.10
  -4   7  -4  182.38    4.30
   4   7  -4  177.58    4.30
  -4  -7  -4  168.98    4.40
   4  -7  -4  168.68    4.50
  -4   7  -4  183.18    3.50
  -4   7  -5  148.79    3.00
  -4  -7  -5  141.89    3.90
   4  -7  -5  137.09    3.90
  -4   7  -5  149.99    3.70
   4   7  -5  146.29    3.70
   4   7  -5  149.99    3.00
  -4   7  -5  151.28    3.00
  -4   7  -5  146.59    2.90
  -4   7  -6  256.77    4.80
   4   7  -6  244.58    4.70
   4   7  -6  251.07    4.80
  -4   7  -6  253.97    4.80
   4   7  -6  251.97    4.80
  -4   7  -6  252.87    4.80
  -4   7  -7   35.10    1.20
   4   7  -7   35.90    1.20
  -4   7  -7   36.80    1.10
  -4  -7  -7   34.50    1.10
   4   7  -7   36.60    1.20
   4  -7  -7   33.50    1.20
  -4  -7  -7   35.30    1.20
  -4   7  -7   35.70    1.20
   4   7  -7   36.40    1.20
  -4   7  -8    6.60    0.80
   4   7  -8    6.10    0.80
  -4  -7  -8    5.80    0.80
  -4  -7  -8    5.10    0.80
   4  -7  -8    6.00    0.80
  -4   7  -8    4.90    0.70
   4   7  -8    5.50    0.60
   4   7  -8    6.10    0.80
  -4   7  -8    6.40    0.80
  -4   7  -8    5.80    0.60
   4   7  -8    6.10    0.80
   4   7  -9   85.39    2.00
  -4  -7  -9   84.69    1.90
   4  -7  -9   81.49    2.00
  -4  -7  -9   81.49    1.90
   4   7  -9   76.99    1.80
   4   7  -9   88.59    1.90
   4   7 -10   37.00    1.20
  -4  -7 -10   36.00    1.20
   4  -7 -10   36.10    1.20
   4   7 -10   35.90    1.10
  -4   7 -10   39.60    1.20
   4   7 -10   38.40    1.20
  -4  -7 -11   12.90    0.80
   4  -7 -11   12.10    0.70
  -4   7 -11   12.10    0.70
   4   7 -11   11.80    0.70
   4  -7 -12   31.40    0.90
  -4   7 -12   32.80    1.00
   4   7 -12   31.90    0.90
  -4   7 -12   32.80    0.90
   4   7 -13   11.30    0.50
  -4   7 -13   11.70    0.50
   4  -7 -13   11.00    0.40
  -4   8  12   59.19    1.20
  -4   8  11   20.40    0.70
   4   8  11   21.30    0.70
  -4   8  11   20.80    0.70
  -4   8  11   21.00    0.70
  -4   8  11   20.60    0.70
  -4   8  11   20.60    0.70
  -4   8  10   84.79    1.80
  -4   8  10   82.59    1.80
  -4   8  10   87.69    1.80
  -4   8  10   80.89    1.80
  -4   8  10   84.59    1.80
  -4   8   9   40.10    1.20
  -4   8   9   40.90    1.20
  -4   8   9   39.30    1.20
  -4   8   9   39.50    1.10
  -4   8   8  213.28    4.10
  -4   8   8  216.38    4.20
  -4   8   8  221.48    4.20
  -4   8   8  216.68    4.20
  -4   8   7   35.60    1.10
  -4   8   7   38.70    1.20
  -4   8   7   37.70    1.20
  -4   8   7   35.90    1.20
  -4   8   6   85.99    2.00
  -4   8   6   83.49    1.90
  -4   8   6   80.79    1.90
   4   8   5   11.90    0.80
  -4   8   5   12.60    0.90
  -4   8   5   12.50    0.80
   4   8   5   11.80    0.80
  -4   8   5   12.40    0.80
  -4   8   4   83.29    1.90
   4   8   4   83.09    1.90
  -4   8   4   85.69    1.90
   4   8   4   83.89    2.80
  -4   8   4   80.39    2.70
   4  -8   4   87.59    3.10
   4   8   4   84.49    1.90
  -4   8   4   81.29    1.90
  -4   8   4   85.29    1.90
  -4   8   4   80.49    2.70
  -4   8   3   77.39    1.80
  -4   8   3   79.39    1.80
   4   8   3   76.49    1.70
   4   8   3   74.09    2.70
  -4   8   3   73.49    2.50
   4   8   3   77.19    1.80
  -4   8   3   80.19    1.80
  -4   8   3   74.49    2.60
   4   8   3   75.59    2.70
   4   8   2  162.18    3.20
  -4   8   2  165.98    3.20
  -4  -8   2  157.58    4.40
   4   8   2  161.48    4.20
  -4   8   2  167.08    4.10
   4   8   2  163.98    3.30
  -4   8   2  169.18    3.30
  -4   8   2  163.38    4.20
   4   8   2  165.38    4.30
  -4   8   1   83.39    1.90
  -4   8   1   83.09    1.80
   4   8   1   81.79    1.90
  -4   8   1   86.59    1.90
  -4  -8   1   83.49    2.80
  -4   8   1   82.89    2.60
   4   8   1   85.09    1.90
  -4   8   1   85.79    1.90
   4   8   1   83.99    2.80
  -4   8   1   81.09    2.70
  -4   8   0  515.75    9.20
   4   8   0  499.05    9.20
  -4   8   0  510.85    9.20
  -4  -8   0  501.85   10.20
  -4   8   0  485.85   10.00
   4   8   0  506.95   10.30
  -4   8   0  484.75   10.20
   4   8   0  512.15    9.20
  -4   8   0  505.05    9.20
  -4   8  -1   95.69    2.10
  -4  -8  -1   95.09    2.80
  -4   8  -1   94.89    2.10
   4   8  -1   97.09    3.00
  -4   8  -1   94.49    3.00
  -4   8  -1   95.59    2.00
   4   8  -1   97.79    2.10
  -4   8  -2   56.79    1.50
  -4   8  -2   58.79    1.50
  -4   8  -2   59.29    1.40
  -4   8  -2   57.09    2.20
   4   8  -2   57.89    2.30
  -4  -8  -2   56.39    2.30
   4  -8  -2   56.99    2.30
  -4   8  -2   57.69    1.50
  -4   8  -3   89.69    1.90
  -4   8  -3   90.09    2.00
  -4   8  -3   87.29    1.90
   4   8  -3   90.49    2.00
  -4   8  -3   93.39    2.90
   4   8  -3   89.59    2.80
  -4  -8  -3   87.99    2.90
   4  -8  -3   87.49    3.00
  -4   8  -3   94.49    2.00
  -4   8  -4   84.79    1.90
   4   8  -4   82.89    1.90
  -4   8  -4   79.79    1.90
   4  -8  -4   79.49    2.80
  -4   8  -4   74.49    2.60
   4   8  -4   78.09    2.60
  -4  -8  -4   76.19    2.80
  -4   8  -5    4.40    0.80
   4   8  -5    5.30    0.80
   4   8  -5    4.30    0.80
  -4   8  -5    4.50    0.80
   4   8  -5    4.10    0.70
  -4   8  -5    4.20    0.80
   4   8  -6  113.29    2.30
  -4   8  -6  114.59    2.50
   4   8  -6  116.89    2.50
  -4   8  -6  117.89    2.50
   4   8  -6  113.49    2.50
   4   8  -7   22.50    1.00
   4  -8  -7   21.80    1.00
  -4  -8  -7   24.20    1.00
  -4   8  -7   24.90    1.00
   4   8  -7   23.60    1.00
   4   8  -7   23.70    1.00
   4   8  -7   25.10    1.10
  -4   8  -7   23.50    1.00
  -4  -8  -8  145.59    2.90
   4   8  -8  153.08    3.00
   4  -8  -8  144.89    3.10
  -4  -8  -8  141.79    3.00
  -4   8  -8  148.89    3.00
   4   8  -8  147.99    3.00
  -4   8  -8  148.99    3.00
   4   8  -8  154.28    3.00
   4   8  -9   40.80    1.20
   4  -8  -9   41.20    1.20
  -4  -8  -9   40.40    1.20
   4   8  -9   41.50    1.20
   4   8 -10   34.50    1.00
   4   8 -10   32.70    1.00
  -4   8 -10   33.90    1.00
   4   8 -10   31.70    1.00
  -4   8 -11   18.40    0.70
   4   8 -11   18.70    0.70
   4   8 -12   82.49    1.60
  -4   8 -12   87.59    1.60
  -4   8 -12   82.79    1.60
  -4   9  11   58.99    1.20
  -4   9  10    1.80    0.40
  -4   9  10    2.40    0.40
  -4   9  10    1.60    0.50
   4   9  10    2.60    0.50
  -4   9  10    1.70    0.50
  -4   9  10    2.20    0.50
  -4   9   9   49.10    1.20
  -4   9   9   51.19    1.20
  -4   9   9   48.80    1.20
  -4   9   9   50.99    1.20
  -4   9   9   48.80    1.20
   4   9   9   50.89    1.10
  -4   9   8   26.00    0.90
  -4   9   8   25.90    0.90
  -4   9   8   26.80    1.00
  -4   9   8   25.60    1.00
  -4   9   8   27.30    0.90
  -4   9   8   26.70    0.90
   4   9   8   24.70    0.90
  -4   9   7   99.19    2.20
  -4   9   7  102.09    2.20
  -4   9   7  101.29    2.10
  -4   9   7  100.79    2.20
  -4   9   7   99.89    2.20
   4   9   7   99.69    2.10
  -4   9   6   40.10    1.30
  -4   9   6   42.80    1.20
   4   9   6   41.60    1.10
  -4   9   6   41.20    1.30
  -4   9   6   42.10    1.30
  -4   9   6   44.30    1.30
   4   9   6   43.20    1.20
   4   9   5  128.09    2.70
  -4   9   5  128.89    2.70
   4   9   5  128.89    2.60
  -4   9   5  132.19    2.70
  -4   9   5  128.49    2.70
   4   9   5  133.09    2.70
   4   9   4   37.10    1.20
   4   9   4   35.40    1.10
  -4   9   4   38.60    1.10
  -4   9   4   35.10    1.20
  -4   9   4   34.50    1.20
   4   9   4   35.70    1.20
   4   9   3  191.68    3.80
   4   9   3  191.68    3.80
  -4   9   3  194.08    3.70
  -4   9   3  199.08    3.80
   4   9   3  190.88    3.80
  -4   9   2   32.00    1.00
   4   9   2   32.10    1.10
  -4   9   2   34.30    1.10
   4   9   2   33.80    1.10
  -4   9   1  115.99    2.50
   4   9   1  117.39    2.40
  -4   9   1  117.29    2.50
  -4   9   1  111.29    2.50
  -4   9   1  115.69    2.40
   4   9   1  119.09    2.50
  -4   9   0   38.40    1.20
  -4   9   0   39.40    1.20
  -4   9   0   36.80    1.20
  -4   9   0   36.90    1.10
   4   9   0   36.90    1.20
  -4   9  -1   78.79    1.90
  -4   9  -1   80.99    1.90
   4   9  -1   81.19    1.90
  -4   9  -1   78.49    1.80
  -4   9  -2   40.10    1.30
  -4   9  -2   42.00    1.20
  -4   9  -2   40.50    1.10
  -4   9  -3  103.49    2.30
   4   9  -3  106.99    2.30
   4   9  -3  108.39    2.30
  -4   9  -3  102.59    2.20
  -4   9  -3  100.39    2.10
  -4   9  -4   40.60    1.30
   4   9  -4   39.50    1.30
  -4   9  -4   40.00    1.20
   4   9  -4   39.80    1.20
  -4   9  -5   84.69    1.90
   4   9  -5   86.39    1.90
  -4   9  -5   81.19    1.90
   4   9  -5   83.19    1.90
  -4   9  -5   80.89    1.90
   4   9  -5   83.09    1.80
  -4   9  -6   32.50    1.10
   4   9  -6   33.20    1.10
  -4   9  -6   33.70    1.10
   4   9  -6   32.80    1.10
   4  -9  -6   33.30    1.20
  -4  -9  -6   31.20    1.20
   4   9  -6   32.20    1.10
  -4   9  -7  119.39    2.50
   4   9  -7  119.19    2.50
   4   9  -7  114.89    2.40
  -4   9  -7  118.39    2.40
   4   9  -7  117.49    2.40
   4  -9  -7  115.79    2.50
  -4  -9  -7  117.49    2.50
   4   9  -7  118.19    2.50
  -4   9  -8   21.70    0.90
   4   9  -8   22.00    0.90
  -4   9  -8   20.60    0.80
   4   9  -8   21.90    0.90
   4  -9  -8   19.80    0.80
  -4  -9  -8   19.70    0.80
   4   9  -8   20.30    0.80
   4   9  -9   58.29    1.40
   4   9  -9   57.69    1.30
   4  -9  -9   56.59    1.40
  -4  -9  -9   57.19    1.40
   4   9 -10   -0.10    0.40
  -4   9 -10    0.40    0.40
   4   9 -11   60.89    1.20
  -4   9 -11   66.49    1.30
  -4  10  10   10.80    0.30
  -4  10  10    8.30    0.30
  -4  10   9   62.49    1.30
  -4  10   9   58.19    1.30
  -4  10   8    2.80    0.40
   4  10   8    2.70    0.50
  -4  10   8    3.50    0.50
  -4  10   8    3.00    0.50
   4  10   8    2.20    0.40
  -4  10   8    3.20    0.50
  -4  10   8    2.80    0.50
   4  10   8    3.30    0.40
  -4  10   7    8.70    0.60
  -4  10   7    9.10    0.60
  -4  10   7    8.80    0.60
  -4  10   7    9.40    0.60
  -4  10   7    9.50    0.60
  -4  10   7    8.40    0.60
   4  10   7    9.80    0.60
  -4  10   6   88.29    1.80
  -4  10   6   85.19    1.80
  -4  10   6   88.09    1.90
  -4  10   6   87.89    1.90
  -4  10   6   88.69    1.90
  -4  10   6   84.09    1.90
   4  10   6   88.39    1.80
   4  10   5   58.99    1.40
  -4  10   5   60.99    1.40
  -4  10   5   59.49    1.50
   4  10   5   58.79    1.40
  -4  10   5   60.29    1.40
  -4  10   5   61.39    1.50
   4  10   5   60.79    1.40
   4  10   4   10.70    0.70
  -4  10   4   10.20    0.70
  -4  10   4   10.50    0.80
   4  10   4    9.90    0.70
  -4  10   4   10.80    0.70
  -4  10   4    9.70    0.80
   4  10   4   10.60    0.80
   4  10   3    0.70    0.70
  -4  10   3   -0.20    0.70
   4  10   3    0.10    0.60
  -4  10   3    0.10    0.50
  -4  10   3    0.40    0.60
  -4  10   3   -0.10    0.70
   4  10   3    0.00    0.70
  -4  10   3    0.30    0.70
  -4  10   2   47.70    1.30
   4  10   2   47.70    1.30
   4  10   2   49.30    1.40
  -4  10   2   46.40    1.20
  -4  10   1    2.80    0.80
   4  10   1    3.90    0.70
   4  10   1    3.80    0.80
  -4  10   1    3.40    0.70
   4  10   0   33.20    1.20
  -4  10   0   32.50    1.10
  -4  10   0   31.70    1.00
   4  10   0   31.10    1.10
  -4  10   0   32.70    1.10
  -4  10  -1    3.10    0.60
  -4  10  -1    2.50    0.60
   4  10  -1    2.50    0.80
  -4  10  -1    2.90    0.70
  -4  10  -2   60.89    1.40
  -4  10  -2   58.39    1.40
   4  10  -2   61.99    1.60
  -4  10  -2   64.09    1.50
   4  10  -3   -0.10    0.70
  -4  10  -3    0.20    0.50
  -4  10  -3    1.30    0.60
  -4  10  -3    1.40    0.70
   4  10  -3    0.30    0.60
   4  10  -4    9.20    0.80
  -4  10  -4    8.40    0.70
  -4  10  -4    9.10    0.80
  -4  10  -4    8.40    0.80
   4  10  -4    8.90    0.70
   4  10  -4    8.30    0.70
  -4  10  -5   58.09    1.40
   4  10  -5   56.89    1.40
   4  10  -5   57.29    1.40
   4  10  -5   56.49    1.30
  -4  10  -5   54.69    1.40
   4  10  -5   59.49    1.40
  -4  10  -6   73.19    1.60
   4  10  -6   74.19    1.60
   4  10  -6   72.59    1.60
   4 -10  -6   71.09    1.70
  -4 -10  -6   72.79    1.70
   4  10  -6   76.79    1.70
  -4  10  -6   70.19    1.60
   4  10  -6   72.19    1.60
   4  10  -7    8.30    0.60
  -4  10  -7    9.10    0.60
   4 -10  -7    9.40    0.60
  -4 -10  -7    9.40    0.60
  -4  10  -7    9.70    0.60
   4  10  -7    8.30    0.70
   4  10  -7    9.40    0.60
   4 -10  -8    5.70    0.50
  -4 -10  -8    4.90    0.50
   4  10  -8    5.60    0.50
   4  10  -8    5.00    0.50
   4  10  -9   48.30    1.00
  -4  10  -9   49.30    1.00
  -4  10 -10   13.80    0.40
  -4  10 -10   12.50    0.30
  -4  11   8    2.10    0.30
  -4  11   8    2.20    0.30
  -4  11   7   60.49    1.30
   4  11   7   64.59    1.30
  -4  11   6   13.90    0.50
  -4  11   6   14.60    0.60
  -4  11   6   14.00    0.50
   4  11   6   13.60    0.60
  -4  11   5   80.09    1.60
   4  11   5   79.09    1.60
  -4  11   5   77.79    1.60
  -4  11   5   83.19    1.70
  -4  11   5   81.29    1.70
  -4 -11   5   75.39    1.60
  -4  11   5   78.39    1.60
  -4  11   4    3.50    0.60
  -4  11   4    3.80    0.60
  -4  11   4    4.60    0.50
  -4  11   4    3.70    0.60
   4  11   4    4.90    0.60
   4  11   4    4.10    0.50
  -4  11   4    3.50    0.50
  -4  11   3   27.40    0.90
   4  11   3   26.90    0.90
  -4  11   3   27.20    0.90
  -4  11   3   29.10    0.90
   4  11   3   25.50    0.90
  -4  11   3   27.00    0.90
   4  11   2  110.39    2.20
  -4  11   2  103.19    2.20
  -4  11   2  109.09    2.20
   4  11   2  108.39    2.20
  -4  11   2  107.59    2.20
   4  11   1   68.89    1.60
  -4  11   1   64.99    1.50
  -4  11   1   66.99    1.50
   4  11   1   67.79    1.60
  -4  11   1   68.39    1.50
  -4  11   0    0.30    0.60
  -4  11   0    0.40    0.50
   4  11   0    1.10    0.70
   4  11   0    0.30    0.60
  -4  11  -1   99.19    2.00
  -4  11  -1   95.49    1.90
   4  11  -2   89.49    1.90
  -4  11  -2   88.59    1.90
  -4  11  -3   66.49    1.50
   4  11  -3   67.69    1.50
  -4  11  -3   64.19    1.50
   4  11  -3   64.29    1.50
   4  11  -3   65.39    1.50
   4  11  -4    0.70    0.50
  -4  11  -4    1.00    0.50
   4  11  -4    0.80    0.50
   4  11  -4    1.10    0.60
   4  11  -4    1.10    0.50
  -4  11  -5   63.79    1.40
   4  11  -5   67.69    1.40
   4  11  -5   63.49    1.40
   4  11  -5   63.29    1.40
   4  11  -5   63.49    1.40
  -4 -11  -5   64.69    1.40
   4 -11  -5   64.39    1.40
  -4  11  -6   15.30    0.60
   4  11  -6   15.30    0.60
   4  11  -6   13.80    0.60
   4  11  -6   15.70    0.60
   4 -11  -6   15.00    0.60
  -4 -11  -6   15.80    0.60
   4  11  -7   31.30    0.80
  -4  11  -8    1.30    0.20
   4  11  -8    1.30    0.20
  -4  12   5   10.60    0.30
   4  12   5    8.20    0.30
   4  12   4   57.39    1.00
  -4  12   4   56.89    0.90
  -4  12   3   10.10    0.40
   4  12   3    9.80    0.50
  -4 -12   3   10.80    0.50
  -4  12   2    1.50    0.30
   4  12   2    1.30    0.40
  -4  12   2    0.60    0.30
  -4 -12   2    1.20    0.40
   4  12   1    4.80    0.40
  -4  12   1    4.20    0.40
   4  12   1    4.60    0.50
   4  12   0   26.00    0.70
   4  12   0   25.20    0.70
   4  12  -1    6.30    0.50
  -4  12  -1    7.00    0.40
   4  12  -1    6.80    0.50
   4  12  -2   14.40    0.60
   4  12  -2   14.80    0.60
  -4 -12  -2   15.10    0.60
  -4  12  -2   15.40    0.50
   4  12  -2   14.50    0.50
   4  12  -3    7.60    0.50
   4  12  -3    8.20    0.40
  -4 -12  -3    8.10    0.40
  -4  12  -3    8.10    0.40
   4  12  -3    8.60    0.40
  -4  12  -4   53.19    1.10
   4  12  -4   52.99    1.10
   4  12  -4   53.99    1.10
   4  12  -4   56.79    1.10
   4  12  -6   32.00    0.70
  -5   0  14    0.20    0.60
  -5   0  14    0.60    0.50
  -5   0  13   -0.30    0.60
  -5   0  13    0.00    0.70
  -5   0  12   -0.30    0.70
  -5   0  12    0.50    0.60
  -5   0  11    0.50    0.70
  -5   0  11   -0.20    1.30
  -5   0  11    0.70    0.70
  -5   0  10    0.40    1.20
  -5   0  10   -0.10    0.60
  -5   0   9    0.30    1.10
  -5   0   9    1.70    1.10
  -5   0   9    0.70    0.50
  -5   0   8    0.20    0.90
  -5   0   8   -0.60    1.00
  -5   0   8    0.20    0.40
  -5   0   7    0.50    0.80
  -5   0   7   -0.40    0.80
   5   0   6    0.20    0.40
  -5   0   6   -0.50    0.70
   5   0   5    0.30    0.30
   5   0   5    0.20    0.30
  -5   0   5    0.00    0.60
   5   0   4   -0.20    0.20
   5   0   4    0.30    0.20
   5   0   4    0.10    0.20
  -5   0   4    0.00    0.50
   5   0   3    0.50    0.10
  -5   0   3    0.20    0.30
  -5   0   2   -0.10    0.30
  -5   0   2    0.00    0.30
  -5   0   1    0.30    0.30
  -5   0   1    0.00    0.30
  -5   0   0   -0.30    0.20
  -5   0   0    0.10    0.20
  -5   0  -2    0.40    0.30
  -5   0  -2    0.10    0.20
   5   0  -2   -0.10    0.20
  -5   0  -2    0.60    0.40
  -5   0  -2    0.40    0.40
  -5   0  -3    0.40    0.40
  -5   0  -3    0.40    0.40
  -5   0  -3   -0.10    0.30
   5   0  -3   -0.10    0.30
  -5   0  -3    0.70    0.40
  -5   0  -3    0.10    0.30
  -5   0  -3    0.30    0.40
  -5   0  -4   -0.20    0.50
  -5   0  -4    0.00    0.40
   5   0  -4    0.10    0.40
  -5   0  -4    0.20    0.50
  -5   0  -4    0.70    0.40
  -5   0  -4    0.10    0.40
  -5   0  -5    0.20    0.50
   5   0  -5    0.30    0.50
  -5   0  -5    0.40    0.60
  -5   0  -5    0.20    0.40
  -5   0  -5    0.30    0.50
  -5   0  -6    0.30    0.70
  -5   0  -6   -0.10    0.60
   5   0  -6   -0.20    0.50
  -5   0  -6    0.30    0.40
  -5   0  -6    0.30    0.60
  -5   0  -7    0.20    0.70
   5   0  -7    0.20    0.70
  -5   0  -7   -0.10    0.80
  -5   0  -8    0.00    0.80
   5   0  -8    0.10    0.80
  -5   0  -8    1.00    0.90
  -5   0  -9    0.10    0.90
   5   0  -9   -0.30    0.90
  -5   0  -9    0.30    1.10
  -5   0 -10   -0.30    0.60
  -5   0 -10   -0.30    1.10
   5   0 -10   -0.50    1.00
  -5   0 -10   -0.50    1.20
   5   0 -10    0.60    0.70
  -5   0 -10   -0.50    0.70
  -5   0 -10   -0.20    0.70
  -5   0 -10    0.50    0.70
  -5   0 -11    1.10    0.80
   5   0 -11    0.10    0.70
  -5   0 -11    0.10    0.80
  -5   0 -11    0.10    1.30
   5   0 -11   -0.30    1.30
  -5   0 -11   -0.50    0.80
  -5   0 -11   -0.60    0.80
   5   0 -11    0.40    0.80
   5   0 -11    0.70    0.80
  -5   0 -11    0.10    0.60
   5   0 -12    0.20    0.80
  -5   0 -12   -0.20    0.80
  -5   0 -12   -0.30    0.90
   5   0 -12    0.00    0.90
   5   0 -12    0.10    0.80
  -5   0 -12    0.50    0.80
  -5   0 -12    0.50    0.70
   5   0 -13   -0.10    0.80
   5   0 -13    0.50    0.80
  -5   0 -13    0.40    0.80
   5   0 -13    0.50    0.80
   5   0 -13    0.20    0.80
   5   0 -14   -0.40    0.70
  -5   0 -14    0.20    0.70
   5   0 -14   -0.20    0.80
   5   0 -14    0.00    0.80
   5   0 -15    0.40    0.50
   5   0 -15   -0.20    0.60
   5   0 -16    0.20    0.30
  -5  -1  15   30.80    0.80
  -5   1  15   30.00    0.80
  -5   1  14  132.09    2.60
  -5   1  14  136.79    2.70
  -5  -1  14  133.39    2.60
  -5   1  13   38.50    1.10
  -5   1  13   37.90    1.10
  -5  -1  13   38.40    1.10
  -5  -1  13   40.80    1.10
  -5  -1  12  118.49    2.40
  -5   1  12  118.79    2.50
  -5   1  12  118.79    2.50
  -5  -1  12  121.39    2.50
  -5   1  11    9.60    1.50
  -5  -1  11   10.40    1.50
  -5  -1  11    8.60    1.50
  -5  -1  11   10.80    0.70
  -5   1  11    9.00    0.80
  -5  -1  10   35.80    2.00
  -5   1  10   32.20    1.90
  -5  -1  10   36.10    2.00
  -5  -1  10   36.70    1.10
  -5   1  10   36.30    1.00
  -5  -1  10   37.20    1.00
  -5   1   9   18.20    1.40
  -5  -1   9   15.30    1.40
  -5  -1   9   14.80    1.40
  -5  -1   9   16.10    0.70
  -5   1   9   17.10    0.70
  -5  -1   9   16.40    0.70
  -5   1   8  970.80   18.00
  -5  -1   8  976.30   18.00
  -5   1   8  963.70   17.00
  -5   1   8  960.50   17.00
  -5  -1   8  946.51   17.00
  -5   1   7  189.48    4.20
  -5  -1   7  189.38    4.30
  -5   1   7  184.88    4.20
   5   1   7  185.28    3.90
  -5   1   7  185.18    3.50
   5   1   6  189.18    3.80
  -5   1   6  198.18    4.20
  -5  -1   6  201.48    4.20
  -5   1   6  195.08    4.10
   5   1   5  313.77    6.00
  -5  -1   5  331.67    6.40
  -5   1   5  327.57    6.30
  -5  -1   5  323.47    6.00
   5   1   4  134.19    2.60
  -5   1   4  135.79    2.80
  -5  -1   4  131.49    2.60
   5   1   3  107.59    2.10
  -5   1   3  101.39    2.00
  -5   1   3  108.79    2.30
  -5  -1   3  110.09    2.30
  -5  -1   3  105.49    2.20
   5   1   2   41.70    0.90
  -5   1   2   41.50    1.10
  -5   1   2   40.30    1.00
  -5  -1   2   41.20    1.10
  -5  -1   2   42.50    1.10
  -5   1   1  545.25    9.90
  -5  -1   1  551.34    9.90
  -5   1   1  546.65    9.90
  -5  -1   1  554.34   10.00
  -5   1   0 8265.47  143.59
  -5  -1   0 8295.47  143.49
  -5   1   0 8069.79  143.39
  -5  -1  -1  589.74   10.60
  -5  -1  -1  610.54   10.60
   5  -1  -1  607.54   10.60
  -5  -1  -2  159.48    3.10
  -5  -1  -2  156.88    3.10
  -5  -1  -2  154.98    3.00
  -5  -1  -3   69.19    1.60
  -5   1  -3   65.19    1.60
  -5  -1  -3   67.09    1.70
  -5  -1  -3   66.49    1.50
  -5   1  -3   66.69    1.60
  -5  -1  -3   66.99    1.50
  -5  -1  -3   64.29    1.60
  -5   1  -3   67.19    1.60
  -5  -1  -3   64.89    1.50
   5  -1  -3   64.69    1.50
  -5  -1  -4  122.29    2.60
  -5   1  -4  117.89    2.70
  -5   1  -4  122.19    2.60
   5   1  -4  121.69    2.60
  -5  -1  -4  127.29    2.60
   5  -1  -4  124.99    2.60
  -5  -1  -4  122.59    2.70
  -5  -1  -4  123.59    2.60
  -5   1  -4  120.29    2.70
  -5   1  -4  127.99    2.70
  -5  -1  -4  124.79    2.50
  -5   1  -4  125.89    2.70
  -5  -1  -4  124.29    2.70
  -5   1  -5  328.27    6.30
   5   1  -5  335.67    6.30
  -5  -1  -5  328.47    6.30
   5  -1  -5  325.87    6.30
  -5   1  -5  323.47    6.30
  -5   1  -5  329.57    6.40
  -5  -1  -5  325.57    6.30
  -5  -1  -5  342.97    6.30
  -5  -1  -5  328.17    6.10
  -5   1  -5  332.37    6.40
  -5  -1  -5  336.47    6.50
  -5   1  -6  179.38    3.90
   5   1  -6  185.28    3.90
  -5  -1  -6  189.18    3.90
   5  -1  -6  186.28    3.90
  -5   1  -6  184.68    4.00
  -5  -1  -6  177.28    3.70
  -5   1  -6  186.68    4.00
  -5  -1  -6  184.38    4.00
  -5   1  -7  171.88    3.80
   5   1  -7  173.48    3.90
  -5  -1  -7  167.98    3.80
   5  -1  -7  180.68    3.90
  -5  -1  -7  165.08    3.50
  -5   1  -7  179.08    3.90
  -5   1  -7  182.08    4.00
  -5  -1  -7  180.48    4.00
  -5   1  -8  827.52   15.30
  -5  -1  -8  830.82   15.30
  -5  -1  -8  780.92   15.10
   5  -1  -8  807.42   15.20
  -5   1  -9   27.50    1.60
  -5  -1  -9   26.80    1.60
  -5  -1  -9   24.90    1.40
   5  -1  -9   28.30    1.50
  -5  -1 -10    6.30    0.80
   5  -1 -10    7.30    0.70
  -5   1 -10    7.10    0.70
   5  -1 -10    7.20    0.80
   5   1 -10    7.40    0.80
  -5  -1 -10    7.60    0.80
  -5   1 -10    6.30    0.80
  -5  -1 -10    8.00    0.70
  -5  -1 -10    6.20    1.10
   5  -1 -10    6.90    1.20
  -5   1 -10    7.00    1.30
  -5  -1 -10    7.80    1.30
   5   1 -10    7.00    0.70
  -5   1 -10    7.60    0.70
  -5   1 -10    7.00    0.80
  -5  -1 -10    6.30    0.80
  -5  -1 -10    6.60    0.80
  -5   1 -10    6.70    0.80
  -5  -1 -11   14.30    0.90
   5   1 -11   14.90    1.00
   5  -1 -11   15.70    0.90
  -5   1 -11   14.40    0.90
  -5  -1 -11   14.20    1.60
   5  -1 -11   14.10    1.60
  -5   1 -11   14.70    1.60
   5  -1 -11   14.50    1.00
   5   1 -11   15.10    0.90
  -5  -1 -11   14.40    0.90
  -5   1 -11   13.80    0.90
   5   1 -11   14.70    1.60
   5  -1 -11   15.00    0.90
  -5   1 -11   15.70    0.90
   5  -1 -12   84.69    2.00
  -5   1 -12   84.79    2.00
   5   1 -12   84.69    2.00
   5  -1 -12   86.29    2.00
  -5   1 -12   84.29    2.00
   5   1 -12   84.69    2.00
  -5  -1 -12   86.39    2.00
   5   1 -12   81.49    2.00
   5  -1 -12   85.29    2.00
  -5   1 -12   86.19    2.00
  -5  -1 -12   82.99    2.00
  -5  -1 -13   32.30    1.10
   5  -1 -13   36.10    1.20
   5   1 -13   36.60    1.20
  -5   1 -13   36.00    1.20
   5  -1 -13   36.40    1.30
   5   1 -13   34.00    1.20
   5  -1 -13   35.80    1.20
   5   1 -13   34.90    1.20
  -5  -1 -13   35.80    1.20
  -5   1 -13   34.80    1.20
   5  -1 -14  195.38    3.70
   5   1 -14  192.18    3.70
   5  -1 -14  195.88    3.80
   5   1 -14  189.08    3.70
  -5   1 -14  194.38    3.70
  -5  -1 -14  194.28    3.70
   5   1 -14  190.48    3.70
   5   1 -15   23.70    0.80
   5  -1 -15   22.30    0.80
   5  -1 -15   23.80    0.80
   5   1 -15   24.30    0.80
   5   1 -16  123.49    2.20
   5  -1 -16  116.49    2.20
  -5   2  15   31.50    0.80
  -5   2  14   20.40    0.70
  -5  -2  14   21.30    0.70
  -5   2  14   20.80    0.70
  -5  -2  14   21.60    0.80
  -5   2  13  183.38    3.50
  -5  -2  13  184.18    3.50
  -5   2  13  181.58    3.50
  -5   2  12   97.59    2.10
  -5  -2  12   93.49    2.00
  -5  -2  12   96.09    2.10
  -5  -2  11  301.87    5.60
  -5  -2  11  303.97    5.60
  -5   2  11  300.67    5.60
  -5  -2  10   57.49    1.40
  -5   2  10   56.49    2.40
  -5  -2  10   58.39    2.50
  -5  -2  10   57.69    2.40
  -5  -2  10   56.29    1.40
  -5   2  10   55.29    1.40
  -5  -2   9   16.80    0.70
  -5   2   9   17.50    1.50
  -5   2   9   17.20    0.70
  -5  -2   9   16.40    0.70
  -5   2   9   18.20    0.80
  -5  -2   9   16.80    1.50
  -5  -2   8   -0.10    0.40
  -5   2   8   -0.10    0.50
  -5  -2   8    0.30    0.50
  -5   2   8    0.60    0.50
  -5   2   8    1.40    0.50
  -5   2   8    0.20    0.50
  -5  -2   8   -0.50    1.00
  -5   2   7    2.90    0.40
  -5   2   7    2.30    0.90
  -5  -2   7    2.70    0.90
  -5  -2   7    3.20    0.40
  -5   2   7    3.20    0.40
   5   2   7    3.40    0.70
   5   2   6   11.50    0.70
  -5  -2   6    8.80    1.00
  -5   2   6    8.70    0.90
   5   2   5  377.16    7.10
  -5  -2   5  373.56    7.00
   5   2   4  251.07    4.70
  -5  -2   4  238.18    4.70
  -5   2   3  615.44   11.30
   5   2   3  660.23   11.40
  -5   2   2  496.75    8.90
   5   2   2  484.75    8.90
  -5   2   2  486.35    8.90
  -5   2   1  299.07    5.60
  -5   2   1  305.97    5.60
   5   2   1  303.47    5.60
  -5   2   0   51.19    1.30
  -5   2   0   51.99    1.10
  -5  -2  -1  302.37    5.50
  -5   2  -1  305.87    5.60
  -5   2  -2  353.46    6.70
  -5  -2  -2  346.27    6.40
  -5   2  -2  355.56    6.70
  -5  -2  -2  363.26    6.50
  -5  -2  -2  368.26    6.70
  -5   2  -2  360.26    6.60
   5  -2  -2  358.76    6.60
  -5  -2  -3  721.43   12.80
  -5   2  -3  713.93   12.90
  -5  -2  -3  719.13   12.90
  -5   2  -3  680.53   12.90
   5  -2  -3  691.43   12.70
  -5  -2  -3  714.93   12.70
  -5  -2  -3  714.93   12.80
  -5   2  -3  686.43   12.80
  -5  -2  -4  195.38    3.90
  -5   2  -4  196.88    4.00
  -5  -2  -4  199.38    4.00
  -5  -2  -4  193.98    3.80
  -5   2  -4  193.68    4.00
  -5   2  -4  197.18    4.00
  -5  -2  -4  191.98    3.90
   5  -2  -4  188.98    3.90
  -5  -2  -5  454.65    8.50
  -5  -2  -5  439.16    8.60
   5  -2  -5  473.45    8.60
  -5   2  -5  460.15    8.70
   5  -2  -5  460.35    8.40
  -5   2  -5  461.75    8.70
  -5  -2  -5  446.36    8.40
  -5  -2  -5  461.15    8.70
   5   2  -6    6.50    0.50
  -5  -2  -6    5.10    0.70
  -5   2  -6    7.20    0.80
   5  -2  -6    6.50    0.70
  -5  -2  -6    5.60    0.80
   5  -2  -6    6.30    0.50
  -5  -2  -6    5.00    0.50
  -5  -2  -6    5.80    0.40
  -5  -2  -7   28.50    1.20
   5  -2  -7   28.70    1.30
  -5   2  -7   27.70    1.30
  -5  -2  -7   28.50    1.30
   5  -2  -7   28.70    0.80
  -5  -2  -7   27.10    0.80
  -5  -2  -8    6.70    0.90
   5  -2  -8    6.50    1.00
  -5   2  -8    6.50    1.00
  -5  -2  -8    6.80    1.10
  -5  -2  -9    1.30    1.00
   5  -2  -9   -0.50    1.00
  -5   2  -9    0.00    1.00
  -5  -2  -9   -0.30    1.10
  -5  -2 -10   93.49    2.90
   5  -2 -10   95.99    3.00
   5  -2 -10   91.69    2.10
   5  -2 -10  101.59    2.20
   5   2 -10   98.49    2.10
  -5   2 -10   97.09    2.10
  -5  -2 -10   98.69    2.10
  -5   2 -10   98.49    2.10
  -5  -2 -10   95.99    2.20
   5  -2 -10  103.59    2.10
  -5   2 -10   96.19    2.10
   5   2 -10   94.29    2.20
   5  -2 -10   99.39    2.10
  -5  -2 -10  100.79    2.20
  -5   2 -10   98.89    2.20
  -5  -2 -10   96.69    3.10
  -5   2 -10   96.79    3.00
   5   2 -10   96.39    3.00
   5  -2 -10   99.59    3.10
   5   2 -10   97.39    2.10
  -5   2 -10   97.29    2.10
  -5  -2 -11  331.07    6.20
   5   2 -11  320.27    6.10
   5  -2 -11  331.47    6.10
  -5   2 -11  339.47    6.20
  -5   2 -11  328.97    6.10
   5  -2 -11  328.77    6.20
   5   2 -11  325.47    6.10
  -5  -2 -11  333.37    6.10
  -5   2 -11  326.17    6.10
   5  -2 -11  328.77    6.10
   5  -2 -11  310.87    6.00
   5   2 -11  328.27    6.10
  -5   2 -11  327.97    6.10
   5   2 -12   96.49    2.20
   5  -2 -12   95.29    2.10
  -5   2 -12   97.89    2.10
  -5  -2 -12   96.09    2.20
   5   2 -12   95.19    2.20
   5  -2 -12   96.49    2.20
  -5  -2 -12   94.69    2.20
  -5   2 -12   96.39    2.20
   5   2 -12   98.29    2.20
  -5   2 -12   97.99    2.20
  -5   2 -13  200.38    3.90
   5   2 -13  206.48    4.00
  -5  -2 -13  199.68    3.90
   5   2 -13  203.38    3.90
   5  -2 -13  202.78    3.90
   5   2 -13  199.08    3.90
  -5   2 -13  197.28    3.90
   5  -2 -13  205.98    3.90
  -5  -2 -13  202.08    3.90
   5   2 -13  197.38    3.90
  -5   2 -13  199.78    3.90
   5   2 -14   15.00    0.80
   5  -2 -14   14.70    0.80
   5   2 -14   15.00    0.80
   5   2 -14   14.10    0.80
  -5   2 -14   14.20    0.80
   5  -2 -14   15.30    0.80
   5   2 -14   15.60    0.80
  -5  -2 -14   14.50    0.80
  -5  -2 -14   15.40    0.80
   5   2 -15   26.80    0.80
   5  -2 -15   27.30    0.80
   5  -2 -15   27.20    0.80
   5   2 -15   26.10    0.80
   5   2 -15   27.50    0.80
  -5   3  14   17.60    0.70
  -5   3  14   16.50    0.70
  -5  -3  14   18.10    0.70
  -5   3  13    3.50    0.70
  -5  -3  13    3.40    0.60
  -5  -3  12   31.40    1.00
  -5   3  12   32.00    1.10
  -5   3  12   31.40    1.00
  -5  -3  11   22.10    0.90
  -5   3  11   21.70    1.00
  -5  -3  10  271.67    5.00
  -5  -3  10  272.07    5.00
  -5   3  10  252.57    6.10
  -5  -3  10  247.48    6.30
  -5   3  10  262.47    5.00
  -5   3  10  266.57    5.00
  -5   3  10  265.37    5.00
  -5  -3   9   37.40    1.00
  -5  -3   9   36.20    1.00
  -5   3   9   35.10    1.90
  -5  -3   9   33.40    1.90
  -5   3   9   36.60    1.10
  -5   3   9   36.70    1.00
  -5   3   9   37.10    1.10
  -5   3   9   37.20    1.10
  -5  -3   8  128.79    2.50
  -5  -3   8  127.09    2.50
  -5   3   8  126.29    3.40
  -5  -3   8  123.89    3.60
  -5  -3   8  127.49    2.50
  -5   3   8  129.99    2.50
  -5   3   8  124.29    2.50
  -5   3   8  126.29    2.50
  -5  -3   7   62.79    1.40
  -5  -3   7   60.59    1.40
   5   3   7   63.69    1.90
  -5  -3   7   65.19    2.30
  -5  -3   7   63.69    1.40
  -5   3   7   61.49    1.40
  -5   3   7   63.99    1.40
  -5   3   7   61.79    1.40
  -5   3   6   85.79    1.80
  -5   3   6   86.39    1.80
  -5  -3   6   89.29    2.50
   5   3   6   90.79    2.30
  -5  -3   6   86.59    1.70
   5  -3   5   39.00    1.20
  -5   3   5   39.90    1.40
   5   3   5   38.30    1.30
   5  -3   4   42.90    1.30
   5   3   4   42.10    1.30
  -5   3   4   39.40    1.40
   5   3   3   96.89    2.20
  -5   3   3   97.29    2.30
   5   3   2   12.60    0.70
  -5   3   2   12.50    0.70
  -5   3   2   12.60    0.70
   5   3   1   35.20    1.10
  -5   3   1   36.80    1.00
  -5   3   0  160.58    3.10
  -5   3   0  153.18    3.20
  -5   3  -1   32.50    0.90
  -5   3  -2   20.80    0.90
  -5  -3  -2   22.20    0.80
  -5   3  -2   19.10    0.80
  -5   3  -2   21.70    0.70
  -5  -3  -2   19.80    0.80
   5  -3  -2   21.40    0.80
  -5   3  -3   82.79    2.10
  -5   3  -3   83.89    1.90
   5  -3  -3   81.19    1.90
  -5  -3  -3   82.99    1.90
  -5  -3  -3   81.99    1.90
  -5  -3  -4   47.10    1.30
  -5   3  -4   44.80    1.30
  -5  -3  -4   44.00    1.40
  -5   3  -4   44.80    1.50
   5  -3  -4   44.00    1.30
  -5  -3  -4   43.40    1.30
   5  -3  -4   42.10    1.40
  -5  -3  -5   33.30    1.10
   5   3  -5   31.70    1.10
   5  -3  -5   31.10    1.10
  -5   3  -5   33.50    1.30
  -5   3  -5   33.10    1.20
  -5  -3  -5   32.50    1.20
   5   3  -6   80.09    1.90
  -5  -3  -6   88.89    2.20
   5  -3  -6   86.19    2.30
   5  -3  -6   78.79    2.00
  -5   3  -6   85.69    2.40
  -5  -3  -6   78.99    1.90
  -5   3  -6   85.39    2.20
  -5  -3  -6   83.79    2.20
  -5  -3  -6   80.69    1.90
   5  -3  -6   84.09    1.70
  -5  -3  -7   55.09    1.90
   5  -3  -7   58.99    1.90
  -5   3  -7   58.59    2.00
  -5   3  -7   59.09    1.90
  -5  -3  -7   58.59    1.90
   5  -3  -7   56.59    1.30
  -5  -3  -7   58.49    1.30
  -5  -3  -8   99.99    2.70
   5  -3  -8   94.79    2.80
  -5   3  -8   97.79    2.70
  -5  -3  -8   95.29    2.80
   5  -3  -8   97.69    2.10
  -5  -3  -8   97.29    2.10
  -5  -3  -9   32.30    1.70
   5  -3  -9   29.60    1.70
  -5   3  -9   34.20    1.70
  -5  -3  -9   33.10    1.70
  -5   3 -10  210.18    5.00
   5   3 -10  209.28    4.90
   5  -3 -10  205.08    5.00
  -5  -3 -10  208.08    5.00
  -5   3 -10  209.98    4.00
   5   3 -10  209.58    4.10
   5   3 -10  214.18    4.10
  -5  -3 -10  218.08    4.20
  -5  -3 -10  196.58    4.90
   5  -3 -10  208.08    5.00
   5  -3 -10  212.08    4.10
   5   3 -10  210.18    4.00
  -5  -3 -10  210.98    4.10
  -5   3 -10  207.58    4.00
   5  -3 -10  204.08    4.00
   5   3 -10  207.58    4.10
  -5   3 -10  211.58    4.10
  -5   3 -11   17.20    1.00
  -5   3 -11   19.10    0.90
  -5  -3 -11   18.60    1.10
   5   3 -11   19.40    1.00
   5   3 -11   18.40    1.00
  -5   3 -11   17.60    1.00
   5   3 -11   17.80    0.90
  -5   3 -11   18.40    0.90
   5  -3 -11   18.30    0.90
  -5  -3 -11   19.30    0.90
  -5   3 -12   37.80    1.30
  -5   3 -12   34.90    1.10
  -5  -3 -12   34.60    1.30
   5   3 -12   35.80    1.20
  -5   3 -12   37.50    1.20
   5   3 -12   35.20    1.20
   5   3 -12   35.40    1.10
   5  -3 -12   35.00    1.20
   5   3 -12   36.10    1.20
   5  -3 -12   35.80    1.20
  -5  -3 -12   36.90    1.20
  -5   3 -12   35.90    1.10
  -5   3 -13    2.30    0.70
   5   3 -13    2.60    0.80
  -5  -3 -13    2.60    0.80
   5   3 -13    2.50    0.80
  -5   3 -13    1.40    0.80
  -5  -3 -13    2.40    0.70
   5  -3 -13    2.00    0.70
   5   3 -13    1.20    0.70
  -5   3 -13    2.10    0.70
   5   3 -13    2.30    0.70
   5  -3 -13    1.80    0.70
   5   3 -14   24.50    0.90
  -5  -3 -14   24.40    0.90
   5   3 -14   22.60    0.90
  -5   3 -14   24.10    0.90
   5  -3 -14   24.40    0.80
   5  -3 -14   24.40    0.80
   5   3 -14   21.80    0.80
   5   3 -14   24.00    0.80
   5  -3 -15    3.10    0.40
   5   3 -15    2.90    0.50
   5  -3 -15    2.80    0.50
  -5   4  14   27.20    0.80
  -5   4  14   28.50    0.80
  -5   4  13  241.68    4.40
  -5  -4  13  238.68    4.40
  -5   4  13  225.98    4.30
  -5   4  13  229.28    4.30
  -5  -4  12   89.79    2.00
  -5   4  12   89.69    2.00
  -5   4  11  409.96    7.70
  -5  -4  11  439.46    7.80
  -5   4  11  422.56    7.70
  -5   4  11  422.76    7.80
  -5   4  10   72.19    1.70
  -5   4  10   74.29    1.80
  -5   4  10   76.69    1.80
  -5  -4  10   76.99    1.80
  -5  -4  10   73.69    1.70
  -5  -4   9   19.30    0.90
  -5  -4   9   19.70    0.80
  -5  -4   9   18.90    0.80
  -5   4   9   16.30    1.50
  -5  -4   9   15.50    1.70
  -5   4   9   19.60    0.90
  -5   4   9   19.30    1.00
  -5   4   9   18.30    0.80
  -5   4   9   19.90    0.90
  -5  -4   8  176.18    4.70
  -5   4   8  183.78    3.60
  -5   4   8  188.68    3.60
  -5   4   8  191.98    3.60
  -5  -4   8  183.38    3.60
  -5  -4   8  186.48    3.60
  -5  -4   8  192.68    3.60
  -5  -4   8  184.08    3.60
  -5  -4   7  130.89    3.50
   5  -4   7  115.99    3.20
  -5   4   7  123.89    2.50
  -5   4   7  128.49    2.50
   5   4   7  127.79    3.20
  -5  -4   7  123.89    2.50
  -5  -4   7  124.19    2.50
  -5  -4   7  127.69    2.50
  -5  -4   7  124.59    2.50
  -5   4   6   97.79    2.00
  -5  -4   6   96.59    2.00
  -5  -4   6  100.19    2.00
  -5  -4   6  101.19    2.00
  -5  -4   6   96.59    2.00
   5   4   6   98.39    2.60
  -5   4   6   96.49    2.70
   5   4   5  788.92   14.80
  -5  -4   5  807.22   14.30
   5   4   5  814.82   14.90
  -5   4   5  820.42   15.00
   5  -4   5  798.22   14.90
  -5   4   4   74.99    2.00
   5   4   4   75.19    2.00
   5  -4   4   76.89    2.00
  -5   4   3  927.11   17.00
   5   4   3  937.61   17.00
   5  -4   3  953.40   17.00
  -5   4   3  904.61   16.90
  -5   4   2  295.47    6.00
  -5   4   2  314.17    6.00
   5   4   2  303.07    6.00
   5  -4   2  319.77    6.10
  -5  -4   2  311.67    6.20
  -5   4   1  554.84   10.20
  -5   4   1  546.95   10.10
   5   4   1  535.85   10.10
   5  -4   1  539.05   10.20
  -5  -4   1  537.15   10.20
  -5   4   0  658.73   12.20
  -5   4   0  661.43   12.10
   5   4   0  671.53   12.20
   5  -4   0  673.13   12.30
  -5  -4   0  648.14   12.20
  -5   4  -1  563.04   10.20
  -5  -4  -1  548.65   10.10
  -5   4  -1  561.14   10.00
   5  -4  -2  247.58    4.90
  -5   4  -2  241.98    4.90
  -5   4  -2  232.88    4.80
  -5  -4  -2  241.28    4.60
   5  -4  -3  808.22   14.40
  -5   4  -3  782.02   14.40
  -5   4  -3  784.62   14.30
  -5  -4  -3  786.22   14.30
   5  -4  -3  748.73   14.30
  -5   4  -4   59.19    1.80
   5  -4  -4   60.79    1.70
  -5  -4  -4   54.79    1.70
   5  -4  -4   57.29    1.80
   5   4  -4   62.79    1.70
  -5  -4  -5  755.82   14.20
   5   4  -5  790.22   14.40
   5  -4  -5  786.82   14.40
  -5   4  -5  796.62   14.60
  -5   4  -5  777.32   14.30
  -5  -4  -5  782.52   14.40
   5   4  -6   98.99    2.40
  -5  -4  -6   94.29    2.60
   5  -4  -6   98.29    2.60
  -5   4  -6  104.19    2.70
  -5  -4  -6   98.29    2.50
  -5   4  -6   97.49    2.50
   5  -4  -6   96.19    2.00
  -5  -4  -6  100.49    2.00
  -5  -4  -7   43.70    1.80
   5  -4  -7   46.00    1.80
  -5   4  -7   42.20    1.80
  -5   4  -7   43.30    1.60
  -5  -4  -7   45.30    1.60
   5  -4  -7   44.20    1.20
  -5  -4  -7   44.70    1.10
  -5  -4  -8  143.99    3.80
   5  -4  -8  151.88    3.90
  -5   4  -8  150.68    3.70
  -5  -4  -8  152.68    3.70
   5  -4  -8  153.88    3.00
  -5  -4  -8  152.58    3.00
  -5  -4  -9   38.90    1.90
   5  -4  -9   36.00    1.80
   5  -4  -9   37.10    1.10
  -5  -4  -9   38.90    1.30
   5   4  -9   39.10    1.20
   5   4  -9   39.60    1.20
  -5   4  -9   37.20    1.20
   5   4  -9   38.60    1.10
  -5   4  -9   37.40    1.10
  -5   4  -9   39.10    1.20
  -5   4  -9   39.50    1.80
   5   4  -9   37.00    1.70
   5  -4  -9   38.60    1.20
  -5  -4  -9   38.80    1.10
  -5   4  -9   39.00    1.20
   5   4  -9   39.60    1.10
  -5   4 -10   78.49    1.70
   5   4 -10   81.39    1.90
  -5  -4 -10   77.09    1.90
   5   4 -10   74.49    1.80
  -5   4 -10   80.09    1.80
   5   4 -10   76.49    1.80
   5   4 -10   75.79    1.70
  -5   4 -10   75.69    1.70
  -5  -4 -10   76.49    1.70
   5  -4 -11  344.07    6.30
   5   4 -11  343.67    6.30
   5   4 -11  339.27    6.30
  -5  -4 -11  334.87    6.30
   5  -4 -11  346.67    6.30
  -5   4 -11  335.77    6.30
   5   4 -11  350.06    6.40
  -5   4 -11  344.57    6.40
   5   4 -11  348.67    6.40
  -5   4 -11  343.87    6.30
  -5   4 -12   75.99    1.70
   5   4 -12   75.49    1.70
   5  -4 -12   78.59    1.70
   5  -4 -12   76.99    1.70
  -5   4 -12   72.99    1.70
   5   4 -12   72.09    1.70
   5   4 -12   79.49    1.80
  -5  -4 -12   74.29    1.70
   5   4 -12   74.29    1.80
  -5   4 -12   77.49    1.80
  -5   4 -12   77.69    1.90
   5   4 -13  169.68    3.30
  -5  -4 -13  167.58    3.30
   5   4 -13  163.78    3.20
  -5   4 -13  167.88    3.30
   5  -4 -13  160.08    3.10
   5  -4 -13  160.58    3.10
  -5   4 -14   39.50    1.00
   5   4 -14   40.60    1.10
  -5  -4 -14   40.10    1.10
   5   4 -15    3.20    0.40
  -5   5  13   24.70    0.80
  -5   5  13   28.10    0.90
  -5  -5  12   70.19    1.50
  -5   5  12   65.79    1.50
  -5   5  12   67.99    1.50
  -5   5  12   68.09    1.60
  -5  -5  11   30.40    1.00
  -5   5  11   26.50    1.00
  -5   5  11   28.20    1.10
  -5   5  11   27.40    1.00
  -5   5  11   28.50    1.00
  -5  -5  10    3.90    0.70
  -5   5  10    2.70    0.80
  -5   5  10    3.40    0.70
  -5   5  10    2.60    0.70
  -5   5  10    3.30    0.80
  -5   5  10    3.40    0.80
  -5  -5   9  137.99    2.70
  -5   5   9  128.09    3.80
  -5   5   9  134.49    2.80
  -5   5   9  135.39    2.80
  -5   5   9  127.09    2.70
  -5   5   9  131.29    2.70
  -5  -5   8  826.12   16.70
  -5   5   8  861.41   15.40
  -5   5   8  851.91   15.40
  -5   5   8  864.11   15.40
  -5  -5   8  870.61   15.40
   5  -5   7  132.39    3.60
  -5   5   7  135.89    2.80
  -5   5   7  137.59    2.80
   5   5   7  136.09    3.50
  -5   5   7  137.09    2.80
  -5  -5   7  138.59    2.70
  -5  -5   6  543.85    9.90
  -5  -5   6  554.84    9.90
   5   5   6  536.75   10.70
  -5   5   6  556.54   10.90
  -5   5   6  562.34   10.00
   5   5   5   65.79    2.00
   5   5   5   68.49    2.10
  -5   5   5   69.19    2.20
  -5  -5   5   65.19    1.40
  -5  -5   5   65.69    1.50
  -5  -5   4  349.77    6.40
   5   5   4  354.16    7.10
  -5   5   4  347.57    7.10
   5  -5   4  345.07    7.10
  -5  -5   4  349.17    6.30
   5   5   4  351.96    7.00
  -5   5   4  348.47    7.00
  -5  -5   3   12.00    0.50
  -5   5   3   10.90    0.50
   5   5   3   11.40    1.00
  -5   5   3   11.00    1.00
   5  -5   3   12.10    1.00
  -5   5   3    9.90    0.90
   5   5   3   13.20    1.00
  -5   5   2   80.99    2.30
   5   5   2   86.09    2.30
   5   5   2   83.59    2.30
  -5   5   2   85.89    2.20
   5  -5   2   82.79    2.40
  -5  -5   2   91.39    2.50
   5   5   1  464.25    8.90
  -5   5   1  455.85    8.80
   5   5   1  458.95    8.90
  -5   5   1  462.25    8.70
   5  -5   1  459.75    8.90
  -5  -5   1  451.85    8.90
   5   5   0 2282.47   40.30
  -5   5   0 2225.98   40.30
  -5   5   0 2247.48   40.10
  -5  -5   0 2262.47   40.30
   5  -5   0 2254.97   40.40
  -5   5  -1  494.25    9.30
  -5   5  -1  492.45    9.50
  -5  -5  -1  512.35    9.50
  -5   5  -2  178.38    3.80
   5  -5  -2  171.18    3.90
  -5   5  -2  173.18    3.80
   5   5  -2  172.18    3.90
  -5   5  -3    4.60    0.40
   5  -5  -3    4.80    0.80
  -5   5  -3    4.60    0.80
  -5  -5  -3    4.60    0.80
   5  -5  -3    2.90    0.80
   5   5  -3    3.90    0.80
  -5   5  -3    3.60    0.80
  -5   5  -4  309.37    6.20
   5  -5  -4  307.87    6.20
   5   5  -4  303.17    6.10
  -5   5  -4  294.77    6.10
  -5  -5  -4  301.27    6.20
   5  -5  -4  290.27    6.20
  -5  -5  -5   46.10    1.50
  -5  -5  -5   48.60    1.80
   5  -5  -5   47.20    1.80
   5   5  -5   48.10    1.70
   5   5  -6  455.05    8.80
  -5   5  -6  453.35    9.10
  -5  -5  -6  453.95    8.30
  -5  -5  -7  110.29    3.10
   5  -5  -7  102.99    3.10
   5  -5  -7  108.09    2.30
  -5  -5  -7  103.79    2.30
  -5   5  -7  112.39    3.10
  -5   5  -8  692.13   12.70
  -5  -5  -8  680.13   13.70
   5  -5  -8  697.63   13.70
  -5  -5  -8  706.13   12.80
   5   5  -8  716.83   12.70
  -5   5  -8  694.73   12.70
   5   5  -8  713.53   12.70
   5  -5  -8  703.03   12.70
   5  -5  -8  685.23   12.70
  -5  -5  -8  722.23   12.70
  -5   5  -8  722.03   12.70
   5   5  -8  707.33   12.70
  -5   5  -9  111.09    2.30
  -5  -5  -9  108.59    2.40
   5   5  -9  109.59    2.40
  -5  -5  -9  104.49    2.30
   5  -5  -9  101.49    2.30
   5   5  -9  105.59    2.30
   5   5  -9  103.89    2.30
  -5   5 -10    4.80    0.60
   5   5 -10    5.50    0.90
  -5   5 -10    4.30    0.80
   5   5 -10    4.40    0.80
  -5  -5 -10    5.90    0.80
   5   5 -10    4.70    0.80
  -5  -5 -11   23.80    1.10
   5   5 -11   22.70    1.00
  -5   5 -11   23.20    1.00
   5   5 -11   21.70    1.00
  -5   5 -11   22.20    0.80
  -5   5 -12   28.30    1.10
  -5  -5 -12   28.00    1.10
   5   5 -12   27.20    0.90
   5   5 -12   29.00    1.00
  -5   5 -12   27.40    1.00
   5   5 -13   19.80    0.70
   5   5 -13   20.50    0.90
  -5  -5 -13   22.00    0.90
  -5   5 -13   22.60    0.90
   5   5 -14   35.60    0.90
   5  -5 -14   38.30    1.00
  -5   5 -14   36.00    0.90
   5  -5 -15    6.40    0.30
  -5   6  14   12.00    0.40
  -5   6  13   87.29    1.70
  -5   6  13   89.49    1.80
  -5   6  12   19.20    0.80
  -5   6  12   19.30    0.70
  -5   6  11   48.20    1.30
  -5   6  11   51.29    1.40
  -5   6  11   50.39    1.30
  -5   6  11   47.90    1.30
  -5   6  10    1.70    0.80
  -5   6  10    1.30    0.60
  -5   6  10    1.90    0.80
  -5   6  10    0.80    0.80
  -5  -6  10    0.30    0.70
  -5   6  10    1.60    0.70
  -5   6   9  424.86    7.80
  -5   6   9  404.66    7.80
  -5   6   9  431.66    7.80
  -5   6   9  428.56    7.80
  -5   6   9  417.86    7.80
  -5  -6   9  434.86    7.80
  -5  -6   8   11.10    0.80
  -5   6   8   10.60    0.90
  -5  -6   8   10.50    1.60
  -5   6   8   10.80    0.80
  -5   6   8   10.90    0.90
  -5   6   8   11.00    0.90
  -5  -6   7  169.18    3.20
  -5   6   7  164.28    3.20
  -5   6   7  157.38    3.20
  -5   6   7  159.68    3.20
   5  -6   7  147.29    4.20
  -5   6   7  154.88    3.20
   5   6   7  150.68    4.00
  -5   6   7  155.38    4.20
   5   6   6    7.30    1.20
  -5   6   6    7.90    1.30
   5  -6   6    8.10    1.30
  -5  -6   6    8.40    0.70
  -5   6   6    7.90    0.80
   5   6   5   75.89    2.50
  -5   6   5   78.79    2.50
  -5  -6   5   78.19    1.70
   5   6   5   73.29    2.30
  -5   6   4  115.89    3.10
   5   6   4  120.29    3.10
  -5   6   4  112.29    3.00
   5   6   4  112.19    3.00
  -5  -6   4  115.49    2.30
  -5   6   3   99.49    2.80
   5   6   3  106.19    2.90
  -5   6   3  104.39    2.10
   5   6   3  111.99    2.90
  -5   6   3  108.79    2.80
  -5  -6   3  104.69    2.10
   5   6   2  210.68    4.50
  -5   6   2  192.48    4.30
  -5  -6   2  195.48    3.70
  -5  -6   2  197.48    4.60
  -5   6   2  197.18    4.40
   5   6   2  196.28    4.50
  -5   6   2  194.28    3.70
   5  -6   2  201.78    4.50
  -5   6   2  190.68    3.70
   5   6   1  175.28    4.00
  -5   6   1  169.08    3.80
  -5  -6   1  172.38    3.30
  -5  -6   1  169.58    4.10
   5   6   1  170.48    4.00
  -5   6   1  175.78    4.00
  -5   6   1  172.18    3.20
   5  -6   1  174.48    4.10
  -5   6   1  167.58    3.30
  -5   6   0    4.50    0.50
   5   6   0    3.50    1.00
  -5   6   0    4.30    1.00
  -5   6   0    3.50    0.80
  -5   6   0    3.40    0.80
   5  -6   0    4.40    1.00
  -5  -6   0    3.30    0.50
  -5  -6   0    4.30    0.90
  -5   6  -1  171.08    3.30
  -5  -6  -1  182.68    3.90
  -5  -6  -1  168.68    3.30
  -5   6  -1  179.08    3.80
  -5   6  -1  175.68    3.80
  -5   6  -2  185.58    4.30
   5   6  -2  186.08    4.40
  -5   6  -2  189.78    3.60
  -5   6  -2  193.48    4.20
   5  -6  -2  195.18    4.40
  -5   6  -3   93.69    2.60
   5   6  -3   92.59    2.60
  -5  -6  -3   88.29    2.70
   5  -6  -3   87.69    2.60
  -5   6  -3   95.09    1.90
  -5   6  -3   97.79    2.50
  -5   6  -4  120.89    3.10
   5   6  -4  113.89    3.10
  -5  -6  -4  114.49    3.10
   5  -6  -4  114.29    3.10
  -5   6  -4  122.09    3.00
  -5  -6  -5   63.89    2.30
   5  -6  -5   68.89    2.30
   5   6  -5   67.49    2.20
  -5   6  -5   72.99    2.30
  -5   6  -6    1.90    1.00
   5  -6  -7  122.59    2.60
  -5  -6  -7  122.79    2.60
  -5   6  -7  126.99    2.60
  -5   6  -7  128.39    2.60
   5   6  -7  124.49    2.60
   5   6  -7  125.19    2.60
  -5  -6  -7  124.09    2.60
  -5  -6  -7  116.79    3.50
   5  -6  -7  118.29    3.50
  -5   6  -7  126.59    3.40
   5   6  -7  124.69    2.60
  -5   6  -7  123.49    2.60
  -5   6  -7  127.09    2.50
  -5   6  -8    7.40    0.80
   5   6  -8    8.30    0.80
  -5  -6  -8    8.20    0.80
   5   6  -8    7.70    0.80
   5  -6  -8    8.60    0.80
  -5  -6  -8    8.80    0.80
   5   6  -8    8.00    0.80
  -5   6  -8    8.00    0.80
  -5   6  -8    8.60    0.80
  -5   6  -9  407.26    7.40
   5   6  -9  405.76    7.40
  -5  -6  -9  405.56    7.40
   5  -6  -9  385.16    7.40
  -5  -6  -9  391.36    7.40
   5   6  -9  395.16    7.40
   5   6  -9  405.26    7.30
   5   6 -10    1.00    0.70
   5   6 -10    1.50    0.70
   5   6 -10    1.40    0.80
  -5   6 -10    1.90    0.70
   5   6 -10    1.50    0.70
  -5  -6 -10    2.10    0.80
   5   6 -11   49.70    1.30
  -5   6 -11   53.09    1.40
   5   6 -11   53.69    1.40
  -5  -6 -11   50.79    1.40
  -5   6 -12   19.10    0.90
   5   6 -12   16.80    0.80
  -5   6 -12   18.10    0.80
  -5  -6 -12   17.80    0.90
   5  -6 -13   86.49    1.80
  -5   6 -13   88.39    1.80
   5  -6 -14   14.70    0.50
  -5   6 -14   14.70    0.50
  -5   7  13    9.50    0.40
  -5   7  12   64.39    1.40
   5   7  12   61.99    1.30
  -5   7  11   35.50    1.00
  -5   7  11   37.70    1.00
  -5   7  11   36.90    1.10
  -5   7  11   36.70    1.10
  -5   7  10   68.89    1.60
  -5   7  10   68.39    1.60
  -5   7  10   63.09    1.50
  -5   7  10   66.49    1.60
  -5   7  10   65.99    1.50
  -5   7   9   25.10    1.10
  -5   7   9   24.10    1.00
  -5   7   9   23.90    1.00
  -5   7   9   23.50    1.00
  -5   7   8  380.86    6.90
  -5   7   8  360.86    6.90
  -5   7   8  373.56    6.90
  -5   7   8  370.36    6.90
  -5   7   7   24.80    1.00
  -5   7   7   27.40    1.10
  -5   7   7   25.90    1.10
  -5   7   6  154.88    3.10
   5  -7   6  150.98    4.30
   5   7   6  149.49    3.90
  -5   7   6  147.79    4.00
   5   7   5    6.30    1.10
  -5   7   5    6.60    0.80
  -5   7   5    5.50    0.80
   5  -7   5    8.20    1.40
  -5   7   5    6.40    1.20
   5   7   5    7.10    1.20
   5   7   4    4.20    1.20
  -5   7   4    4.70    1.10
   5   7   4    5.90    1.10
  -5   7   4    6.10    1.20
  -5   7   4    5.90    0.70
   5   7   3    2.60    1.10
  -5   7   3    2.40    1.00
  -5   7   3    4.10    0.60
   5   7   3    1.80    1.10
  -5   7   3    1.30    1.10
  -5   7   3    3.10    0.60
  -5   7   2  113.29    3.10
   5   7   2  118.49    3.20
  -5   7   2  118.39    2.40
  -5   7   2  113.99    2.40
  -5   7   2  116.69    3.20
   5   7   2  117.29    3.30
  -5   7   1   54.69    1.90
  -5  -7   1   54.39    1.30
  -5  -7   1   49.60    2.10
  -5   7   1   55.09    1.30
  -5   7   1   52.89    1.30
  -5   7   1   49.60    2.00
   5   7   1   50.99    2.10
  -5   7   0  679.33   13.00
   5   7   0  685.53   13.10
  -5   7   0  678.43   12.80
  -5   7   0  673.63   12.10
  -5  -7   0  666.33   12.10
  -5  -7   0  695.93   13.10
  -5   7  -1   43.70    1.90
   5   7  -1   45.30    1.90
  -5   7  -2  131.89    3.50
   5   7  -2  130.59    3.50
   5  -7  -2  124.29    3.40
  -5   7  -2  131.79    2.70
  -5  -7  -3    8.60    1.20
   5  -7  -3    7.40    1.20
   5   7  -3    8.20    1.20
  -5   7  -3    6.70    1.10
  -5   7  -3    7.90    0.60
  -5   7  -4   38.40    1.70
   5   7  -4   39.50    1.80
  -5  -7  -4   36.30    1.90
   5  -7  -4   40.60    1.90
  -5   7  -5   18.60    0.90
  -5   7  -5   17.60    0.80
  -5  -7  -5   16.80    1.50
   5  -7  -5   15.80    1.40
   5   7  -5   17.90    1.30
  -5   7  -5   17.20    0.90
  -5   7  -5   15.40    0.80
   5   7  -5   16.80    0.90
  -5  -7  -6  202.38    4.10
   5   7  -6  212.88    4.10
  -5   7  -6  215.98    4.10
  -5   7  -6  218.98    4.10
   5   7  -6  212.78    4.10
  -5   7  -6  212.58    4.00
  -5   7  -6  211.78    4.20
  -5   7  -7   10.30    0.90
   5   7  -7    8.80    0.90
  -5  -7  -7    9.20    0.80
  -5   7  -7   10.00    0.70
   5  -7  -7    9.60    0.90
  -5  -7  -7    9.70    0.80
  -5   7  -7    9.90    0.80
   5   7  -7    9.80    0.80
   5   7  -8  338.17    6.30
  -5   7  -8  351.86    6.50
   5   7  -8  347.87    6.40
  -5  -7  -8  341.17    6.40
  -5   7  -8  353.76    6.30
  -5   7  -8  351.96    6.40
   5   7  -8  337.17    6.40
   5  -7  -8  336.67    6.40
  -5  -7  -8  333.07    6.40
   5   7  -9    2.60    0.70
   5  -7  -9    2.60    0.80
  -5  -7  -9    3.00    0.70
  -5  -7  -9    2.70    0.80
   5   7  -9    3.10    0.60
  -5  -7 -10   12.00    0.80
   5   7 -10   11.50    0.80
   5   7 -10   11.80    0.80
  -5   7 -10   11.20    0.80
   5  -7 -11   29.80    0.90
  -5  -7 -11   30.90    1.00
  -5   7 -11   30.80    0.90
   5   7 -11   30.10    0.90
   5  -7 -12   68.39    1.50
  -5   7 -12   73.29    1.60
   5   7 -12   72.29    1.50
  -5   7 -12   71.79    1.50
  -5   7 -13   14.30    0.50
   5   7 -13   14.70    0.50
  -5   8  12   39.30    0.90
  -5   8  11   28.70    0.80
  -5   8  11   29.30    0.80
  -5   8  11   29.40    0.80
  -5   8  11   27.30    0.80
  -5   8  11   29.10    0.80
  -5   8  10    8.50    0.60
  -5   8  10   10.00    0.60
  -5   8  10   10.20    0.70
  -5   8  10   10.30    0.70
  -5   8   9    0.80    0.70
  -5   8   9    0.80    0.70
  -5   8   9    0.40    0.70
  -5   8   9    1.00    0.60
  -5   8   9    1.10    0.70
  -5   8   9    0.30    0.70
  -5   8   8   16.60    0.90
  -5   8   8   15.90    0.90
  -5   8   8   14.30    0.90
  -5   8   8   16.30    0.90
  -5   8   8   15.70    0.80
   5   8   8   16.00    0.80
  -5   8   7   22.10    0.90
  -5   8   7   22.90    1.00
  -5   8   7   21.30    1.00
  -5   8   6   28.90    1.10
  -5   8   6   29.90    1.20
  -5   8   6   29.40    1.10
  -5   8   6   28.30    1.10
  -5   8   6   28.40    1.10
   5   8   5  167.88    3.30
  -5   8   5  163.08    3.30
  -5   8   5  165.48    3.30
  -5   8   5  162.88    3.30
  -5   8   4   11.50    0.80
  -5   8   4   10.80    0.80
   5   8   4   10.80    1.40
  -5   8   4   11.80    1.30
   5   8   4    9.20    1.40
   5   8   4   12.40    0.80
   5  -8   4   11.10    1.60
  -5   8   4    9.10    0.80
  -5   8   3  118.29    2.50
  -5   8   3  116.29    2.40
   5   8   3  114.89    3.40
  -5   8   3  113.39    3.20
   5   8   3  115.69    2.40
  -5   8   3  116.99    3.30
   5   8   3  117.19    3.40
   5   8   2   38.10    1.20
  -5   8   2   38.30    1.20
  -5   8   2   37.20    1.00
  -5   8   2   36.60    1.20
   5   8   2   37.80    1.10
  -5   8   2   36.30    1.80
  -5   8   2   36.40    1.10
  -5   8   2   34.80    1.90
   5   8   2   36.80    1.90
   5   8   1  180.98    3.50
  -5   8   1  180.18    3.50
  -5   8   1  180.88    3.40
   5   8   1  173.28    3.50
  -5   8   1  178.18    3.50
  -5   8   1  169.08    4.20
  -5   8   1  181.98    3.50
  -5   8   1  173.08    4.40
   5   8   1  176.98    4.50
   5   8   0   34.10    1.10
  -5   8   0   31.90    1.10
   5   8   0   32.80    1.00
  -5   8   0   31.60    1.00
  -5   8   0   29.30    1.50
  -5   8   0   31.30    1.10
  -5   8   0   30.60    1.80
   5   8   0   34.90    1.90
  -5   8  -1  118.89    2.40
  -5   8  -1  117.79    2.50
  -5   8  -1  109.19    3.30
   5   8  -1  115.49    3.40
   5   8  -1  121.49    2.50
  -5   8  -1  113.89    2.40
  -5   8  -2   18.50    0.90
  -5   8  -2   17.50    0.90
  -5   8  -2   19.60    1.50
   5   8  -2   17.50    1.50
  -5  -8  -2   18.20    1.50
   5  -8  -2   15.90    1.50
   5   8  -2   17.50    0.90
  -5   8  -2   16.50    0.70
  -5   8  -2   20.00    0.90
  -5   8  -2   18.00    0.80
  -5  -8  -3   62.29    2.40
  -5   8  -3   60.19    2.30
   5   8  -3   57.19    2.30
   5  -8  -3   59.29    2.40
  -5   8  -3   61.19    1.50
  -5   8  -3   57.39    1.50
  -5   8  -3   62.89    1.60
   5   8  -4   13.10    1.40
  -5   8  -4   14.80    0.90
  -5   8  -4   15.10    0.80
   5   8  -5  140.39    2.90
  -5   8  -5  136.29    2.90
   5   8  -5  144.69    2.90
  -5   8  -5  140.79    2.90
  -5   8  -5  145.09    2.90
   5   8  -6   28.60    0.90
  -5  -8  -6   29.40    1.10
   5   8  -6   30.10    1.10
  -5   8  -6   29.90    1.10
  -5   8  -6   32.40    1.10
   5   8  -6   30.70    1.10
  -5   8  -7   51.99    1.40
   5   8  -7   51.89    1.40
  -5   8  -7   50.29    1.40
   5   8  -7   49.60    1.40
   5   8  -7   50.09    1.40
   5   8  -7   50.39    1.40
   5  -8  -7   49.70    1.40
  -5  -8  -7   47.90    1.40
  -5   8  -7   48.40    1.20
   5   8  -8    8.00    0.90
   5  -8  -8    8.10    0.80
  -5  -8  -8    9.10    0.70
   5   8  -8    8.70    0.80
  -5   8  -8    6.70    0.80
  -5   8  -8    7.70    0.80
   5   8  -8    9.30    0.80
  -5  -8  -9   16.90    0.80
   5  -8  -9   16.90    0.80
   5   8  -9   16.30    0.90
   5   8  -9   16.30    0.80
   5   8 -10    2.90    0.60
  -5   8 -10    3.00    0.60
   5   8 -10    3.50    0.60
   5   8 -11   32.10    0.90
  -5   8 -11   33.20    0.90
   5   8 -12   39.40    0.90
  -5   8 -12   42.30    0.90
  -5   9  11   12.40    0.40
  -5   9  10  105.39    2.10
  -5   9  10  107.99    2.10
  -5   9  10  106.99    2.10
  -5   9  10   99.29    2.00
  -5   9  10  103.89    2.00
  -5   9   9   53.39    1.30
  -5   9   9   54.99    1.20
  -5   9   9   50.99    1.20
  -5   9   9   52.79    1.30
  -5   9   9   51.79    1.20
  -5   9   8   23.40    0.90
  -5   9   8   26.40    0.90
  -5   9   8   25.30    0.90
  -5   9   8   25.80    0.90
  -5   9   8   25.50    0.90
   5   9   8   25.20    0.80
  -5   9   7    0.50    0.60
  -5   9   7    1.80    0.80
  -5   9   7    1.10    0.70
  -5   9   7    1.10    0.70
  -5   9   7    0.50    0.70
   5   9   7    0.40    0.60
  -5   9   6  133.99    2.70
  -5   9   6  129.79    2.70
  -5   9   6  132.49    2.70
  -5   9   6  131.39    2.70
  -5   9   6  134.89    2.80
  -5   9   6  131.19    2.70
   5   9   6  131.19    2.70
   5   9   5   12.30    0.80
  -5   9   5   13.80    0.80
  -5   9   5   12.90    0.80
  -5   9   5   11.30    0.90
  -5   9   5   12.40    0.80
  -5   9   5   13.30    0.90
   5   9   5   13.00    0.90
   5   9   4   15.40    0.90
   5   9   4   15.60    0.90
  -5   9   4   16.10    0.90
  -5   9   4   14.80    0.80
  -5   9   4   15.70    0.80
   5   9   4   15.00    0.80
   5   9   3   25.40    1.00
   5   9   3   23.80    0.90
  -5   9   3   23.60    0.90
   5   9   2  203.48    3.90
  -5   9   2  200.58    3.90
   5   9   2  196.88    3.80
  -5   9   2  192.98    3.80
  -5   9   1   30.00    1.00
   5   9   1   30.60    1.10
  -5   9   1   29.70    1.10
  -5   9   1   29.20    1.10
  -5   9   0    1.70    0.70
   5   9   0    2.30    0.80
  -5   9   0    1.10    0.70
  -5   9   0    1.30    0.80
  -5   9  -1   40.00    1.20
  -5   9  -1   41.00    1.10
   5   9  -1   41.20    1.30
  -5   9  -1   41.40    1.30
   5   9  -2  145.09    2.90
  -5   9  -2  134.79    2.70
  -5   9  -2  133.39    2.80
  -5   9  -2  145.39    2.90
  -5   9  -3   34.70    1.10
  -5   9  -3   36.70    1.20
   5   9  -4   17.40    0.90
  -5   9  -4   16.00    0.90
  -5   9  -4   16.60    0.90
   5   9  -4   16.70    0.90
   5   9  -5   17.80    1.00
  -5   9  -5   18.40    0.90
  -5   9  -5   20.00    1.00
  -5   9  -5   20.60    0.90
   5   9  -5   20.30    0.90
   5   9  -5   17.30    0.80
  -5   9  -6  135.89    2.80
   5   9  -6  141.19    2.80
   5   9  -6  143.39    2.80
   5  -9  -6  139.69    2.90
  -5  -9  -6  137.79    2.90
  -5   9  -6  137.49    2.80
   5   9  -6  137.69    2.80
  -5   9  -7   -0.40    0.60
   5   9  -7    0.40    0.60
   5   9  -7    0.20    0.70
   5   9  -7    0.10    0.70
   5   9  -7   -0.30    0.70
  -5   9  -7   -0.60    0.70
   5  -9  -7    0.50    0.70
  -5  -9  -7    0.50    0.60
   5  -9  -8    9.40    0.70
  -5  -9  -8    8.80    0.60
   5   9  -8    7.80    0.70
   5   9  -8    8.70    0.70
  -5   9  -9   34.00    0.90
   5   9  -9   32.50    0.90
   5  -9  -9   34.20    0.90
  -5  -9  -9   33.20    0.90
   5   9  -9   34.10    0.90
   5   9  -9   32.10    1.00
   5   9 -10   72.49    1.50
  -5   9 -10   78.89    1.50
   5   9 -11    9.40    0.30
  -5  10  10    6.70    0.30
  -5  10  10    7.40    0.30
  -5  10   9   20.50    0.60
  -5  10   9   20.50    0.60
  -5  10   8   12.80    0.50
  -5  10   8   12.60    0.60
  -5  10   8   13.40    0.60
  -5  10   8   13.40    0.60
  -5  10   8   12.00    0.60
   5  10   8   12.00    0.50
  -5  10   7   96.19    2.00
  -5  10   7   98.09    2.00
  -5  10   7   94.89    1.90
  -5  10   7  100.39    2.00
  -5  10   7  100.99    2.00
  -5  10   7   98.69    2.00
   5  10   7   94.09    1.90
  -5  10   6   53.59    1.30
  -5  10   6   54.89    1.30
  -5  10   6   56.39    1.30
  -5  10   6   53.19    1.30
  -5  10   6   55.59    1.30
   5  10   6   51.59    1.30
   5  10   5  207.78    4.00
  -5  10   5  212.68    4.00
  -5  10   5  216.98    4.10
  -5  10   5  217.08    4.00
  -5  10   5  210.98    4.10
   5  10   5  214.68    4.00
   5  10   4   28.60    1.00
  -5  10   4   27.60    0.90
  -5  10   4   29.20    1.00
  -5  10   4   28.30    0.90
  -5  10   4   29.20    1.00
   5  10   4   29.10    1.00
   5  10   3   32.20    1.00
  -5  10   3   29.40    0.90
  -5  10   3   29.40    1.00
   5  10   3   31.00    1.10
  -5  10   3   28.50    1.00
  -5  10   2   18.40    0.90
  -5  10   2   17.20    0.80
   5  10   2   16.90    0.90
   5  10   2   18.70    0.90
  -5  10   2   17.10    0.70
   5  10   1   16.20    0.90
  -5  10   1   15.70    0.90
  -5  10   1   16.20    0.90
  -5  10   1   14.50    0.80
   5  10   1   16.00    0.90
   5  10   0   32.90    1.10
  -5  10   0   33.20    1.10
   5  10   0   31.00    1.10
  -5  10   0   30.00    1.00
  -5  10   0   29.60    1.10
   5  10  -1   58.59    1.50
  -5  10  -1   56.79    1.40
  -5  10  -1   57.49    1.50
   5  10  -2    8.20    0.80
  -5  10  -2    8.50    0.60
  -5  10  -2    8.20    0.60
   5  10  -2    9.70    0.80
  -5  10  -2   10.20    0.80
  -5  10  -3   12.90    0.70
  -5  10  -3   14.10    0.90
   5  10  -3   13.30    0.80
  -5  10  -4   10.70    0.70
   5  10  -4   12.40    0.80
  -5  10  -4   11.40    0.80
   5  10  -4   11.30    0.70
  -5  10  -4   12.60    0.70
   5  10  -4   12.30    0.80
  -5  10  -5  158.68    3.20
   5  10  -5  170.78    3.20
   5  10  -5  166.38    3.20
   5  10  -5  159.98    3.20
   5 -10  -5  168.58    3.30
  -5 -10  -5  168.28    3.30
  -5  10  -5  165.08    3.20
   5  10  -5  169.38    3.20
   5  10  -6   44.50    1.10
  -5  10  -6   41.40    1.10
   5  10  -6   43.70    1.20
   5  10  -6   45.40    1.20
  -5 -10  -6   42.60    1.10
   5 -10  -6   44.30    1.20
  -5  10  -6   40.70    1.10
   5  10  -6   42.10    1.10
   5  10  -7   60.59    1.40
   5  10  -7   60.49    1.40
   5 -10  -7   59.89    1.40
  -5 -10  -7   58.69    1.40
  -5  10  -7   58.49    1.30
   5  10  -7   63.59    1.30
   5  10  -8   28.90    0.80
   5  10  -8   27.10    0.80
   5 -10  -8   27.20    0.80
  -5 -10  -8   27.70    0.80
   5  10  -9   49.80    1.00
  -5  10  -9   50.59    1.10
  -5  10 -10   21.10    0.50
  -5 -10 -10   21.40    0.50
  -5  11   8   34.40    0.70
  -5  11   7   14.00    0.50
  -5  11   7   13.10    0.40
  -5  11   6   26.90    0.70
  -5  11   6   28.00    0.80
   5  11   6   28.70    0.70
  -5  11   5   26.30    0.80
   5  11   5   26.10    0.70
  -5  11   5   24.70    0.70
  -5  11   5   27.30    0.80
  -5  11   5   25.20    0.80
  -5 -11   5   22.90    0.70
  -5  11   5   24.70    0.80
   5  11   4   23.20    0.70
  -5  11   4   25.30    0.80
  -5 -11   4   24.00    0.80
  -5  11   4   23.50    0.80
   5  11   4   24.10    0.80
  -5  11   4   23.90    0.80
  -5  11   3   17.20    0.70
  -5  11   3   18.20    0.70
   5  11   3   18.10    0.70
   5  11   3   18.20    0.70
  -5  11   3   17.80    0.70
  -5  11   2   28.20    0.90
  -5  11   2   27.20    0.80
   5  11   2   27.50    0.90
   5  11   2   28.30    0.90
  -5  11   2   28.30    0.80
  -5  11   1   20.30    0.80
  -5  11   1   20.10    0.70
   5  11   1   19.20    0.80
  -5  11   1   19.90    0.70
   5  11   1   20.70    0.80
  -5  11   0   10.50    0.70
   5  11   0   11.30    0.70
  -5  11   0    9.60    0.60
   5  11   0   11.20    0.70
  -5  11  -1   26.80    0.90
   5  11  -1   27.70    0.90
  -5  11  -2   57.89    1.40
   5  11  -2   57.99    1.40
  -5  11  -3   30.20    0.90
   5  11  -3   29.60    0.90
   5  11  -3   29.80    0.90
  -5  11  -3   29.70    0.90
  -5  11  -4   12.50    0.60
   5  11  -4   12.50    0.60
   5  11  -4   11.10    0.60
   5 -11  -4   12.50    0.60
  -5 -11  -4   11.70    0.60
  -5 -11  -4   12.10    0.60
   5  11  -4   12.20    0.60
   5  11  -4   12.40    0.60
   5  11  -5   23.60    0.80
   5  11  -5   22.30    0.70
   5  11  -5   23.70    0.70
   5 -11  -5   24.10    0.70
  -5 -11  -5   23.20    0.70
  -5  11  -5   24.70    0.70
   5  11  -5   24.30    0.70
   5  11  -6   10.20    0.50
   5  11  -6    9.90    0.50
  -5  11  -6    9.80    0.40
   5  11  -6   10.10    0.50
   5  11  -7   10.50    0.40
   5  11  -7   10.50    0.40
  -5  12   5   23.00    0.50
  -5  12   4    1.70    0.30
   5  12   4    1.20    0.30
  -5  12   4    1.00    0.20
  -5 -12   4    1.20    0.20
   5  12   3   36.50    0.80
  -5 -12   3   36.30    0.80
   5  12   2   29.00    0.70
  -5 -12   2   28.60    0.80
   5  12   1   80.09    1.60
  -5 -12   1   79.29    1.60
   5  12   1   81.69    1.60
  -5  12   1   77.09    1.50
  -5  12   0   25.10    0.70
   5  12   0   26.70    0.70
  -5 -12   0   26.00    0.80
   5  12   0   27.70    0.70
  -5  12   0   24.30    0.70
   5  12  -1   98.79    1.90
   5  12  -1  100.89    1.90
   5  12  -1   90.69    1.80
  -5  12  -1   92.29    1.80
  -5 -12  -2   15.40    0.60
  -5  12  -2   15.70    0.50
   5  12  -2   17.10    0.50
   5  12  -2   15.80    0.50
   5  12  -3   38.30    0.90
   5  12  -3   39.10    0.90
  -5 -12  -3   38.10    0.90
   5  12  -3   38.20    0.80
   5  12  -4   -0.20    0.20
   5  12  -5   13.30    0.40
  -6   0  15    1.30    0.40
  -6   0  14  134.99    2.60
  -6   0  14  129.19    2.60
  -6   0  13  102.99    2.20
  -6   0  13   98.89    2.10
  -6   0  12   22.00    0.90
  -6   0  12   21.80    0.90
  -6   0  11   96.49    2.10
  -6   0  11   97.89    2.10
  -6   0  10  216.78    5.40
  -6   0  10  226.08    4.30
  -6   0   9   52.49    2.20
  -6   0   9   51.89    2.10
  -6   0   9   52.19    1.20
  -6   0   9   53.69    1.30
  -6   0   8  476.15    9.60
  -6   0   8  494.75    9.70
  -6   0   8  478.85    8.70
  -6   0   8  483.15    8.70
  -6   0   7   88.69    2.50
  -6   0   7   92.89    2.60
  -6   0   7   87.79    1.80
  -6   0   6   64.29    2.00
  -6   0   5  415.46    8.00
  -6   0   4  361.66    6.60
  -6   0   3  543.35   10.00
  -6   0   3  563.84   10.20
  -6   0   3  554.14   10.10
  -6   0   2  365.36    6.80
  -6   0   2  371.96    6.90
  -6   0   2  369.46    6.90
  -6   0   1 1224.68   21.60
  -6   0   1 1186.58   21.60
  -6   0   1 1209.18   21.50
  -6   0   1 1238.58   21.60
  -6   0   0 1330.87   23.30
  -6   0   0 1297.97   23.10
  -6   0   0 1323.17   23.30
  -6   0  -1  861.41   15.50
  -6   0  -2  326.77    6.00
   6   0  -2  337.57    6.00
  -6   0  -2  342.97    6.30
  -6   0  -2  334.67    6.20
  -6   0  -3  962.70   17.50
  -6   0  -3  950.30   17.20
   6   0  -3  980.90   17.30
  -6   0  -3  964.00   17.40
  -6   0  -3  975.60   17.40
  -6   0  -3  985.50   17.40
  -6   0  -3  966.20   17.50
  -6   0  -4  338.77    6.90
  -6   0  -4  360.46    6.70
   6   0  -4  354.16    6.70
  -6   0  -4  371.26    6.90
  -6   0  -4  369.66    6.90
  -6   0  -4  380.96    7.00
  -6   0  -5  383.46    7.40
   6   0  -5  398.86    7.40
  -6   0  -5  396.46    7.40
  -6   0  -5  387.86    7.50
  -6   0  -5  397.36    7.60
  -6   0  -6   23.30    1.00
   6   0  -6   22.70    1.00
  -6   0  -6   23.00    1.10
  -6   0  -6   21.90    1.00
  -6   0  -6   22.20    1.20
  -6   0  -7  145.49    3.40
   6   0  -7  150.78    3.40
  -6   0  -7  144.19    3.30
  -6   0  -7  155.68    3.60
  -6   0  -8  486.65    9.50
   6   0  -8  491.85    9.30
  -6   0  -9    5.50    1.00
   6   0  -9    5.40    1.00
  -6   0  -9    5.00    1.20
   6   0 -10  191.48    3.70
  -6   0 -10  194.78    3.70
  -6   0 -10  191.08    3.70
  -6   0 -10  192.08    3.70
  -6   0 -10  188.68    4.80
  -6   0 -10  180.58    3.70
   6   0 -11  171.18    3.40
  -6   0 -11  168.88    3.40
   6   0 -11  172.98    3.50
  -6   0 -11  171.78    3.50
   6   0 -11  172.28    3.50
  -6   0 -11  166.18    3.40
  -6   0 -11  175.28    3.50
   6   0 -12   20.10    1.00
  -6   0 -12   18.90    1.00
   6   0 -12   19.50    1.00
  -6   0 -12   17.90    0.80
   6   0 -12   18.30    0.90
   6   0 -13   70.49    1.70
   6   0 -13   74.09    1.70
   6   0 -13   68.79    1.80
   6   0 -13   70.79    1.80
  -6   0 -13   69.39    1.80
  -6   0 -14  144.69    2.90
   6   0 -14  146.89    2.90
   6   0 -14  141.09    2.90
   6   0 -14  142.29    2.80
   6   0 -15   14.70    0.70
   6   0 -15   15.90    0.70
   6   0 -16   82.19    1.60
  -6  -1  15   66.69    1.40
  -6   1  15   67.19    1.40
  -6  -1  14   15.50    0.60
  -6   1  14   17.40    0.70
  -6  -1  14   15.40    0.70
  -6   1  14   17.30    0.80
  -6   1  14   15.80    0.70
  -6   1  13   38.70    1.10
  -6  -1  13   39.30    1.10
  -6  -1  13   40.90    1.10
  -6   1  13   39.00    1.10
  -6   1  12   86.49    2.00
  -6  -1  12   87.39    2.00
  -6  -1  12   91.39    2.00
  -6   1  12   87.79    2.00
  -6  -1  12   85.89    1.90
  -6   1  11    6.10    0.80
  -6  -1  11    5.10    0.70
  -6  -1  11    4.80    0.70
  -6  -1  11    5.00    0.70
  -6  -1  10  112.49    2.30
  -6   1  10  109.19    2.30
  -6  -1  10  109.59    2.30
  -6   1  10  107.79    2.30
  -6  -1  10  106.19    3.40
  -6  -1  10  107.79    3.40
  -6   1  10  102.29    3.30
  -6  -1   9  107.09    2.20
  -6  -1   9  107.79    2.20
  -6   1   9  103.39    2.20
  -6   1   9  103.19    3.10
  -6  -1   9  100.59    3.20
  -6  -1   9  107.69    3.20
  -6  -1   8  188.18    3.60
  -6  -1   8  191.88    3.60
  -6   1   8  187.28    3.60
  -6  -1   8  179.28    4.50
  -6   1   8  191.28    4.50
  -6  -1   7   38.20    0.90
  -6   1   7   37.20    0.90
  -6  -1   7   38.30    0.90
  -6   1   7   39.20    1.60
  -6  -1   7   41.00    1.70
  -6   1   7   36.70    0.90
  -6   1   6  200.28    4.40
  -6  -1   6  200.98    4.40
   6   1   5   75.79    1.70
  -6   1   5   78.29    2.10
  -6  -1   5   75.09    1.70
   6   1   4   26.80    0.70
  -6   1   4   25.00    1.00
  -6   1   4   26.50    0.70
  -6  -1   4   24.80    1.00
  -6  -1   4   26.50    0.90
   6   1   3  115.79    2.30
  -6   1   3  121.89    2.30
  -6  -1   3  113.39    2.60
  -6   1   3  115.49    2.50
  -6  -1   3  120.29    2.50
   6   1   2    6.20    0.30
  -6   1   2    6.50    0.40
  -6   1   2    5.50    0.50
  -6  -1   2    6.00    0.50
  -6  -1   2    6.90    0.50
  -6  -1   1  726.93   12.90
  -6   1   1  730.43   12.90
  -6  -1   1  694.33   13.00
  -6   1   0 1464.75   26.30
  -6  -1   0 1538.35   26.60
  -6  -1   0 1498.85   26.40
  -6   1   0 1522.95   26.50
  -6   1  -1  673.83   12.20
  -6  -1  -2    6.30    0.50
  -6  -1  -2    6.70    0.50
  -6   1  -2    5.40    0.60
  -6  -1  -2    6.30    0.40
  -6  -1  -2    6.40    0.30
   6  -1  -2    6.10    0.30
  -6  -1  -3   86.19    1.90
  -6  -1  -3   84.59    1.90
  -6   1  -3   88.09    2.10
  -6  -1  -3   88.49    2.10
  -6   1  -3   84.49    2.00
  -6  -1  -3   85.89    1.80
  -6   1  -3   85.09    2.00
  -6  -1  -3   86.89    2.00
  -6   1  -3   85.29    2.00
  -6  -1  -3   83.19    1.80
   6  -1  -3   81.79    1.80
  -6  -1  -4   56.89    1.50
  -6  -1  -4   56.89    1.60
  -6   1  -4   59.09    1.60
  -6  -1  -4   60.59    1.40
   6  -1  -4   60.19    1.40
  -6   1  -4   60.99    1.60
  -6  -1  -4   59.19    1.50
  -6   1  -4   61.89    1.60
  -6   1  -4   62.69    1.70
  -6  -1  -4   59.29    1.40
  -6  -1  -4   62.49    1.70
   6  -1  -5   72.59    1.80
  -6  -1  -5   70.89    1.70
  -6  -1  -5   71.79    1.80
  -6   1  -5   70.49    1.90
  -6   1  -5   71.89    1.80
  -6  -1  -5   69.69    1.80
  -6  -1  -5   70.59    1.60
  -6   1  -5   70.09    2.00
  -6  -1  -5   71.99    2.00
  -6  -1  -6  279.67    5.60
   6  -1  -6  281.67    5.60
  -6   1  -6  285.27    5.60
  -6  -1  -6  280.27    5.50
  -6   1  -6  287.77    5.70
  -6  -1  -6  279.97    5.80
  -6   1  -6  278.87    5.80
  -6  -1  -7   37.80    1.40
   6  -1  -7   36.40    1.40
  -6   1  -7   34.60    1.50
  -6  -1  -7   34.90    1.20
  -6   1  -7   37.70    1.60
  -6  -1  -7   36.40    1.60
   6  -1  -8  204.18    4.70
  -6  -1  -8  210.28    4.60
  -6   1  -8  217.48    4.90
  -6  -1  -8  219.38    4.90
  -6  -1  -9   91.59    2.70
   6  -1  -9   90.19    2.70
  -6   1  -9   99.59    2.90
  -6  -1  -9   92.89    2.90
  -6  -1 -10   61.59    2.20
   6  -1 -10   59.69    2.30
   6  -1 -10   61.09    1.50
  -6  -1 -10   63.99    1.60
   6   1 -10   61.79    1.60
   6  -1 -10   66.69    1.60
  -6  -1 -10   63.69    1.60
  -6   1 -10   67.29    1.60
  -6  -1 -10   66.89    1.60
  -6   1 -10   64.49    1.60
  -6   1 -10   65.09    1.60
   6  -1 -10   67.59    1.60
  -6   1 -10   63.29    2.50
  -6  -1 -10   68.79    2.50
  -6   1 -10   64.29    1.50
   6  -1 -11   12.10    0.90
  -6   1 -11   13.30    0.90
  -6   1 -11   12.60    0.90
   6  -1 -11   13.70    0.90
   6   1 -11   12.60    0.90
  -6  -1 -11   13.10    0.90
   6   1 -11   12.50    0.90
   6  -1 -11   13.20    0.90
  -6  -1 -11   14.00    0.90
  -6   1 -11   13.00    0.90
  -6   1 -12   66.89    1.70
   6   1 -12   65.99    1.70
   6  -1 -12   64.29    1.60
   6  -1 -12   67.39    1.70
   6   1 -12   66.19    1.70
  -6  -1 -12   67.19    1.70
  -6   1 -12   65.49    1.70
   6   1 -12   67.79    1.70
   6  -1 -12   67.59    1.70
  -6  -1 -12   64.09    1.60
  -6   1 -12   68.09    1.70
   6  -1 -13   49.70    1.40
   6   1 -13   49.00    1.40
   6  -1 -13   49.60    1.40
  -6  -1 -13   51.99    1.40
   6   1 -13   49.60    1.40
  -6   1 -13   48.80    1.40
   6   1 -13   51.39    1.40
  -6  -1 -13   48.20    1.30
   6   1 -13   48.90    1.40
   6  -1 -13   48.40    1.30
   6  -1 -14   10.10    0.80
   6   1 -14    8.00    0.80
   6   1 -14   11.00    0.80
   6  -1 -14    9.40    0.80
  -6  -1 -14   10.10    0.80
  -6   1 -14    9.50    0.80
   6   1 -14   10.30    0.70
   6  -1 -15   61.09    1.40
   6   1 -15   60.09    1.30
   6  -1 -15   60.99    1.40
   6   1 -15   61.89    1.30
   6  -1 -16   31.60    0.70
   6   1 -16   32.90    0.70
  -6   2  14   52.79    1.30
  -6  -2  14   56.29    1.30
  -6  -2  14   55.89    1.20
  -6   2  14   57.59    1.30
  -6   2  14   52.59    1.20
  -6   2  13  174.68    3.40
  -6  -2  13  169.58    3.30
  -6   2  13  175.08    3.40
  -6  -2  13  180.98    3.40
  -6  -2  13  172.98    3.40
  -6   2  12   12.00    0.70
  -6  -2  12   12.50    0.80
  -6   2  12   12.60    0.90
  -6  -2  12   12.70    0.80
  -6  -2  11   49.99    1.30
  -6  -2  11   51.29    1.40
  -6  -2  11   52.29    1.30
  -6   2  11   53.39    1.40
  -6   2  11   50.69    1.30
  -6  -2  10   62.99    1.60
  -6  -2  10   66.69    1.60
  -6   2  10   59.49    2.50
  -6  -2  10   64.39    2.60
  -6  -2  10   58.29    2.50
  -6  -2  10   66.59    1.50
  -6   2  10   63.69    1.60
  -6  -2   9   55.59    1.30
  -6  -2   9   53.99    1.30
  -6   2   9   50.49    2.20
  -6   2   9   52.89    1.30
  -6  -2   9   52.89    1.30
  -6   2   9   51.49    1.30
  -6  -2   9   49.60    2.20
  -6  -2   8  442.16    8.00
  -6  -2   8  446.86    8.00
  -6   2   8  444.66    8.00
  -6  -2   8  444.46    8.00
  -6   2   8  429.96    8.00
  -6   2   8  452.55    8.00
  -6  -2   8  442.76    9.10
  -6  -2   7   94.39    2.00
  -6  -2   7   99.39    2.00
  -6   2   7  100.99    2.80
  -6  -2   7   99.89    2.80
  -6   2   7   98.59    2.00
  -6   2   7   97.79    2.00
  -6   2   7  101.89    2.00
  -6   2   7  100.29    2.00
  -6  -2   7   96.59    2.00
  -6   2   6  159.78    2.90
   6   2   6  157.58    3.30
  -6   2   6  155.58    2.90
   6   2   5  243.98    4.70
  -6  -2   5  234.18    4.70
   6   2   4   65.49    1.60
  -6   2   4   65.39    1.80
  -6  -2   4   65.79    1.80
  -6  -2   4   64.59    1.60
   6   2   3  179.88    3.50
  -6   2   3  179.98    3.50
  -6  -2   3  184.98    3.80
  -6  -2   3  181.58    3.70
  -6   2   2  175.18    3.40
  -6   2   2  170.18    3.40
   6   2   2  173.28    3.40
  -6   2   1  532.35    9.70
  -6   2   1  531.25    9.60
  -6   2   0 1868.21   33.50
  -6   2   0 1903.41   33.30
  -6  -2  -1  405.76    7.30
  -6   2  -1  415.56    7.60
  -6   2  -1  394.86    7.30
   6  -2  -1  423.56    7.40
  -6   2  -2  142.29    3.10
  -6  -2  -2  142.69    2.80
  -6   2  -2  152.58    3.10
  -6  -2  -2  147.49    2.90
   6  -2  -2  146.49    2.90
  -6  -2  -2  153.48    3.10
  -6   2  -2  151.78    3.00
  -6  -2  -3  177.68    3.70
  -6  -2  -3  180.98    3.70
  -6  -2  -3  180.08    3.40
  -6   2  -3  185.18    3.80
  -6  -2  -3  182.88    3.70
  -6   2  -3  183.38    3.70
  -6  -2  -4   56.19    1.50
  -6   2  -4   57.79    1.60
  -6  -2  -4   58.89    1.60
  -6  -2  -4   57.69    1.40
  -6   2  -4   56.39    1.60
  -6  -2  -4   55.49    1.40
   6  -2  -4   53.59    1.40
  -6  -2  -4   57.19    1.60
  -6   2  -4   53.99    1.60
  -6  -2  -5  133.49    3.00
  -6  -2  -5  128.09    2.70
  -6   2  -5  132.89    3.00
  -6  -2  -5  125.29    2.80
  -6  -2  -5  127.79    2.80
   6  -2  -5  124.79    2.80
  -6  -2  -6  141.89    3.20
   6  -2  -6  146.29    3.30
  -6  -2  -6  147.69    3.10
   6  -2  -6  138.99    3.00
  -6  -2  -6  137.99    2.90
  -6   2  -6  154.08    3.40
  -6  -2  -6  153.68    3.40
  -6  -2  -7   48.90    1.70
   6  -2  -7   48.70    1.70
  -6   2  -7   49.50    1.80
  -6  -2  -7   49.10    1.80
   6  -2  -7   50.19    1.20
  -6  -2  -8  405.46    8.30
   6  -2  -8  419.26    8.30
  -6   2  -8  422.96    8.50
  -6  -2  -8  419.56    8.50
  -6  -2  -9   76.79    2.40
   6  -2  -9   76.59    2.50
  -6   2  -9   77.49    2.60
  -6  -2  -9   75.89    2.60
  -6  -2 -10   61.19    2.30
   6  -2 -10   65.59    2.40
   6  -2 -10   62.39    1.50
  -6  -2 -10   66.99    1.60
  -6   2 -10   66.09    1.60
   6  -2 -10   68.09    1.60
  -6   2 -10   66.59    1.60
   6  -2 -10   65.79    1.60
  -6  -2 -10   66.99    1.70
  -6   2 -10   67.19    1.70
  -6   2 -10   68.29    2.50
  -6  -2 -10   68.89    2.50
   6   2 -10   64.79    1.60
  -6   2 -10   62.49    1.60
  -6  -2 -11   69.89    1.80
   6  -2 -11   71.19    1.70
   6  -2 -11   68.89    1.70
  -6   2 -11   69.09    1.70
   6   2 -11   66.99    1.70
   6  -2 -11   70.69    1.70
  -6  -2 -11   71.29    1.70
  -6   2 -11   70.69    1.70
  -6   2 -11   70.09    1.70
   6  -2 -11   65.29    1.60
  -6   2 -11   70.09    1.80
  -6  -2 -12   11.40    0.90
  -6   2 -12   12.10    1.00
  -6   2 -12   12.00    0.80
   6   2 -12   11.80    1.00
   6   2 -12   12.50    0.90
   6  -2 -12   10.60    0.90
  -6  -2 -12   11.90    0.90
  -6   2 -12   12.60    0.90
  -6  -2 -13  120.49    2.60
  -6   2 -13  122.69    2.60
  -6   2 -13  122.09    2.50
   6  -2 -13  125.79    2.60
   6   2 -13  121.79    2.50
   6   2 -13  121.49    2.50
   6  -2 -13  125.19    2.60
  -6  -2 -13  119.89    2.50
   6   2 -13  121.89    2.60
   6  -2 -14   52.29    1.30
   6   2 -14   51.29    1.30
   6   2 -14   51.39    1.30
   6  -2 -14   50.19    1.30
  -6  -2 -14   51.59    1.30
   6   2 -14   51.39    1.30
   6   2 -15    2.00    0.50
   6  -2 -15    1.80    0.50
   6   2 -15    2.00    0.40
   6   2 -15    1.60    0.40
   6  -2 -15    2.20    0.50
  -6   3  14  148.19    2.90
  -6   3  14  155.48    3.00
  -6   3  14  154.48    3.00
  -6   3  13   58.79    1.50
  -6   3  13   59.29    1.50
  -6  -3  13   61.79    1.40
  -6  -3  13   58.39    1.40
  -6  -3  12  126.99    2.60
  -6  -3  12  129.59    2.60
  -6   3  12  130.19    2.70
  -6  -3  12  130.29    2.70
  -6   3  12  123.89    2.60
  -6  -3  11  539.85    9.70
  -6  -3  11  540.45    9.70
  -6  -3  11  534.25    9.70
  -6   3  11  529.95    9.70
  -6  -3  10   23.40    1.00
  -6  -3  10   25.90    0.90
  -6   3  10   25.80    1.80
  -6  -3  10   26.30    1.90
  -6   3  10   24.70    0.90
  -6   3  10   25.40    0.90
  -6   3  10   26.20    1.00
  -6  -3   9   20.90    0.80
  -6  -3   9   19.30    0.80
  -6   3   9   17.40    1.50
  -6  -3   9   21.10    0.80
  -6   3   9   19.30    0.90
  -6   3   9   19.20    0.90
  -6   3   9   19.50    0.80
  -6  -3   9   21.40    1.70
  -6  -3   8  873.61   15.60
  -6  -3   8  881.11   15.60
  -6   3   8  872.81   15.60
  -6  -3   8  882.81   15.50
  -6   3   8  871.01   15.60
  -6   3   8  862.81   15.60
  -6   3   8  870.91   15.60
  -6  -3   8  843.52   16.70
  -6  -3   7   44.80    1.10
  -6  -3   7   44.50    1.10
  -6  -3   7   43.70    1.90
  -6  -3   7   46.50    1.10
  -6   3   7   44.80    1.10
  -6   3   7   41.70    1.10
  -6   3   7   43.50    1.10
  -6   3   7   44.00    1.10
  -6  -3   6 1154.68   20.20
  -6   3   6 1139.29   20.20
  -6   3   6 1147.29   20.20
   6   3   6 1142.49   20.70
  -6   3   6 1106.59   20.90
  -6  -3   6 1142.09   20.20
  -6  -3   6 1131.29   20.20
  -6   3   6 1129.69   20.20
   6   3   5  582.74   10.90
  -6   3   5  582.44   11.10
   6  -3   5  605.84   10.90
  -6  -3   5  608.24   11.20
  -6   3   5  574.44   10.50
  -6  -3   5  592.34   10.90
  -6   3   4  543.55   10.10
   6   3   4  532.55   10.00
   6   3   3  189.38    3.80
  -6   3   3  190.08    3.90
   6   3   2  209.88    4.10
  -6   3   2  204.88    4.10
   6   3   1   76.09    1.80
  -6   3   1   72.39    1.70
  -6   3   0 5025.00   89.19
  -6   3   0 5142.69   89.29
  -6   3  -1   90.49    1.90
  -6   3  -1   92.99    2.10
  -6   3  -2  140.99    3.10
  -6  -3  -2  133.29    2.80
   6  -3  -2  136.69    2.90
  -6  -3  -2  138.29    2.90
  -6   3  -2  140.39    2.90
  -6   3  -3  173.38    3.70
  -6  -3  -3  168.38    3.50
   6  -3  -3  168.88    3.50
  -6   3  -3  169.88    3.50
  -6  -3  -3  170.18    3.50
  -6  -3  -4  401.66    7.60
  -6   3  -4  398.76    7.80
  -6   3  -5  539.65   10.00
  -6  -3  -5  526.85    9.80
  -6  -3  -5  529.15   10.00
  -6  -3  -5  514.45    9.80
  -6  -3  -5  519.25    9.90
   6  -3  -5  519.15    9.90
  -6   3  -5  532.15   10.10
   6  -3  -5  529.65    9.80
   6   3  -6  955.10   17.70
  -6  -3  -6  995.70   18.00
   6  -3  -6  976.70   18.00
  -6   3  -6 1000.60   18.20
  -6  -3  -6  972.30   17.70
   6  -3  -6  957.50   17.80
  -6   3  -6 1008.40   18.10
  -6  -3  -6 1016.90   18.10
  -6  -3  -6  953.40   17.70
   6  -3  -6  996.50   17.40
  -6  -3  -6  972.00   17.40
  -6  -3  -7   44.60    1.60
   6  -3  -7   40.10    1.60
  -6   3  -7   44.50    1.80
  -6   3  -7   41.20    1.70
  -6  -3  -7   39.70    1.70
   6  -3  -7   40.60    1.10
  -6  -3  -7   43.20    1.00
  -6  -3  -8  826.62   15.80
   6  -3  -8  817.92   15.80
  -6   3  -8  848.02   15.90
  -6  -3  -8  839.02   15.90
   6  -3  -8  856.21   15.00
  -6  -3  -8  838.82   15.00
  -6   3  -8  806.52   15.90
  -6   3  -9   12.90    0.80
  -6   3  -9   13.10    0.70
   6   3  -9   13.80    0.90
   6  -3  -9   13.20    0.80
  -6  -3  -9   13.90    0.90
   6   3  -9   13.40    0.80
  -6   3  -9   14.40    1.30
  -6  -3  -9   12.10    1.30
  -6  -3  -9   12.30    1.20
   6  -3  -9   13.70    1.30
  -6   3  -9   13.00    0.80
  -6  -3  -9   13.60    0.80
  -6  -3 -10    2.70    0.70
  -6   3 -10    3.40    0.70
   6  -3 -10    3.30    0.80
   6   3 -10    3.40    0.70
  -6   3 -10    3.20    0.70
   6   3 -10    3.10    0.80
  -6  -3 -10    3.70    0.80
   6  -3 -10    3.10    0.70
   6   3 -10    4.10    0.80
  -6  -3 -10    3.30    1.10
   6  -3 -10    2.40    1.10
  -6  -3 -10    3.00    1.20
  -6   3 -10    2.50    1.20
   6   3 -10    3.30    1.20
   6  -3 -10    3.50    1.20
   6   3 -10    3.20    0.70
  -6   3 -10    2.30    0.70
  -6  -3 -11  484.85    8.90
   6   3 -11  484.45    8.90
  -6   3 -11  490.95    8.90
   6  -3 -11  489.75    8.80
   6   3 -11  482.65    8.80
  -6  -3 -11  478.25    8.80
  -6   3 -11  479.95    8.80
  -6   3 -11  480.75    8.80
   6  -3 -11  476.65    8.80
   6   3 -11  482.55    8.80
  -6   3 -11  485.55    8.80
  -6   3 -12  133.09    2.80
  -6  -3 -12  141.49    2.90
  -6  -3 -12  135.79    2.80
   6   3 -12  138.89    2.80
   6   3 -12  138.29    2.80
   6  -3 -12  140.79    2.90
  -6   3 -12  139.39    2.80
   6  -3 -12  145.09    2.90
   6   3 -12  137.69    2.90
  -6   3 -12  141.89    2.90
  -6   3 -13   59.09    1.50
   6   3 -13   59.79    1.50
  -6  -3 -13   58.49    1.50
   6   3 -13   56.99    1.50
  -6   3 -13   57.59    1.40
   6  -3 -13   59.49    1.50
   6  -3 -13   59.39    1.40
   6   3 -13   58.59    1.40
   6   3 -13   59.69    1.40
   6   3 -14  117.49    2.40
  -6  -3 -14  120.69    2.40
   6   3 -14  113.49    2.30
  -6   3 -14  117.29    2.30
   6   3 -14  111.09    2.30
   6  -3 -14  117.49    2.30
   6  -3 -14  119.69    2.30
   6   3 -14  114.79    2.30
   6  -3 -15   29.30    0.80
   6   3 -15   26.40    0.70
  -6   4  14  114.89    2.20
  -6   4  14  115.19    2.20
  -6   4  13   16.20    0.70
  -6   4  13   16.80    0.70
  -6   4  13   17.80    0.80
  -6  -4  13   16.50    0.70
  -6   4  12   19.70    0.90
  -6  -4  12   18.70    0.90
  -6   4  12   17.50    0.80
  -6  -4  11   58.89    1.50
  -6  -4  11   55.09    1.40
  -6   4  11   55.69    1.40
  -6   4  11   57.09    1.50
  -6   4  10   51.39    1.40
  -6  -4  10   51.79    1.40
  -6  -4  10   52.09    1.30
  -6  -4  10   53.69    1.40
  -6   4  10   54.69    1.40
  -6   4  10   53.49    1.50
  -6  -4   9    5.20    1.40
  -6   4   9    5.40    0.80
  -6  -4   9    6.20    0.70
  -6   4   9    5.60    0.70
  -6  -4   9    6.70    0.60
  -6  -4   9    7.10    0.80
  -6  -4   9    6.00    0.70
  -6   4   9    6.40    0.80
  -6   4   9    6.60    0.80
  -6  -4   8  187.98    4.80
  -6   4   8  189.98    3.70
  -6   4   8  190.58    3.70
  -6   4   8  187.98    3.70
  -6   4   8  185.78    3.60
  -6  -4   8  188.18    3.60
  -6  -4   8  186.68    3.60
  -6  -4   8  185.68    3.60
  -6  -4   8  187.88    3.60
  -6   4   7   51.19    2.00
  -6   4   7   50.39    1.30
  -6   4   7   47.70    1.30
  -6  -4   7   49.90    1.30
  -6  -4   7   49.40    1.20
  -6  -4   7   49.20    1.20
  -6  -4   7   49.50    1.20
  -6   4   7   51.19    1.30
  -6   4   6  157.48    3.00
  -6  -4   6  158.28    3.00
  -6  -4   6  149.69    3.00
  -6  -4   6  157.78    3.00
  -6  -4   6  156.58    3.00
   6   4   6  158.28    3.60
  -6   4   6  157.28    3.70
  -6   4   6  156.58    3.00
  -6   4   6  152.88    3.00
  -6   4   5   53.19    1.30
  -6  -4   5   53.59    1.20
  -6  -4   5   55.19    1.20
  -6  -4   5   54.09    1.30
   6   4   5   57.79    1.70
  -6   4   5   55.39    1.80
   6   4   5   53.49    1.70
  -6   4   5   57.49    1.30
   6  -4   5   54.99    1.70
  -6  -4   4  545.45    9.80
  -6   4   4  532.65    9.80
   6   4   4  552.04   10.40
  -6   4   4  574.14   10.50
   6  -4   3   37.00    1.40
   6   4   3   41.60    1.40
  -6   4   3   40.00    1.40
   6  -4   2    3.80    0.70
   6   4   2    3.50    0.70
  -6   4   2    4.30    0.60
  -6   4   2    4.20    0.70
   6  -4   1  304.07    5.90
   6   4   1  295.37    5.80
  -6   4   1  300.17    5.70
  -6   4   1  282.87    5.80
  -6   4   0   48.20    1.30
  -6   4   0   46.20    1.50
  -6   4  -1  253.87    4.90
  -6   4  -1  251.67    4.90
  -6  -4  -1  263.07    4.90
  -6   4  -2    6.90    0.80
   6  -4  -2    7.60    0.80
  -6  -4  -2    5.90    0.60
  -6   4  -2    7.50    0.50
  -6  -4  -2    7.00    0.50
   6  -4  -2    7.00    0.70
  -6   4  -3   73.19    2.10
   6  -4  -3   70.79    2.00
  -6  -4  -3   72.69    1.90
   6  -4  -3   74.19    2.00
  -6   4  -4  546.15   10.30
   6  -4  -4  544.85   10.20
  -6  -4  -4  516.25   10.10
   6  -4  -4  543.15   10.20
  -6   4  -5   20.80    1.30
   6  -4  -5   21.40    1.10
  -6  -4  -5   20.50    1.00
   6   4  -5   21.10    1.00
   6   4  -6  138.09    3.10
  -6  -4  -6  143.89    3.40
   6  -4  -6  137.49    3.40
   6  -4  -6  136.79    3.20
  -6   4  -6  141.79    3.50
   6  -4  -6  140.09    2.70
  -6  -4  -6  139.59    2.70
  -6  -4  -6  134.39    3.10
  -6  -4  -7   69.89    2.20
   6  -4  -7   66.89    2.20
  -6   4  -7   67.89    2.40
   6  -4  -7   66.69    1.60
  -6  -4  -7   67.39    1.50
  -6  -4  -7   65.99    2.10
  -6   4  -7   68.99    2.10
  -6  -4  -8  180.28    4.30
   6  -4  -8  170.88    4.30
   6  -4  -8  183.18    3.50
  -6   4  -8  185.38    4.20
  -6  -4  -8  183.78    4.30
  -6  -4  -8  174.78    3.50
  -6   4  -8  180.88    4.40
  -6   4  -9    0.90    0.60
   6   4  -9    1.30    0.60
  -6   4  -9    1.50    0.70
   6   4  -9    1.60    0.70
  -6   4  -9    2.20    0.70
   6  -4  -9    0.50    0.70
  -6  -4  -9    1.80    0.80
   6   4  -9    1.70    0.70
  -6  -4  -9    1.70    1.10
   6  -4  -9    2.40    1.10
  -6   4  -9    2.10    1.00
   6   4  -9    1.10    1.00
   6   4  -9    2.00    0.70
  -6   4  -9    1.30    0.70
   6   4 -10   51.29    1.40
   6  -4 -10   52.29    1.40
   6  -4 -10   51.39    1.30
   6   4 -10   51.89    1.30
  -6   4 -10   51.89    1.30
  -6  -4 -10   50.79    1.30
   6   4 -10   49.20    1.40
  -6   4 -10   51.79    1.40
   6   4 -10   52.09    1.50
  -6   4 -10   51.79    1.40
  -6   4 -11   67.79    1.60
  -6   4 -11   68.19    1.80
   6   4 -11   72.89    1.70
  -6   4 -11   68.09    1.60
  -6  -4 -11   65.99    1.60
   6   4 -11   68.29    1.70
  -6   4 -11   69.09    1.70
   6   4 -11   69.99    1.60
   6  -4 -11   68.19    1.60
   6   4 -11   71.09    1.60
   6  -4 -11   70.79    1.60
  -6   4 -12   12.40    0.90
   6  -4 -12   11.60    0.70
   6   4 -12   10.90    0.70
   6  -4 -12   12.40    0.80
   6   4 -12   10.50    0.70
   6   4 -12   12.30    0.90
   6   4 -12   11.30    0.80
  -6   4 -12   12.60    0.80
   6   4 -13   20.00    0.90
  -6   4 -13   17.70    0.90
   6  -4 -13   17.90    0.70
   6  -4 -13   17.80    0.70
   6   4 -13   17.50    0.80
  -6  -4 -13   17.60    0.90
   6   4 -14   86.69    1.70
  -6   4 -14   90.19    1.80
   6   4 -14   89.59    1.80
   6   4 -15   12.60    0.40
  -6   5  13   68.39    1.50
  -6   5  13   68.09    1.50
  -6  -5  12   62.69    1.50
  -6   5  12   63.49    1.50
  -6   5  12   62.89    1.50
  -6   5  12   61.79    1.50
  -6   5  11   11.70    0.80
  -6  -5  11   13.00    0.80
  -6   5  11   11.40    0.80
  -6   5  11   12.20    0.80
  -6   5  11   12.50    0.90
  -6   5  10   38.90    1.20
  -6  -5  10   36.60    1.20
  -6   5  10   36.50    1.20
  -6   5  10   39.00    1.30
  -6   5  10   38.70    1.20
  -6   5   9   29.60    1.10
  -6   5   9   31.20    1.10
  -6  -5   9   30.10    1.10
  -6   5   9   29.50    1.10
  -6   5   9   31.50    1.10
  -6   5   8  135.09    2.80
  -6   5   8  128.09    2.70
  -6   5   8  125.19    3.70
  -6  -5   8  134.19    2.70
  -6  -5   8  130.99    2.60
  -6   5   8  130.49    2.70
  -6   5   8  134.69    2.80
   6  -5   7   32.00    1.80
  -6   5   7   37.50    1.10
  -6   5   7   36.00    1.10
  -6   5   7   35.10    1.80
  -6  -5   7   35.50    1.00
  -6  -5   7   36.90    1.10
  -6   5   7   36.80    1.10
  -6   5   6  379.36    6.90
  -6   5   6  378.36    6.90
   6   5   6  381.26    7.60
  -6   5   6  361.16    7.70
  -6   5   6  380.16    6.90
  -6  -5   6  366.06    6.80
  -6  -5   6  372.76    6.90
  -6  -5   5   77.99    1.70
  -6  -5   5   77.69    1.60
   6   5   5   77.69    2.30
  -6   5   5   76.99    2.40
   6  -5   5   79.49    2.30
   6   5   5   75.89    2.30
  -6   5   5   74.99    1.70
  -6   5   4  347.17    6.40
  -6  -5   4  349.87    6.30
   6   5   4  342.57    7.00
  -6   5   4  361.16    7.10
   6  -5   4  346.77    7.10
  -6  -5   4  344.57    6.30
   6   5   4  346.37    7.10
  -6  -5   3  360.36    6.60
   6   5   3  372.46    7.30
  -6   5   3  369.96    7.30
   6  -5   3  384.56    7.40
   6   5   3  367.66    7.30
  -6   5   3  363.76    7.30
  -6   5   3  361.86    6.60
  -6  -5   2  192.18    3.60
  -6   5   2  190.08    3.60
   6  -5   2  197.98    4.30
   6   5   2  197.68    4.20
  -6   5   2  190.48    4.10
   6   5   2  195.28    4.30
  -6   5   2  186.98    4.20
   6   5   1  316.87    6.10
  -6   5   1  309.17    6.00
   6  -5   1  321.17    6.30
  -6   5   1  307.37    6.10
  -6   5   0  367.86    6.80
  -6   5   0  340.87    6.40
   6  -5   0  382.96    7.10
  -6   5   0  346.97    7.00
  -6   5  -1  338.87    6.40
  -6   5  -1  344.47    6.60
  -6  -5  -1  337.97    6.00
  -6   5  -2   76.09    2.20
   6  -5  -2   80.29    2.30
   6   5  -2   77.89    2.30
  -6   5  -2   77.19    2.20
  -6  -5  -2   78.69    1.70
  -6   5  -3  403.36    7.90
   6  -5  -3  404.16    7.90
   6   5  -3  405.06    7.90
  -6   5  -3  396.06    7.80
  -6  -5  -3  389.46    7.80
   6  -5  -3  388.56    7.80
  -6   5  -4  267.97    5.50
   6  -5  -4  265.07    5.50
  -6  -5  -4  251.57    5.40
   6  -5  -4  245.98    5.50
   6   5  -4  266.97    5.50
  -6  -5  -5   55.89    1.70
  -6  -5  -5   52.19    1.90
   6  -5  -5   50.99    1.90
   6   5  -5   59.29    1.80
  -6   5  -5   56.29    2.00
   6  -5  -5   58.19    1.90
  -6  -5  -6  347.77    7.20
   6  -5  -6  348.37    6.40
  -6  -5  -6  351.96    6.40
  -6   5  -6  360.86    7.30
  -6  -5  -7   22.20    1.40
  -6   5  -7   20.90    1.50
   6  -5  -7   22.60    0.90
  -6  -5  -7   21.50    0.80
  -6  -5  -8  128.69    3.70
   6  -5  -8  137.09    3.70
  -6   5  -8  144.79    2.90
  -6  -5  -8  143.99    2.90
   6   5  -8  143.89    2.90
   6   5  -8  138.89    2.80
   6  -5  -8  145.69    2.90
   6  -5  -8  134.39    2.90
  -6  -5  -8  136.79    2.90
  -6   5  -8  140.89    2.90
  -6   5  -9   39.30    1.20
  -6   5  -9   37.90    1.20
   6   5  -9   40.30    1.30
  -6  -5  -9   36.90    1.30
   6   5  -9   37.40    1.20
   6  -5  -9   38.80    1.20
  -6  -5  -9   36.00    1.20
   6   5  -9   37.50    1.20
   6   5 -10    4.20    0.90
  -6  -5 -10    6.10    0.90
   6   5 -10    5.30    0.80
   6   5 -10    4.30    0.80
  -6   5 -10    5.80    0.80
  -6  -5 -11    5.90    0.80
   6   5 -11    6.40    0.80
   6   5 -11    6.80    0.80
  -6   5 -11    6.60    0.80
  -6   5 -12   97.39    2.10
  -6  -5 -12   97.19    2.10
   6   5 -12   92.99    2.00
  -6   5 -12   96.09    2.00
   6   5 -12   94.19    2.00
   6   5 -13   60.19    1.40
  -6   5 -13   61.69    1.40
   6   5 -14   18.30    0.60
  -6   5 -14   17.70    0.60
   6  -5 -14   19.10    0.70
  -6   6  14   38.50    0.80
  -6   6  13  192.18    3.60
  -6   6  13  185.58    3.50
  -6   6  13  196.98    3.60
  -6   6  12   24.50    0.80
  -6   6  12   25.20    0.80
  -6  -6  11  254.97    4.70
  -6   6  11  241.58    4.70
  -6   6  11  243.78    4.70
  -6   6  11  256.67    4.70
  -6   6  11  256.77    4.70
  -6  -6  10  109.49    2.30
  -6   6  10  102.09    2.20
  -6   6  10  107.79    2.30
  -6   6  10  104.19    2.30
  -6   6  10  108.59    2.30
  -6   6  10  109.29    2.30
  -6  -6   9  141.49    2.80
  -6   6   9  127.19    2.80
  -6   6   9  133.19    2.80
  -6   6   9  132.69    2.80
  -6   6   9  137.99    2.80
  -6   6   9  136.79    2.80
  -6  -6   8   48.00    1.30
  -6   6   8   48.10    1.40
  -6   6   8   48.70    1.40
  -6   6   8   45.80    1.40
  -6   6   8   45.80    1.40
  -6   6   7  127.49    2.70
  -6  -6   7  131.29    2.70
  -6   6   7  130.49    2.70
  -6  -6   7  129.59    3.90
  -6   6   7  127.99    2.70
  -6   6   7  130.69    2.70
   6  -6   7  124.49    3.70
  -6   6   7  126.19    3.60
  -6   6   6   25.70    1.00
  -6  -6   6   27.10    1.00
   6  -6   6   30.10    1.80
  -6   6   6   28.00    1.00
  -6   6   6   25.30    1.00
   6   6   6   27.80    1.50
  -6   6   6   27.70    1.70
   6   6   5  360.76    7.50
  -6   6   5  346.37    6.70
   6   6   5  358.56    7.50
  -6   6   5  359.46    7.60
   6   6   4   10.30    1.20
  -6  -6   4   10.60    0.70
  -6   6   4    9.70    0.70
   6   6   4   11.30    1.10
  -6   6   4   11.90    1.20
   6   6   3  402.76    8.20
  -6   6   3  394.36    8.10
   6   6   3  411.36    8.10
  -6   6   3  406.76    8.10
   6  -6   3  399.66    8.20
  -6   6   3  402.16    7.30
  -6   6   2   30.30    0.90
   6   6   2   28.50    1.50
  -6   6   2   30.30    1.50
  -6   6   2   26.90    1.40
   6   6   2   29.50    1.50
  -6  -6   2   30.70    0.90
   6  -6   2   29.10    1.50
  -6   6   2   29.40    0.90
  -6   6   1  343.57    6.30
   6   6   1  339.57    7.20
  -6   6   1  361.66    7.20
  -6   6   1  338.07    6.90
  -6  -6   1  356.86    6.40
   6  -6   1  353.76    7.30
  -6   6   1  346.97    6.40
  -6   6   0  271.17    5.00
  -6   6   0  272.27    5.80
   6   6   0  272.57    5.80
  -6   6   0  274.67    5.50
  -6   6   0  265.67    5.00
  -6   6   0  264.17    5.60
   6  -6   0  272.07    5.90
  -6  -6   0  274.87    5.00
  -6   6  -1  286.77    5.70
  -6  -6  -1  288.87    5.20
  -6   6  -1  272.47    5.20
  -6   6  -1  285.87    5.80
  -6   6  -2    9.60    0.60
   6  -6  -2    9.90    1.10
  -6   6  -2   11.40    1.00
   6  -6  -2    8.50    1.00
   6   6  -2   11.10    1.20
  -6   6  -2    9.30    1.10
  -6   6  -3  451.85    8.70
   6  -6  -3  452.55    8.90
   6   6  -3  445.86    8.90
  -6   6  -3  445.36    8.80
  -6  -6  -3  431.36    8.80
   6  -6  -3  422.56    8.80
  -6   6  -4   11.30    1.10
  -6  -6  -4   10.20    1.10
   6  -6  -4   10.50    1.20
   6   6  -4   10.80    1.20
  -6   6  -5  324.77    6.60
  -6  -6  -5  301.57    6.60
   6  -6  -5  290.07    6.60
   6   6  -5  318.97    6.50
  -6   6  -6    9.70    0.70
  -6   6  -6    9.50    1.20
   6   6  -6   10.70    0.80
  -6   6  -6   10.50    0.70
  -6   6  -6   11.20    0.80
  -6  -6  -6   10.30    0.70
   6  -6  -7   94.89    2.20
  -6  -6  -7   94.99    2.20
  -6   6  -7  101.19    2.10
   6   6  -7   95.09    2.10
  -6   6  -7  101.09    2.10
  -6  -6  -7   91.09    2.90
   6  -6  -7   88.39    2.90
  -6   6  -7  101.69    2.20
  -6   6  -7   98.99    2.10
   6   6  -7   97.89    2.20
  -6   6  -7   99.29    2.10
  -6   6  -7   89.39    2.90
  -6  -6  -7   97.79    2.20
   6   6  -7   99.49    2.20
  -6   6  -8   70.19    1.60
  -6   6  -8   70.69    1.70
   6   6  -8   67.59    1.70
   6   6  -8   67.39    1.70
  -6  -6  -8   68.09    1.70
  -6   6  -8   67.89    1.60
   6  -6  -8   67.89    1.70
  -6  -6  -8   67.59    1.60
  -6   6  -8   62.29    1.60
   6   6  -8   66.09    1.60
  -6   6  -9   90.39    2.00
   6   6  -9   83.29    1.90
  -6  -6  -9   83.59    2.00
   6  -6  -9   81.59    2.00
   6   6  -9   90.29    1.90
  -6  -6  -9   84.29    2.00
   6   6  -9   87.89    2.00
   6   6 -10   96.89    2.10
  -6  -6 -10   97.29    2.20
   6   6 -10   97.29    2.20
   6   6 -10   89.79    2.00
   6   6 -10   95.29    2.10
  -6   6 -10   98.89    2.10
   6   6 -11  234.78    4.50
  -6  -6 -11  248.28    4.60
  -6   6 -11  248.18    4.60
   6   6 -11  237.98    4.50
  -6  -6 -12   14.40    0.80
  -6   6 -12   14.30    0.80
   6   6 -12   13.90    0.70
  -6   6 -12   14.10    0.70
   6  -6 -13  172.08    3.20
  -6   6 -13  170.08    3.20
   6  -6 -14   27.20    0.60
  -6   7  13   46.90    1.00
  -6   7  12    6.20    0.50
  -6   7  12    5.70    0.50
  -6   7  12    6.40    0.50
  -6   7  11   20.30    0.80
  -6   7  11   20.50    0.80
  -6   7  11   20.60    0.80
  -6   7  11   19.70    0.70
  -6   7  11   19.80    0.80
  -6   7  10    2.00    0.70
  -6   7  10    1.80    0.60
  -6   7  10    2.00    0.70
  -6   7  10    2.20    0.70
  -6   7  10    2.00    0.60
  -6   7   9  158.58    3.10
  -6   7   9  148.79    3.00
  -6   7   9  149.59    3.10
  -6   7   9  151.28    3.10
  -6   7   8   73.39    1.80
  -6   7   8   74.79    1.80
  -6   7   8   71.29    1.70
  -6   7   8   71.49    1.80
  -6   7   8   72.09    1.80
  -6   7   7   35.10    1.20
  -6   7   7   36.30    1.20
  -6   7   7   37.50    1.20
   6   7   6  199.48    4.90
  -6   7   6  192.58    4.90
  -6   7   6  203.58    4.00
   6  -7   6  203.28    5.20
  -6   7   6  211.98    4.00
  -6   7   5  139.59    2.80
  -6   7   5  129.59    3.60
   6   7   5  139.09    3.70
  -6   7   5  135.39    2.80
   6   7   4   53.59    2.10
  -6   7   4   54.69    1.40
   6   7   4   51.79    2.10
  -6   7   4   52.99    2.10
  -6   7   4   55.69    1.40
  -6  -7   3   86.39    1.80
  -6   7   3   82.19    1.80
   6   7   3   79.89    2.60
  -6   7   3   79.19    2.50
   6   7   3   82.39    2.70
  -6   7   3   80.59    2.60
  -6  -7   2   49.99    1.20
  -6   7   2   48.30    1.20
  -6   7   2   48.20    1.80
   6   7   2   50.89    2.10
  -6   7   2   50.49    2.00
  -6   7   1   33.50    1.70
   6   7   1   34.20    1.80
  -6   7   1   34.90    1.00
  -6   7   1   31.10    1.50
  -6  -7   1   37.00    1.00
  -6   7   1   35.90    1.10
  -6   7   0    1.50    0.80
  -6   7   0    1.30    0.60
   6   7   0    1.40    1.10
  -6   7   0   -0.40    1.10
  -6  -7   0    1.70    0.50
  -6   7  -1   27.70    1.60
   6   7  -1   30.60    1.70
  -6   7  -2   52.09    1.80
   6   7  -2   51.59    2.10
  -6   7  -2   53.29    2.10
  -6  -7  -2   52.89    2.00
   6  -7  -2   52.49    2.10
  -6   7  -3   99.99    2.70
   6   7  -3   99.69    2.90
  -6   7  -3   99.79    2.90
  -6  -7  -3   95.89    2.90
   6  -7  -3   94.89    2.90
  -6  -7  -4   47.20    2.00
   6  -7  -4   48.10    2.00
   6   7  -4   44.60    1.90
  -6   7  -4   47.00    1.30
  -6   7  -4   48.50    1.30
  -6   7  -4   45.60    1.80
  -6   7  -4   47.20    1.20
  -6   7  -5  145.79    2.90
  -6  -7  -5  145.39    3.90
   6  -7  -5  143.19    3.90
   6   7  -5  142.79    3.70
  -6   7  -5  145.89    2.90
   6   7  -5  144.99    2.90
  -6   7  -5  137.99    3.60
  -6   7  -5  143.49    2.90
  -6   7  -5  145.79    2.90
  -6   7  -5  145.59    3.00
  -6   7  -5  145.19    2.90
  -6   7  -6  152.78    3.00
  -6   7  -6  161.98    3.20
   6   7  -6  156.88    3.20
  -6   7  -6  160.18    3.10
  -6   7  -6  157.68    3.10
   6   7  -6  155.18    3.10
  -6  -7  -6  152.78    3.10
  -6  -7  -6  153.68    3.20
  -6   7  -6  155.88    3.10
  -6   7  -7   38.80    1.20
   6   7  -7   35.70    1.20
  -6   7  -7   35.20    1.10
   6   7  -7   36.60    1.10
  -6  -7  -7   37.70    1.20
   6   7  -7   38.40    1.20
   6  -7  -7   35.70    1.20
  -6  -7  -7   36.00    1.20
  -6   7  -7   38.90    1.10
   6   7  -8   43.90    1.30
  -6   7  -8   45.10    1.20
   6   7  -8   44.80    1.30
  -6  -7  -8   40.80    1.30
   6   7  -8   41.60    1.40
   6  -7  -8   42.80    1.30
  -6  -7  -8   42.50    1.30
  -6   7  -8   44.50    1.20
  -6  -7  -9  113.19    2.40
   6   7  -9  115.69    2.40
   6  -7  -9  107.49    2.40
  -6  -7  -9  108.89    2.40
   6   7  -9  109.89    2.30
   6   7  -9  107.89    2.30
   6   7 -10    6.90    0.60
   6   7 -10    6.60    0.80
   6   7 -10    7.90    0.60
   6   7 -10    7.70    0.70
  -6   7 -10    7.40    0.70
  -6  -7 -10    7.50    0.80
   6   7 -11   12.30    0.60
  -6   7 -11   13.60    0.70
   6  -7 -11   12.60    0.70
   6   7 -12    6.80    0.50
  -6   7 -12    7.00    0.50
   6  -7 -12    7.00    0.50
  -6   7 -12    7.80    0.60
  -6   7 -13   39.10    0.90
  -6   8  12    0.90    0.30
  -6   8  11    8.00    0.50
  -6   8  11    7.70    0.50
  -6   8  11    6.90    0.50
  -6   8  11    7.00    0.50
  -6   8  10   33.30    1.00
  -6   8  10   33.20    1.00
  -6   8  10   33.00    1.00
  -6   8   9   92.29    2.00
  -6   8   9   88.49    1.90
  -6   8   9   89.29    2.00
  -6   8   9   92.59    2.00
  -6   8   9   95.89    2.00
  -6   8   9   93.19    2.00
  -6   8   8   45.10    1.30
  -6   8   8   48.00    1.30
  -6   8   8   46.70    1.30
  -6   8   8   48.20    1.30
  -6   8   8   46.10    1.30
  -6   8   7  186.28    3.60
  -6   8   7  176.68    3.60
   6   8   7  177.08    3.50
  -6   8   7  181.78    3.60
  -6   8   7  186.88    3.60
  -6   8   6   68.99    1.70
  -6   8   6   70.69    1.80
  -6   8   6   69.79    1.70
   6   8   6   69.69    1.60
  -6   8   6   68.59    1.70
  -6   8   6   70.39    1.70
  -6   8   6   72.39    1.70
  -6   8   5  182.18    3.60
  -6   8   5  185.88    3.60
  -6   8   5  181.98    3.60
   6   8   5  182.28    3.60
  -6   8   5  179.48    3.60
  -6   8   4    5.00    0.80
  -6   8   4    5.40    0.80
  -6   8   4    5.30    0.80
   6   8   4    4.60    0.70
   6   8   4    5.60    1.30
  -6   8   3  110.69    3.20
  -6   8   3  116.09    2.50
  -6   8   3  120.19    2.40
   6   8   3  116.29    2.40
   6   8   3  112.49    3.40
  -6   8   3  108.39    2.40
  -6   8   2  301.67    6.60
  -6   8   2  309.57    5.80
  -6   8   2  317.07    5.80
   6   8   2  313.27    5.80
   6   8   2  309.37    6.90
  -6   8   2  310.07    6.80
  -6   8   2  305.67    5.80
  -6   8   1   91.09    1.90
   6   8   1   90.99    2.00
  -6   8   1   91.79    2.00
  -6   8   1   90.59    2.00
  -6   8   1   88.29    2.90
   6   8   1   95.29    3.00
   6   8   1   92.99    2.00
  -6   8   0   75.49    1.80
  -6   8   0   72.29    1.70
  -6   8   0   77.89    1.70
  -6   8   0   76.89    2.70
   6   8   0   74.19    2.70
   6   8   0   77.99    1.80
  -6   8  -1  137.09    2.70
  -6   8  -1  125.99    2.60
  -6   8  -1  134.39    2.70
   6   8  -1  129.99    2.70
  -6   8  -1  129.09    2.60
  -6   8  -1  129.69    3.60
   6   8  -1  135.29    3.70
   6   8  -2  240.08    5.70
   6  -8  -2  230.98    5.60
  -6   8  -2  243.18    4.60
   6   8  -2  247.78    4.60
  -6   8  -2  244.98    4.70
  -6   8  -2  241.98    4.60
  -6   8  -3  173.28    3.50
  -6   8  -3  182.38    3.50
   6   8  -3  182.28    3.50
  -6   8  -3  171.68    3.40
   6   8  -3  184.98    4.50
  -6  -8  -3  173.68    4.50
   6  -8  -3  162.78    4.40
  -6   8  -4    0.50    0.70
  -6   8  -4    1.40    0.80
  -6   8  -4    1.10    0.60
  -6   8  -4    1.20    0.70
  -6   8  -5  233.48    4.50
   6   8  -5  232.48    4.40
  -6   8  -5  237.28    4.40
  -6   8  -5  227.88    4.50
   6   8  -6   90.79    1.90
   6  -8  -6   85.79    2.10
  -6  -8  -6   91.89    2.10
   6   8  -6   90.69    2.10
  -6   8  -6   91.59    2.10
  -6   8  -6   93.39    2.00
   6   8  -6   93.49    2.00
  -6   8  -6   89.99    1.90
  -6   8  -7  128.09    2.70
   6   8  -7  131.09    2.70
   6   8  -7  130.09    2.70
  -6   8  -7  130.79    2.60
   6   8  -7  126.79    2.60
  -6   8  -7  124.89    2.60
   6  -8  -7  127.09    2.70
  -6  -8  -7  130.49    2.70
  -6   8  -8   42.50    1.10
   6   8  -8   42.20    1.20
   6  -8  -8   38.60    1.20
  -6  -8  -8   40.80    1.20
  -6   8  -8   42.00    1.10
   6  -8  -9  101.69    2.20
  -6  -8  -9  104.59    2.20
   6   8  -9  103.19    2.20
   6   8  -9  104.99    2.10
   6   8 -10   16.60    0.70
  -6   8 -10   17.00    0.70
   6   8 -11    6.40    0.40
  -6   8 -11    5.80    0.40
   6   8 -12    1.90    0.30
  -6   9  11   38.40    0.80
  -6   9  10   23.60    0.70
  -6   9  10   25.00    0.70
  -6   9  10   23.20    0.70
  -6   9   9   43.10    1.10
  -6   9   9   43.30    1.10
  -6   9   9   45.70    1.10
  -6   9   9   43.80    1.10
  -6   9   9   43.00    1.10
  -6   9   8   62.29    1.50
  -6   9   8   62.09    1.50
  -6   9   8   61.99    1.50
  -6   9   8   62.19    1.50
  -6   9   8   63.59    1.40
  -6   9   7    2.60    0.60
  -6   9   7    3.00    0.70
  -6   9   7    3.10    0.70
  -6   9   7    3.50    0.70
  -6   9   7    1.80    0.70
  -6   9   7    2.80    0.70
   6   9   7    2.60    0.60
  -6   9   6    6.20    0.70
  -6   9   6    4.80    0.70
  -6   9   6    5.90    0.80
  -6   9   6    5.40    0.80
  -6   9   6    4.10    0.80
   6   9   6    5.90    0.70
   6   9   5   12.40    0.70
  -6   9   5   12.10    0.70
  -6   9   5   12.80    0.80
  -6   9   5   12.40    0.80
  -6   9   5   12.80    0.90
   6   9   5   12.00    0.80
  -6   9   4    8.20    0.60
  -6   9   4    8.20    0.70
  -6   9   4    8.90    0.90
   6   9   4    8.30    0.80
  -6   9   4    8.10    0.80
  -6   9   4    8.00    0.80
   6   9   4    9.10    0.80
  -6   9   3   22.20    0.90
  -6   9   3   22.90    1.00
  -6   9   3   20.70    0.90
   6   9   3   23.60    1.00
  -6   9   2   59.39    1.50
  -6   9   2   57.39    1.40
  -6   9   2   56.89    1.40
  -6   9   2   56.09    1.50
   6   9   2   59.69    1.50
  -6   9   1   19.90    0.90
  -6   9   1   18.20    0.70
  -6   9   1   18.50    0.90
  -6   9   1   18.00    0.80
   6   9   1   19.30    1.00
  -6   9   0  389.16    7.10
   6   9   0  384.36    7.10
  -6   9   0  375.56    7.00
  -6   9   0  392.86    7.10
  -6   9  -1   20.90    0.80
   6   9  -1   22.40    1.00
  -6   9  -1   22.70    1.00
  -6   9  -1   21.40    0.90
  -6   9  -1   23.40    1.00
  -6   9  -2   23.10    1.10
  -6   9  -2   21.70    0.90
   6   9  -2   23.60    1.00
  -6   9  -3   10.40    0.90
   6   9  -3   11.10    0.90
  -6   9  -3   10.80    0.70
  -6   9  -4    8.50    0.70
  -6   9  -4    8.30    0.90
  -6   9  -4    7.90    0.70
   6   9  -4    8.20    0.80
   6   9  -4    8.50    0.80
   6   9  -5    1.20    0.70
  -6   9  -5    1.40    0.70
  -6   9  -5    1.30    0.80
   6   9  -5    1.70    0.60
  -6   9  -5    2.90    0.70
   6   9  -5    2.60    0.70
  -6   9  -6   38.70    1.20
   6   9  -6   41.10    1.20
   6   9  -6   39.30    1.20
  -6   9  -6   38.10    1.10
   6   9  -6   39.90    1.10
   6  -9  -6   39.70    1.20
  -6  -9  -6   38.80    1.20
   6   9  -7    3.40    0.70
   6   9  -7    3.70    0.70
  -6   9  -7    3.10    0.60
   6   9  -7    2.70    0.60
  -6  -9  -7    3.10    0.60
   6  -9  -7    3.40    0.70
   6   9  -8   94.49    2.00
   6  -9  -8   90.79    1.90
  -6  -9  -8   90.29    1.90
   6   9  -9   28.40    0.80
  -6   9  -9   27.90    0.80
   6   9  -9   27.50    0.80
   6   9 -10   12.50    0.50
  -6   9 -10   14.10    0.60
  -6   9 -11   30.20    0.60
  -6  -9 -11   25.60    0.60
  -6  10   9   51.99    1.10
  -6  10   9   58.99    1.10
  -6  10   8   10.20    0.50
  -6  10   8   11.60    0.60
  -6  10   8    9.80    0.50
  -6  10   8   10.70    0.50
  -6  10   7   39.60    1.00
  -6  10   7   38.10    1.00
  -6  10   7   39.30    1.00
  -6  10   7   38.30    1.00
   6  10   7   37.00    0.90
  -6  10   6  102.09    2.10
  -6  10   6  102.19    2.10
  -6  10   6  102.69    2.00
  -6  10   6   99.19    2.10
   6  10   6   99.59    2.00
  -6  10   5   21.90    0.90
   6  10   5   22.00    0.80
  -6 -10   5   22.00    0.80
  -6  10   5   21.10    0.80
   6  10   5   21.60    0.80
  -6  10   5   21.70    0.80
  -6  10   5   23.20    0.90
  -6  10   4   25.00    0.80
   6  10   4   25.70    0.90
  -6  10   4   25.00    0.80
  -6  10   4   27.50    0.90
   6  10   4   26.50    0.90
  -6  10   3   28.00    1.00
  -6  10   3   28.00    1.00
  -6  10   3   26.30    0.90
   6  10   3   29.30    1.00
  -6  10   3   28.60    1.00
   6  10   3   27.00    1.00
   6  10   2   73.59    1.70
  -6  10   2   71.59    1.60
   6  10   2   72.29    1.70
  -6  10   2   72.79    1.70
  -6  10   2   72.89    1.70
  -6  10   2   75.19    1.70
  -6  10   1    2.70    0.70
  -6  10   1    2.90    0.60
  -6  10   1    2.90    0.60
   6  10   1    2.50    0.80
   6  10   1    3.20    0.80
  -6  10   1    2.30    0.80
  -6  10   0  151.58    2.90
   6  10   0  147.49    3.00
  -6  10   0  140.79    2.90
   6  10   0  153.88    3.00
  -6  10   0  150.48    3.00
  -6  10   0  144.49    2.90
   6  10  -1    2.40    0.80
  -6  10  -1    2.90    0.50
  -6  10  -1    2.70    0.80
   6  10  -2   65.89    1.60
   6  10  -2   65.59    1.60
  -6  10  -2   65.09    1.60
   6  10  -3   27.90    1.00
   6  10  -3   27.50    1.00
  -6  10  -3   27.30    1.00
  -6  10  -4   21.20    0.90
   6  10  -4   21.70    0.90
  -6  10  -4   21.20    0.80
   6  10  -4   22.70    0.80
  -6  10  -5   24.90    0.90
   6  10  -5   26.10    0.90
  -6 -10  -5   26.60    0.90
   6  10  -5   27.30    0.90
   6  10  -5   24.90    0.80
   6 -10  -5   27.10    0.90
  -6 -10  -5   25.60    0.90
  -6  10  -5   24.00    0.80
   6  10  -5   28.00    1.00
  -6  10  -6   79.99    1.70
   6  10  -6   83.69    1.70
   6 -10  -6   81.49    1.80
  -6 -10  -6   79.69    1.70
   6  10  -6   84.59    1.80
   6  10  -6   84.89    1.80
   6  10  -6   82.19    1.80
   6 -10  -7   41.40    1.00
  -6 -10  -7   41.00    1.00
   6  10  -7   42.20    1.10
   6  10  -7   40.00    1.10
   6  10  -8   11.20    0.60
   6  10  -8   11.80    0.50
   6  10  -8   11.60    0.50
  -6  10  -8   12.00    0.50
  -6  10  -9   38.40    0.70
   6  10  -9   28.50    0.70
  -6  11   8   20.70    0.50
  -6  11   8   23.50    0.50
  -6  11   7   38.20    0.80
  -6  11   7   36.90    0.80
  -6  11   7   39.40    0.80
  -6  11   6   11.90    0.50
  -6  11   6   12.80    0.50
  -6  11   6   11.90    0.50
  -6  11   6   12.50    0.50
   6  11   6   11.20    0.40
  -6  11   5   40.30    0.90
  -6 -11   5   35.60    0.90
  -6  11   5   37.10    0.90
   6  11   5   39.60    0.90
  -6  11   5   38.50    0.90
  -6  11   4   21.40    0.70
   6  11   4   20.50    0.70
  -6  11   4   21.20    0.70
   6  11   4   20.00    0.70
  -6 -11   4   20.80    0.70
  -6  11   4   20.50    0.70
  -6 -11   3   79.09    1.70
  -6  11   3   77.59    1.70
  -6  11   3   79.79    1.60
   6  11   3   76.59    1.60
  -6  11   3   73.19    1.60
  -6  11   3   75.89    1.70
   6  11   3   79.99    1.60
  -6  11   2   17.00    0.70
   6  11   2   15.80    0.70
   6  11   2   16.90    0.70
  -6  11   2   15.10    0.60
  -6  11   2   16.20    0.70
  -6  11   2   16.60    0.60
  -6  11   1   93.99    2.00
   6  11   1   99.99    2.00
   6  11   1   96.49    2.00
  -6  11   0  114.79    2.30
   6  11   0  116.19    2.30
   6  11   0  115.49    2.30
   6  11  -1  120.09    2.40
  -6  11  -1  122.99    2.40
  -6  11  -2    2.70    0.50
   6  11  -2    2.50    0.50
  -6  11  -2    3.20    0.60
   6  11  -2    2.70    0.60
   6  11  -2    3.10    0.50
  -6  11  -3   96.49    2.00
   6  11  -3   97.19    2.00
  -6 -11  -3  100.09    2.10
  -6  11  -3  101.59    2.00
   6  11  -3  103.89    2.00
  -6 -11  -4   20.10    0.70
   6  11  -4   21.00    0.60
   6 -11  -4   20.60    0.70
  -6 -11  -4   20.30    0.70
   6  11  -4   21.80    0.70
  -6  11  -4   20.00    0.60
   6  11  -4   20.90    0.70
   6 -11  -5   33.00    0.80
   6  11  -5   33.80    0.90
   6  11  -5   32.50    0.80
   6  11  -5   34.40    0.90
   6  11  -5   34.20    0.90
   6  11  -6   27.20    0.70
   6  11  -6   26.10    0.70
   6  11  -7   24.60    0.60
   6  11  -7   23.60    0.60
  -6 -11  -8    4.30    0.20
  -6  12   4   15.40    0.40
   6  12   4   16.90    0.40
  -6 -12   3   21.40    0.60
  -6  12   3   20.50    0.60
  -6 -12   2    0.10    0.30
  -6  12   2    0.20    0.30
   6  12   2    0.40    0.30
  -6 -12   1  105.49    2.00
   6  12   1  100.49    1.90
  -6  12   1   99.19    1.90
   6  12   0    9.50    0.40
  -6 -12   0   10.80    0.50
   6  12   0    9.90    0.50
  -6  12   0    9.60    0.40
   6  12  -1  119.89    2.30
   6  12  -1  129.69    2.30
  -6 -12  -2    4.20    0.40
   6  12  -2    3.10    0.30
   6  12  -2    3.70    0.30
  -6 -12  -3   18.00    0.50
   6  12  -3   17.60    0.50
   6  12  -4   13.90    0.40
   6  12  -4   17.70    0.50
   6  12  -5   38.40    0.80
  -7   0  15    0.00    0.40
  -7   0  14    0.20    0.40
  -7   0  14    0.10    0.60
  -7   0  14   -0.10    0.50
  -7   0  13   -0.10    0.60
  -7   0  13    0.30    0.70
  -7   0  13    0.40    0.50
  -7   0  13    0.40    0.70
  -7   0  12   -0.10    0.70
  -7   0  12    0.50    0.70
  -7   0  12    0.50    0.80
  -7   0  11    0.70    0.70
  -7   0  11   -0.40    0.70
  -7   0  10    1.00    1.30
  -7   0  10    0.80    0.70
  -7   0  10    0.00    0.70
  -7   0   9    0.70    1.10
  -7   0   9    0.50    1.10
  -7   0   9   -0.70    0.60
  -7   0   9   -0.20    0.50
  -7   0   8    0.80    1.00
  -7   0   8    0.40    1.00
  -7   0   8    0.10    0.50
  -7   0   8   -0.20    0.50
  -7   0   7    0.40    0.90
  -7   0   7    0.50    0.40
  -7   0   7   -0.10    0.40
  -7   0   6    0.00    0.70
  -7   0   6   -0.40    0.80
  -7   0   6    0.20    0.40
  -7   0   5   -0.40    0.60
  -7   0   4    0.10    0.30
  -7   0   4    0.10    0.60
  -7   0   3    0.30    0.30
  -7   0   3    0.20    0.50
  -7   0   3    0.30    0.40
  -7   0   2   -0.10    0.40
  -7   0   2    0.10    0.40
  -7   0   2    0.10    0.40
  -7   0   2   -0.10    0.40
  -7   0   1    0.40    0.40
  -7   0   1    0.00    0.30
  -7   0   1    0.60    0.40
  -7   0   0    0.00    0.40
  -7   0   0    0.20    0.20
  -7   0   0    0.30    0.40
  -7   0  -1    0.10    0.40
  -7   0  -2    0.10    0.40
  -7   0  -2   -0.10    0.40
  -7   0  -3    0.40    0.50
  -7   0  -3   -0.20    0.40
  -7   0  -3    0.00    0.50
  -7   0  -3    1.10    0.30
   7   0  -3    0.00    0.30
  -7   0  -3    0.30    0.60
  -7   0  -4    0.30    0.50
  -7   0  -4    0.30    0.40
   7   0  -4    0.60    0.40
  -7   0  -4    0.50    0.60
  -7   0  -4    0.50    0.60
  -7   0  -4    0.40    0.50
  -7   0  -5    0.00    0.60
  -7   0  -5    0.00    0.50
   7   0  -5    0.30    0.50
  -7   0  -5   -0.20    0.70
  -7   0  -5    0.00    0.70
  -7   0  -5    0.60    0.50
  -7   0  -6    0.10    0.60
  -7   0  -6    0.20    0.50
   7   0  -6    0.10    0.50
  -7   0  -6    0.50    0.80
  -7   0  -6    0.30    0.60
  -7   0  -7    0.20    0.80
  -7   0  -7    0.70    0.70
   7   0  -7    0.20    0.70
  -7   0  -7    0.80    0.90
  -7   0  -7    0.20    0.60
  -7   0  -8    0.60    0.80
   7   0  -8    2.00    0.90
  -7   0  -8    0.10    1.00
  -7   0  -9    0.80    1.20
  -7   0 -10   -0.70    0.80
  -7   0 -10    0.40    0.70
   7   0 -10   -0.10    0.70
  -7   0 -10    1.40    1.30
  -7   0 -10    0.10    0.70
   7   0 -10    0.20    0.80
  -7   0 -10   -0.10    0.60
   7   0 -11    0.40    0.70
  -7   0 -11   -0.10    0.80
   7   0 -11    0.90    0.80
   7   0 -11   -0.80    0.80
  -7   0 -11    0.10    0.80
  -7   0 -11    0.50    0.60
   7   0 -12    0.40    0.80
   7   0 -12    0.50    0.70
  -7   0 -12   -0.30    0.90
   7   0 -12    0.60    0.90
  -7   0 -12    0.90    0.60
   7   0 -13   -0.20    0.80
   7   0 -13   -0.30    0.70
  -7   0 -13    0.40    0.80
   7   0 -13    0.40    0.80
   7   0 -13    0.10    0.80
   7   0 -14   -0.20    0.60
   7   0 -14   -0.30    0.70
   7   0 -14   -0.10    0.70
   7   0 -15    0.40    0.50
   7   0 -15   -0.20    0.50
   7   0 -16    0.10    0.20
  -7   1  14    7.10    0.50
  -7   1  14    7.20    0.60
  -7  -1  14    7.30    0.60
  -7  -1  14    8.00    0.60
  -7  -1  14    6.50    0.50
  -7   1  14    7.10    0.60
  -7  -1  13  253.57    4.80
  -7   1  13  258.27    4.90
  -7   1  13  265.67    4.90
  -7  -1  13  261.57    4.90
  -7  -1  13  265.37    4.90
  -7   1  13  257.47    4.90
  -7   1  12   93.79    2.10
  -7  -1  12   91.99    2.00
  -7  -1  12   95.09    2.10
  -7   1  12   93.99    2.00
  -7  -1  12   92.89    2.10
  -7   1  11  516.55    9.30
  -7  -1  11  510.15    9.30
  -7  -1  11  505.15    9.30
  -7  -1  11  517.45    9.30
  -7   1  11  505.75    9.30
  -7   1  10   21.20    1.70
  -7  -1  10   18.00    1.60
  -7  -1  10   17.50    1.70
  -7  -1  10   19.80    0.90
  -7   1  10   20.10    0.90
  -7   1  10   19.80    0.90
  -7  -1  10   19.80    0.80
  -7  -1   9   13.80    1.40
  -7  -1   9   13.40    1.50
  -7   1   9   12.90    1.40
  -7  -1   9   14.30    0.80
  -7   1   9   14.60    0.80
  -7   1   9   14.30    0.80
  -7  -1   9   14.20    0.70
  -7   1   8  103.99    3.00
  -7  -1   8  112.89    3.10
  -7  -1   8  105.99    2.20
  -7   1   8  106.89    2.20
  -7  -1   8  103.79    2.20
  -7  -1   7  160.48    3.90
  -7  -1   7  163.28    3.00
  -7   1   7  154.98    3.00
  -7   1   7  155.68    3.00
  -7  -1   7  159.78    3.00
  -7  -1   6   44.70    1.10
  -7   1   6   46.90    1.00
  -7   1   6   45.40    1.10
  -7  -1   6   47.70    1.00
  -7   1   5  686.93   12.70
  -7  -1   5  682.73   12.50
  -7   1   4    1.60    0.30
  -7  -1   4    1.90    0.60
  -7   1   4    2.10    0.60
  -7  -1   4    1.80    0.40
   7   1   3  465.75    8.60
  -7   1   3  487.55    8.80
  -7   1   3  487.45    8.90
  -7  -1   3  510.75    9.00
  -7  -1   3  490.05    8.90
  -7   1   2   11.40    0.60
  -7   1   2   11.10    0.60
  -7  -1   2   11.80    0.60
  -7  -1   2   11.20    0.60
  -7  -1   1  770.32   13.70
  -7   1   1  767.72   13.70
  -7  -1   1  740.33   13.80
  -7   1   0  118.89    2.30
  -7  -1   0  123.49    2.60
  -7  -1   0  121.09    2.40
  -7   1   0  117.09    2.50
  -7  -1  -1  964.80   17.30
  -7  -1  -1  957.80   16.90
   7  -1  -1  943.71   16.90
  -7  -1  -2   39.00    1.20
  -7  -1  -2   38.30    1.10
  -7   1  -2   38.10    1.20
  -7  -1  -2   38.50    1.00
  -7  -1  -2   37.70    0.90
   7  -1  -2   37.60    0.90
  -7  -1  -3  454.95    8.50
  -7  -1  -3  451.35    8.40
  -7  -1  -3  465.35    8.30
  -7   1  -3  473.15    8.50
  -7   1  -3  452.45    8.50
  -7  -1  -3  457.75    8.20
   7  -1  -3  445.86    8.20
  -7  -1  -3  450.05    8.50
  -7  -1  -4   25.10    1.00
  -7   1  -4   23.90    1.00
  -7  -1  -4   25.10    0.90
  -7   1  -4   25.80    1.10
  -7  -1  -4   22.70    0.90
  -7   1  -4   26.80    1.10
  -7  -1  -4   26.20    1.10
  -7  -1  -4   23.60    0.80
  -7  -1  -4   25.20    1.10
   7  -1  -4   24.60    0.80
  -7   1  -4   23.40    1.00
  -7  -1  -5  731.33   13.30
  -7  -1  -5  731.53   13.40
  -7   1  -5  723.53   13.50
  -7   1  -5  719.83   13.40
  -7  -1  -5  748.93   13.60
  -7  -1  -5  712.03   13.20
  -7   1  -5  755.02   13.60
  -7  -1  -5  721.93   13.20
   7  -1  -5  721.03   13.30
  -7   1  -6   35.60    1.30
  -7   1  -6   39.40    1.50
  -7  -1  -6   35.10    1.20
  -7   1  -6   40.50    1.50
  -7  -1  -6   36.20    1.50
  -7  -1  -6   36.90    1.30
   7  -1  -6   37.00    1.30
  -7   1  -7   59.79    1.90
  -7  -1  -7   54.19    1.60
  -7   1  -7   58.99    2.00
  -7  -1  -7   60.69    2.10
  -7  -1  -7   54.79    1.80
   7  -1  -7   58.39    1.80
  -7  -1  -8   74.89    2.50
  -7   1  -8   69.39    2.40
  -7  -1  -8   70.39    2.20
   7  -1  -8   70.49    2.20
  -7  -1  -9    3.10    0.90
   7  -1  -9    2.70    1.00
  -7   1  -9    2.70    1.20
  -7  -1  -9    3.10    1.20
   7  -1 -10    3.20    0.70
  -7   1 -10    3.30    0.70
  -7   1 -10    2.80    0.60
   7  -1 -10    3.10    0.70
   7   1 -10    2.90    0.80
  -7  -1 -10    3.10    0.70
   7  -1 -10    2.80    0.60
  -7   1 -10    3.00    0.70
  -7  -1 -10    3.00    1.00
   7  -1 -10    3.60    1.10
  -7   1 -10    3.60    1.40
  -7  -1 -10    4.30    1.40
  -7  -1 -10    3.10    0.80
  -7   1 -10    3.90    0.80
   7   1 -11  383.96    7.10
   7  -1 -11  382.56    7.00
  -7   1 -11  380.76    7.10
   7  -1 -11  390.06    7.10
   7   1 -11  390.66    7.00
  -7  -1 -11  386.06    7.00
  -7   1 -11  378.36    7.00
   7  -1 -11  378.86    7.00
  -7   1 -11  370.86    7.00
   7  -1 -11  358.96    6.90
  -7  -1 -11  372.56    7.00
   7   1 -12   83.09    2.00
   7  -1 -12   81.09    1.90
   7  -1 -12   83.19    2.00
   7   1 -12   86.19    2.00
  -7  -1 -12   85.49    2.00
  -7   1 -12   83.09    2.00
   7   1 -12   82.59    2.00
   7  -1 -12   84.39    2.00
  -7  -1 -12   81.79    1.90
  -7   1 -12   87.29    2.00
   7  -1 -13  239.88    4.60
   7   1 -13  252.37    4.70
  -7  -1 -13  231.28    4.60
  -7  -1 -13  247.18    4.70
   7  -1 -13  253.67    4.70
   7   1 -13  248.28    4.70
   7   1 -13  247.88    4.70
   7  -1 -13  251.97    4.70
  -7   1 -13  244.58    4.70
   7   1 -13  248.38    4.70
   7   1 -14    4.50    0.60
   7  -1 -14    4.60    0.70
   7   1 -14    4.60    0.70
   7   1 -14    5.10    0.70
   7  -1 -14    4.80    0.70
   7   1 -15   20.80    0.70
   7  -1 -15   22.60    0.70
   7  -1 -15   22.30    0.70
   7   1 -15   21.20    0.70
  -7   2  15   92.89    1.80
  -7   2  14   73.99    1.60
  -7   2  14   79.09    1.70
  -7   2  14   79.69    1.70
  -7  -2  14   76.49    1.60
  -7   2  14   76.59    1.60
  -7  -2  14   76.59    1.60
  -7  -2  14   73.69    1.60
  -7   2  13   49.99    1.30
  -7  -2  13   54.09    1.30
  -7   2  13   53.19    1.30
  -7  -2  13   52.69    1.30
  -7  -2  13   51.29    1.30
  -7   2  12   15.90    0.90
  -7  -2  12   16.20    0.80
  -7  -2  12   16.10    0.80
  -7   2  12   16.00    0.90
  -7  -2  11   20.80    0.90
  -7   2  11   20.80    0.90
  -7  -2  11   20.80    0.90
  -7  -2  11   22.90    1.00
  -7   2  11   19.70    1.00
  -7  -2  10    4.20    0.70
  -7   2  10    5.30    1.40
  -7  -2  10    4.00    1.40
  -7  -2  10    4.20    1.30
  -7   2  10    4.10    0.70
  -7  -2  10    4.20    0.70
  -7  -2  10    3.40    0.70
  -7   2  10    4.30    0.80
  -7  -2   9  125.99    2.50
  -7   2   9  122.99    2.50
  -7   2   9  124.89    2.60
  -7  -2   9  118.59    3.60
  -7  -2   9  123.19    2.60
  -7  -2   9  128.59    2.50
  -7  -2   9  125.59    2.50
  -7   2   8  595.44   10.60
  -7  -2   8  587.34   10.60
  -7   2   8  584.94   10.60
  -7   2   8  601.04   10.60
  -7  -2   8  578.64   11.70
  -7  -2   8  587.84   10.60
  -7  -2   8  586.84   10.60
  -7  -2   8  584.44   10.60
  -7   2   7  506.95    8.90
  -7  -2   7  500.35    8.90
  -7   2   7  502.65    8.90
  -7   2   7  490.95    8.90
  -7   2   7  492.45    8.90
  -7  -2   7  496.25    8.90
  -7  -2   7  500.25    8.90
  -7  -2   7  476.85    8.90
  -7   2   6  254.37    4.50
  -7  -2   6  243.48    4.50
  -7   2   6  243.98    4.50
  -7   2   6  249.08    4.60
  -7   2   6  240.08    4.50
  -7  -2   6  248.68    4.50
  -7  -2   6  246.08    4.50
  -7  -2   6  246.18    4.50
  -7  -2   5  166.98    3.60
  -7   2   5  174.58    3.80
  -7  -2   5  175.28    3.90
   7   2   4   30.50    0.90
  -7  -2   4   29.50    1.00
  -7  -2   4   30.40    1.20
   7   2   3    9.30    0.50
  -7  -2   3    9.20    0.70
  -7  -2   3    9.80    0.70
  -7   2   3   10.30    0.50
   7   2   2  106.19    2.20
  -7   2   2  104.49    2.20
  -7  -2   2  102.49    2.40
  -7   2   2  103.99    2.20
  -7  -2   2  103.29    2.30
  -7   2   1 1506.55   26.70
  -7   2   1 1483.75   26.80
  -7  -2   1 1525.85   26.80
  -7   2   0 2458.85   43.40
  -7   2   0 2536.95   43.60
  -7  -2   0 2423.66   43.40
  -7   2  -1 1275.17   23.60
  -7  -2  -1 1389.66   23.70
   7  -2  -1 1377.36   23.70
  -7   2  -1 1431.06   24.00
  -7  -2  -1 1328.77   23.70
  -7  -2  -1 1364.56   23.70
  -7  -2  -2  257.47    4.80
  -7  -2  -2  247.28    4.60
   7  -2  -2  240.78    4.60
  -7   2  -2  241.38    4.90
  -7  -2  -2  241.38    4.50
  -7  -2  -3   12.30    0.80
  -7   2  -3   12.40    0.80
  -7  -2  -3   12.30    0.60
   7  -2  -3   12.10    0.60
  -7  -2  -3   12.70    0.70
  -7  -2  -3   12.70    0.70
  -7  -2  -3   12.10    0.50
  -7  -2  -4   83.59    2.20
  -7   2  -4   81.49    2.10
  -7  -2  -4   86.99    1.90
   7  -2  -4   83.89    2.00
  -7  -2  -4   83.19    2.10
  -7  -2  -4   85.89    2.00
  -7   2  -4   87.69    2.20
  -7  -2  -4   83.69    1.90
  -7  -2  -5  156.28    3.30
   7  -2  -5  153.88    3.30
  -7  -2  -5  163.08    3.40
  -7  -2  -5  150.88    3.30
  -7   2  -5  159.08    3.60
  -7  -2  -5  159.18    3.60
  -7   2  -5  156.38    3.50
   7  -2  -6  264.07    5.30
  -7  -2  -6  261.97    5.40
  -7   2  -6  284.67    5.70
  -7  -2  -6  275.87    5.70
  -7  -2  -6  259.57    5.20
  -7  -2  -6  272.97    5.40
   7  -2  -6  278.67    5.50
  -7   2  -7  483.15    9.40
  -7   2  -7  495.25    9.40
  -7  -2  -7  482.65    9.40
  -7  -2  -7  469.75    9.10
   7  -2  -7  476.65    9.20
  -7   2  -8  509.85   10.00
  -7  -2  -8  493.75    9.80
   7  -2  -8  496.65    9.80
  -7   2  -8  507.95   10.00
  -7  -2  -8  513.65   10.10
  -7   2  -9  119.19    2.50
  -7   2  -9  119.29    2.50
   7   2  -9  118.29    2.50
  -7  -2  -9  118.09    2.50
  -7  -2  -9  113.29    3.10
   7  -2  -9  116.49    3.20
  -7   2  -9  119.29    3.40
  -7  -2  -9  119.79    3.40
   7  -2 -10    7.60    0.70
  -7  -2 -10    8.90    0.80
  -7   2 -10    9.40    0.80
  -7   2 -10    7.70    0.70
   7   2 -10    8.00    0.90
   7  -2 -10    9.20    0.80
  -7  -2 -10    8.40    0.80
  -7   2 -10    8.90    0.80
  -7   2 -10    8.80    0.90
  -7  -2 -10    6.70    1.10
   7  -2 -10    9.30    1.20
  -7   2 -10    7.60    1.40
  -7  -2 -10    9.40    1.40
   7   2 -10    8.60    0.70
  -7   2 -10    7.90    0.70
   7   2 -11   22.60    1.10
   7  -2 -11   22.60    1.00
  -7   2 -11   20.80    0.90
   7  -2 -11   21.90    0.90
   7  -2 -11   20.10    1.10
   7   2 -11   22.60    1.00
  -7   2 -11   22.20    1.00
  -7  -2 -11   21.30    1.00
  -7  -2 -11   22.30    1.10
   7  -2 -11   19.50    0.90
  -7   2 -11   21.50    1.10
  -7  -2 -12    5.70    0.80
  -7   2 -12    4.30    0.80
   7  -2 -12    4.40    0.90
   7   2 -12    4.50    0.80
  -7   2 -12    4.90    0.90
  -7  -2 -12    4.90    0.80
   7  -2 -12    4.30    0.60
   7   2 -12    5.30    0.80
   7   2 -13   26.30    1.00
   7  -2 -13   27.90    1.10
   7   2 -13   28.40    1.00
   7   2 -13   27.30    1.00
   7  -2 -13   28.00    1.10
  -7   2 -13   26.70    1.00
  -7  -2 -13   28.10    1.00
  -7   2 -13   27.70    1.10
  -7  -2 -13   28.00    1.00
   7   2 -14  101.19    2.10
   7  -2 -14  104.09    2.10
   7  -2 -14  104.49    2.10
   7   2 -14  103.79    2.10
   7   2 -14  102.19    2.10
   7   2 -15  105.69    2.10
   7   2 -15  109.49    2.10
   7  -2 -15  109.19    2.10
   7   2 -15  107.69    2.10
   7  -2 -15  112.29    2.10
  -7   3  14    0.30    0.40
  -7   3  14   -0.10    0.50
  -7  -3  14   -0.20    0.40
  -7   3  14    0.60    0.50
  -7   3  14    0.40    0.50
  -7  -3  13   11.40    0.60
  -7   3  13   11.50    0.70
  -7  -3  13   12.40    0.70
  -7   3  13   11.80    0.70
  -7  -3  12   26.40    0.90
  -7  -3  12   24.90    0.90
  -7  -3  12   26.00    1.00
  -7  -3  12   25.80    0.90
  -7   3  12   25.50    1.00
  -7   3  12   25.40    0.90
  -7   3  11   28.20    1.10
  -7  -3  11   28.50    1.00
  -7  -3  11   28.70    1.00
  -7  -3  11   29.90    1.00
  -7   3  11   28.20    1.10
  -7  -3  10   15.80    0.90
  -7  -3  10   15.60    0.80
  -7   3  10   15.10    0.80
  -7   3  10   15.40    0.90
  -7  -3   9   80.49    1.80
  -7  -3   9   76.59    1.80
  -7  -3   9   71.99    2.80
  -7  -3   9   78.19    1.80
  -7   3   9   79.29    1.80
  -7   3   9   79.49    1.80
  -7   3   9   79.29    1.80
  -7  -3   8    3.60    0.60
  -7   3   8    4.20    0.70
  -7  -3   8    4.40    0.60
  -7   3   8    3.40    1.10
  -7  -3   8    2.50    1.20
  -7   3   8    4.10    0.60
  -7   3   8    4.10    0.60
  -7  -3   8    5.90    0.60
  -7   3   8    3.60    0.60
  -7   3   7   50.69    1.20
  -7  -3   7   49.20    1.20
  -7   3   7   47.50    1.20
  -7   3   7   48.20    1.90
  -7  -3   7   48.10    1.20
  -7  -3   7   45.70    1.20
  -7   3   7   47.40    1.20
  -7   3   7   48.70    1.20
  -7  -3   6   38.90    1.00
  -7  -3   6   40.20    1.00
  -7   3   6   42.00    1.60
  -7  -3   6   39.20    1.70
  -7  -3   6   41.10    1.00
  -7   3   6   38.50    1.00
  -7   3   6   36.90    1.00
  -7   3   6   39.40    1.00
  -7   3   6   38.90    1.00
  -7   3   5  140.09    2.70
  -7  -3   5  136.89    2.70
  -7  -3   5  137.49    2.60
  -7  -3   5  134.49    2.60
   7   3   5  136.49    3.00
  -7   3   5  144.19    3.30
   7  -3   5  144.29    3.10
  -7  -3   5  142.99    3.40
  -7   3   5  136.79    2.70
  -7  -3   5  135.99    2.60
  -7   3   5  141.89    2.70
  -7  -3   5  135.99    3.10
  -7  -3   4   78.09    2.00
   7   3   4   77.79    1.90
  -7   3   4   76.99    2.10
  -7  -3   4   77.59    2.20
   7   3   3   11.40    0.70
  -7   3   3   12.50    0.80
   7   3   2   66.19    1.70
  -7   3   2   66.59    1.60
  -7   3   1   11.00    0.60
  -7   3   1   11.70    0.70
  -7   3   0    2.00    0.40
  -7   3   0    0.50    0.50
  -7   3  -1   13.20    0.50
  -7   3  -1   13.90    0.80
  -7   3  -2   69.89    1.90
  -7   3  -2   70.59    1.90
  -7  -3  -2   71.89    1.80
  -7   3  -2   74.19    1.80
  -7  -3  -2   69.49    1.70
   7  -3  -2   71.69    1.70
  -7   3  -3   13.70    0.90
  -7  -3  -3   13.70    0.70
   7  -3  -3   15.20    0.70
  -7  -3  -3   13.90    0.80
  -7   3  -3   15.40    0.80
  -7  -3  -4   75.89    2.00
  -7  -3  -4   78.89    2.00
  -7   3  -4   80.99    2.20
  -7  -3  -4   77.89    2.10
  -7  -3  -5  108.49    2.50
  -7  -3  -5  108.49    2.60
  -7  -3  -5  105.19    2.60
   7  -3  -5  105.59    2.60
  -7   3  -5  111.59    2.80
   7  -3  -5  109.39    2.60
   7   3  -6   30.60    1.20
  -7  -3  -6   34.70    1.30
   7  -3  -6   35.10    1.30
  -7   3  -6   35.70    1.60
  -7  -3  -6   34.30    1.20
   7  -3  -6   34.60    1.20
  -7  -3  -6   32.80    1.10
   7  -3  -6   34.40    0.90
  -7  -3  -6   30.00    0.80
  -7   3  -6   31.70    1.50
  -7  -3  -6   33.40    1.50
  -7  -3  -7   41.60    1.60
   7  -3  -7   40.60    1.60
  -7   3  -7   45.00    1.90
  -7  -3  -7   43.10    1.10
   7  -3  -7   42.70    1.10
  -7   3  -7   43.30    1.80
  -7  -3  -7   42.10    1.80
  -7  -3  -8    3.40    1.00
   7  -3  -8    4.60    1.00
  -7   3  -8    2.90    1.10
  -7  -3  -8    4.90    1.10
  -7   3  -8    3.40    1.20
  -7   3  -9   81.09    1.80
   7   3  -9   79.89    1.70
  -7   3  -9   77.79    1.80
   7   3  -9   80.99    1.90
   7  -3  -9   78.09    1.80
  -7   3  -9   78.99    1.80
  -7  -3  -9   79.89    1.80
   7   3  -9   81.29    1.90
   7  -3  -9   72.49    1.70
  -7  -3  -9   80.09    1.90
  -7  -3  -9   80.79    2.50
   7  -3  -9   78.39    2.60
  -7   3  -9   76.89    2.60
  -7  -3  -9   73.09    2.60
   7   3 -10   11.60    0.80
  -7   3 -10   11.70    0.80
   7   3 -10   10.40    0.90
  -7  -3 -10   12.90    1.00
   7   3 -10   11.30    0.90
  -7   3 -10   12.10    0.80
   7  -3 -10   10.30    0.90
   7   3 -10   11.00    0.80
  -7  -3 -10   11.30    0.80
  -7   3 -10   11.10    0.90
  -7   3 -10   11.70    1.00
  -7   3 -10   10.90    1.40
  -7  -3 -10   10.10    1.40
   7   3 -10   10.60    1.30
   7  -3 -10   11.00    1.40
   7  -3 -10   10.20    0.80
  -7  -3 -11   30.20    1.20
   7   3 -11   26.70    1.20
  -7   3 -11   29.70    1.20
   7  -3 -11   28.70    1.10
   7   3 -11   28.40    1.00
  -7  -3 -11   28.50    1.10
  -7   3 -11   29.40    1.00
  -7   3 -11   27.10    1.00
   7  -3 -11   28.80    1.10
   7   3 -11   28.90    1.00
  -7   3 -11   29.00    1.00
  -7   3 -12   22.70    1.00
  -7   3 -12   22.10    0.80
  -7  -3 -12   22.70    1.00
   7   3 -12   21.40    1.00
  -7   3 -12   22.20    0.90
  -7  -3 -12   22.10    0.90
   7  -3 -12   24.60    1.00
   7   3 -12   20.90    0.90
   7   3 -12   22.80    0.90
   7  -3 -12   23.30    1.00
   7   3 -13    6.80    0.80
  -7  -3 -13    6.00    0.80
  -7   3 -13    7.10    0.80
   7   3 -13    7.10    0.80
   7   3 -13    6.10    0.70
   7   3 -13    6.50    0.70
   7  -3 -13    6.40    0.70
   7  -3 -13    7.90    0.70
   7   3 -14    0.50    0.60
   7   3 -14    0.70    0.60
   7  -3 -14    1.00    0.50
   7   3 -14    1.20    0.50
   7   3 -14    0.50    0.50
   7  -3 -14    0.50    0.50
   7  -3 -15    3.30    0.30
   7  -3 -15    4.30    0.40
   7   3 -15    4.50    0.40
  -7   4  14   53.99    1.10
  -7   4  14   53.49    1.20
  -7   4  14   51.49    1.20
  -7   4  13   19.60    0.80
  -7  -4  13   18.10    0.70
  -7   4  13   18.20    0.70
  -7   4  13   18.00    0.80
  -7   4  12   48.60    1.30
  -7  -4  12   46.90    1.30
  -7  -4  12   45.40    1.20
  -7   4  12   48.40    1.30
  -7  -4  11    6.50    0.70
  -7  -4  11    7.60    0.80
  -7  -4  11    6.70    0.70
  -7   4  11    6.90    0.80
  -7   4  11    6.60    0.70
  -7   4  10   93.99    2.10
  -7   4  10   97.39    2.10
  -7   4  10   97.09    2.10
  -7  -4  10   95.89    2.10
  -7  -4  10   93.19    2.10
  -7  -4  10   96.19    2.10
  -7  -4   9   59.29    1.50
  -7  -4   9   59.99    1.50
  -7  -4   9   55.69    1.40
  -7  -4   9   55.99    1.40
  -7   4   9   55.79    2.30
  -7   4   9   57.89    1.50
  -7   4   9   57.99    1.50
  -7   4   9   60.49    1.60
  -7   4   9   58.59    1.50
  -7  -4   9   52.69    2.50
  -7   4   8 1123.19   20.10
  -7   4   8 1133.59   20.10
  -7   4   8 1086.59   21.10
  -7   4   8 1130.49   20.10
  -7   4   8 1153.38   20.10
  -7  -4   8 1119.89   20.00
  -7  -4   8 1128.59   20.10
  -7  -4   8 1138.69   20.10
  -7  -4   8 1113.99   20.00
  -7   4   7  152.18    2.90
  -7   4   7  141.89    2.90
  -7   4   7  141.39    3.70
  -7   4   7  145.49    2.90
  -7   4   7  146.39    2.90
  -7  -4   7  147.09    2.80
  -7  -4   7  143.89    2.80
  -7  -4   7  137.19    2.80
  -7  -4   7  143.29    2.90
  -7  -4   6  314.87    5.80
  -7  -4   6  316.67    5.80
  -7  -4   6  308.87    5.80
  -7  -4   6  317.17    5.80
  -7   4   6  317.37    6.60
  -7   4   6  326.67    5.90
  -7   4   6  315.27    5.90
  -7  -4   6  323.47    6.90
  -7   4   6  324.47    5.90
   7  -4   5   62.29    1.90
  -7   4   5   62.09    1.40
  -7  -4   5   59.29    1.40
  -7  -4   5   59.19    1.30
  -7  -4   5   60.69    1.30
   7   4   5   62.09    1.80
  -7   4   5   60.29    2.00
  -7   4   5   62.69    1.40
   7   4   5   63.59    1.90
  -7  -4   5   56.69    1.80
  -7  -4   4   41.40    1.00
  -7  -4   4   40.70    1.00
   7   4   4   45.60    1.40
  -7   4   4   40.10    1.50
  -7   4   4   40.60    1.00
  -7   4   4   41.40    1.00
   7  -4   4   42.40    1.60
  -7  -4   3   16.50    0.60
  -7   4   3   16.30    0.60
  -7   4   3   17.40    0.60
   7   4   3   15.70    0.90
  -7   4   3   16.30    1.00
   7  -4   3   18.30    1.10
   7   4   2   50.99    1.50
  -7   4   2   46.90    1.50
  -7   4   1   50.69    1.40
  -7   4   0 1213.38   21.70
  -7   4  -1   60.09    1.50
  -7  -4  -1   63.59    1.60
  -7  -4  -2   39.40    1.20
  -7   4  -2   40.60    1.20
  -7  -4  -2   36.70    1.30
   7  -4  -2   37.10    1.30
  -7   4  -2   39.80    1.50
  -7   4  -3   33.40    1.10
  -7  -4  -3   33.00    1.20
  -7  -4  -3   34.40    1.20
   7  -4  -3   33.60    1.20
  -7   4  -3   32.10    1.40
   7  -4  -3   33.50    1.30
  -7  -4  -4  107.69    2.60
   7  -4  -4  103.49    2.60
  -7   4  -4  113.09    2.80
   7  -4  -4  111.39    2.70
   7   4  -5   84.79    2.20
   7  -4  -5   83.79    1.80
  -7  -4  -5   81.39    1.70
  -7  -4  -5   84.09    2.30
  -7  -4  -5   84.69    2.20
  -7   4  -5   89.39    2.50
   7  -4  -5   89.59    2.30
  -7  -4  -6  342.57    6.80
   7  -4  -6  348.17    6.40
  -7  -4  -6  351.26    6.40
  -7   4  -6  370.16    7.30
   7  -4  -6  342.17    6.90
   7   4  -6  337.37    6.80
  -7  -4  -6  333.37    7.00
   7  -4  -6  356.56    7.10
   7  -4  -7  128.49    2.60
  -7  -4  -7  126.99    2.60
  -7  -4  -7  131.09    3.30
   7  -4  -7  124.09    3.30
  -7   4  -7  134.99    3.50
  -7   4  -8  965.10   17.10
  -7   4  -8  973.10   17.10
   7  -4  -8  916.61   17.10
  -7  -4  -8  968.80   17.00
  -7   4  -8  962.80   17.10
   7  -4  -8  953.70   17.10
   7   4  -8  958.20   17.10
  -7  -4  -8  950.90   17.10
  -7  -4  -8  943.81   17.90
   7  -4  -8  932.01   17.90
  -7   4  -8  956.00   18.10
  -7   4  -9   27.00    1.00
   7   4  -9   26.50    1.00
  -7   4  -9   27.30    0.90
  -7   4  -9   26.10    0.90
  -7  -4  -9   27.20    1.10
   7   4  -9   28.40    1.10
   7   4  -9   26.60    0.90
  -7   4  -9   26.00    1.00
   7   4  -9   25.40    1.50
  -7  -4  -9   27.30    1.60
   7  -4  -9   27.90    1.60
   7  -4  -9   25.30    1.00
   7   4 -10   34.30    1.20
   7  -4 -10   31.80    1.10
   7  -4 -10   32.40    1.10
   7   4 -10   32.70    1.00
  -7   4 -10   33.20    1.10
  -7   4 -10   32.10    1.10
   7   4 -10   31.90    1.00
  -7  -4 -10   31.80    1.00
  -7   4 -10   32.00    1.00
   7   4 -10   33.10    1.20
  -7   4 -11   17.90    1.00
   7  -4 -11   16.80    0.80
   7   4 -11   16.50    0.80
   7   4 -11   16.90    0.80
  -7   4 -11   19.10    0.90
   7   4 -11   18.50    0.90
  -7  -4 -11   17.80    0.80
  -7  -4 -12   15.70    0.90
   7  -4 -12   15.40    0.80
   7   4 -12   15.90    0.70
   7   4 -12   14.90    0.80
   7  -4 -12   15.90    0.80
   7   4 -12   16.70    0.90
  -7   4 -12   16.10    1.00
   7   4 -13   29.80    1.00
  -7  -4 -13   28.70    1.00
  -7   4 -13   29.90    1.00
   7   4 -13   28.10    0.90
   7  -4 -13   27.70    0.80
   7  -4 -13   26.20    0.80
   7   4 -14  103.89    2.00
   7   4 -14  103.89    2.10
   7  -4 -15   37.50    0.80
   7   4 -15   33.80    0.80
  -7   5  14    4.50    0.30
  -7   5  13  153.48    3.00
  -7  -5  13  157.88    2.90
  -7   5  13  155.38    3.00
  -7   5  13  147.59    2.90
  -7   5  12   71.29    1.60
  -7   5  12   70.89    1.60
  -7  -5  12   70.29    1.60
  -7   5  12   68.19    1.60
  -7   5  11  169.68    3.40
  -7   5  11  169.18    3.30
  -7   5  11  167.18    3.30
  -7  -5  11  171.18    3.30
  -7   5  10   25.90    1.00
  -7   5  10   25.80    1.00
  -7   5  10   25.10    1.10
  -7   5  10   27.30    1.00
  -7  -5  10   24.20    0.90
  -7  -5  10   25.90    1.00
  -7   5   9   64.59    1.70
  -7   5   9   69.59    1.70
  -7   5   9   66.19    1.60
  -7   5   9   67.69    1.70
  -7  -5   9   69.09    1.70
  -7  -5   9   68.79    1.60
  -7   5   8    2.20    1.20
  -7   5   8    3.90    0.70
  -7  -5   8    4.00    0.60
  -7   5   8    3.20    0.80
  -7  -5   8    3.00    0.80
  -7   5   8    4.40    0.80
  -7   5   8    2.40    0.80
  -7   5   7  155.98    3.10
  -7   5   7  146.59    4.00
  -7  -5   7  153.58    3.00
  -7  -5   7  151.68    3.10
  -7   5   7  151.78    3.10
  -7   5   7  155.78    3.10
  -7  -5   7  146.09    4.20
  -7   5   6   34.50    1.10
  -7  -5   6   33.10    1.00
  -7  -5   6   34.80    1.00
  -7   5   6   33.70    1.70
  -7   5   6   35.00    1.10
  -7   5   6   34.40    1.10
  -7  -5   6   35.30    1.90
  -7   5   5  573.84   10.90
  -7  -5   5  617.14   10.90
  -7  -5   5  608.84   10.90
   7   5   5  595.34   11.60
  -7   5   5  631.94   11.70
   7   5   5  604.14   11.60
  -7   5   5  615.54   10.90
   7  -5   5  602.34   11.70
  -7   5   4  164.88    3.20
  -7  -5   4  167.28    3.20
   7   5   4  165.68    3.80
  -7   5   4  172.68    3.90
   7   5   4  165.38    3.90
  -7   5   4  165.18    3.20
  -7  -5   4  164.68    3.20
   7  -5   4  169.88    4.00
  -7   5   3  507.15    9.50
   7   5   3  535.15   10.20
  -7   5   3  536.15   10.20
  -7  -5   3  551.24    9.60
   7   5   3  524.25   10.30
   7  -5   3  535.05   10.40
   7   5   2   18.90    1.10
  -7   5   2   19.80    1.10
   7  -5   2   18.70    1.30
  -7  -5   2   19.00    0.70
  -7   5   2   18.20    0.70
  -7   5   1   46.30    1.10
  -7   5   1   46.20    1.50
   7  -5   1   47.00    1.80
  -7  -5   0   73.99    1.60
  -7   5   0   72.29    2.10
   7  -5   0   76.19    2.30
  -7   5   0   75.69    1.90
  -7  -5  -1   17.40    0.70
  -7   5  -1   17.00    0.80
  -7   5  -1   17.50    1.10
  -7  -5  -2    7.90    0.60
   7  -5  -2    8.30    1.00
  -7   5  -2    7.20    0.90
  -7  -5  -2    7.30    0.80
   7  -5  -2    7.60    0.80
   7  -5  -3  387.46    7.70
  -7   5  -3  386.96    7.60
   7   5  -3  391.26    7.70
  -7  -5  -3  375.26    7.50
   7  -5  -3  363.86    7.50
  -7   5  -4  193.88    4.40
  -7  -5  -4  182.38    4.30
   7  -5  -4  190.28    4.30
   7   5  -4  193.78    4.30
  -7  -5  -5  568.84   11.30
   7   5  -5  586.74   11.40
   7  -5  -5  611.14   11.50
  -7   5  -5  623.84   11.60
  -7  -5  -6   49.20    1.90
   7  -5  -6   50.89    1.90
  -7   5  -6   50.99    2.00
   7  -5  -6   49.90    1.30
  -7  -5  -6   50.09    1.30
   7  -5  -7  139.29    2.90
  -7  -5  -7  138.99    2.80
  -7   5  -7  139.39    2.90
   7  -5  -7  139.19    2.90
  -7  -5  -7  142.19    3.60
   7  -5  -7  139.79    3.70
  -7  -5  -7  141.59    2.90
   7   5  -7  145.29    2.90
  -7   5  -7  144.69    3.70
  -7   5  -7  143.79    2.90
   7   5  -7  139.59    2.90
  -7   5  -7  147.19    2.80
   7   5  -8    1.10    0.80
  -7   5  -8   -0.20    0.70
  -7   5  -8    1.80    0.70
  -7  -5  -8    0.80    1.00
   7  -5  -8    0.60    1.00
  -7   5  -8   -0.20    1.20
  -7  -5  -8    0.40    0.60
   7  -5  -8    0.20    0.60
  -7  -5  -8   -0.10    0.70
  -7   5  -9   91.89    2.00
   7  -5  -9   87.29    2.10
  -7   5  -9   89.79    2.00
   7   5  -9   94.19    2.10
  -7  -5  -9   88.39    2.10
  -7   5  -9   90.59    2.00
   7   5  -9   87.29    2.00
   7   5 -10   18.60    1.00
  -7  -5 -10   20.50    1.10
   7   5 -10   19.40    1.00
   7   5 -10   18.60    0.90
  -7   5 -10   19.30    0.90
  -7   5 -10   20.40    1.00
  -7  -5 -11  121.89    2.60
   7   5 -11  120.49    2.50
  -7   5 -11  120.19    2.60
   7   5 -11  115.29    2.40
  -7   5 -11  119.69    2.40
  -7  -5 -12   70.49    1.70
  -7   5 -12   72.89    1.70
  -7   5 -12   67.39    1.50
   7   5 -12   69.39    1.60
  -7   5 -13  145.29    2.70
   7   5 -13  140.99    2.70
   7   5 -14    9.10    0.50
   7  -5 -14    9.60    0.50
  -7   6  13   24.10    0.70
  -7   6  13   22.60    0.60
  -7   6  12   17.50    0.70
  -7   6  12   16.70    0.70
  -7   6  11    4.10    0.70
  -7  -6  11    4.50    0.60
  -7   6  11    4.80    0.70
  -7   6  11    4.20    0.70
  -7   6  11    4.00    0.70
  -7   6  10   57.39    1.50
  -7   6  10   59.09    1.50
  -7  -6  10   61.09    1.50
  -7   6  10   59.99    1.50
  -7   6  10   60.39    1.60
  -7   6   9   45.80    1.40
  -7   6   9   44.70    1.30
  -7   6   9   45.40    1.40
  -7  -6   9   48.00    1.30
  -7   6   9   43.90    1.40
  -7   6   9   48.10    1.40
  -7   6   8   69.09    1.70
  -7   6   8   69.79    1.70
  -7   6   8   68.89    1.70
  -7  -6   8   69.49    1.70
  -7   6   8   69.89    1.80
  -7   6   7   60.29    1.60
  -7   6   7   60.19    1.60
  -7  -6   7   60.39    1.60
  -7   6   7   60.79    1.60
  -7  -6   7   59.19    2.60
  -7   6   7   61.59    2.40
  -7   6   7   60.09    1.60
  -7   6   7   64.39    1.60
  -7  -6   6  104.79    2.20
  -7   6   6   98.69    2.20
  -7   6   6  104.29    3.10
  -7   6   6  106.39    2.30
  -7   6   6   98.69    2.20
   7   6   5  103.69    3.00
  -7   6   5  116.19    3.20
  -7   6   5  108.79    2.30
  -7   6   5  110.29    2.40
   7   6   5  108.99    3.10
  -7  -6   5  117.09    2.40
   7  -6   4   31.00    1.60
  -7  -6   4   28.90    0.90
   7   6   4   28.70    1.60
  -7   6   4   28.40    1.00
  -7   6   4   28.70    0.90
   7   6   4   29.20    1.50
  -7   6   4   28.10    1.50
   7   6   3   94.59    2.80
  -7   6   3   93.09    2.70
  -7   6   3  100.39    2.00
   7  -6   3   98.39    2.90
   7   6   3   94.19    2.80
  -7   6   2  185.78    4.20
   7   6   2  187.28    4.40
  -7   6   2  184.68    3.50
   7  -6   2  194.78    4.50
  -7  -6   2  182.58    3.50
  -7   6   1   90.09    2.40
   7   6   1   93.49    2.80
  -7   6   1   94.79    2.70
  -7   6   1   90.09    1.90
   7  -6   1   97.69    2.80
  -7  -6   1   92.59    1.90
  -7   6   0   16.00    1.00
   7   6   0   17.50    1.30
  -7   6   0   15.90    1.30
   7  -6   0   17.90    1.40
  -7   6   0   16.70    1.10
  -7  -6   0   17.40    0.70
  -7   6   0   18.00    0.60
  -7  -6  -1  105.79    2.20
  -7   6  -1  104.79    2.60
  -7   6  -1  105.19    2.80
   7   6  -2  155.58    3.90
  -7  -6  -2  153.78    3.70
   7  -6  -2  147.49    3.70
  -7   6  -2  162.28    3.70
   7  -6  -2  160.78    3.90
   7   6  -3   75.49    2.40
  -7  -6  -3   70.69    2.30
   7  -6  -3   75.49    2.30
   7  -6  -3   81.39    2.50
  -7   6  -3   77.19    2.30
  -7  -6  -4   16.00    1.30
   7  -6  -4   19.00    1.30
   7   6  -4   18.90    1.30
  -7   6  -4   21.80    1.40
   7  -6  -4   20.50    1.40
   7   6  -5  121.59    3.20
  -7   6  -5  126.29    3.30
  -7   6  -6  100.69    2.20
  -7   6  -6  101.39    2.10
  -7   6  -6  102.59    2.20
   7  -6  -6   99.69    2.20
  -7  -6  -6  102.89    2.10
  -7   6  -6   99.79    2.10
  -7  -6  -6   94.89    2.90
   7  -6  -6   99.29    2.20
  -7   6  -6   99.39    2.20
  -7  -6  -6   99.69    2.20
  -7   6  -6  100.09    2.10
   7   6  -6  100.89    2.10
  -7   6  -6   99.49    3.00
   7  -6  -7   59.59    1.50
  -7  -6  -7   59.49    1.50
  -7   6  -7   60.79    1.50
  -7   6  -7   61.89    1.50
   7   6  -7   58.79    1.50
  -7  -6  -7   60.79    2.30
   7  -6  -7   56.19    2.20
  -7  -6  -7   60.69    1.60
   7   6  -7   60.29    1.60
  -7   6  -7   59.69    2.30
  -7   6  -7   60.69    1.60
  -7   6  -7   60.49    1.50
   7   6  -7   60.49    1.60
  -7   6  -7   62.29    1.50
   7   6  -8   40.80    1.30
  -7  -6  -8   40.70    1.30
   7  -6  -8   39.70    1.20
  -7  -6  -8   40.50    1.20
  -7   6  -8   40.90    1.20
  -7   6  -8   45.10    1.20
   7   6  -8   40.90    1.20
   7  -6  -9   31.60    1.10
  -7  -6  -9   33.50    1.10
  -7   6  -9   33.20    1.10
  -7   6  -9   35.20    1.10
   7   6  -9   31.60    1.10
  -7  -6  -9   34.10    1.20
   7   6  -9   33.60    1.20
   7   6  -9   35.00    1.10
   7   6 -10   36.60    1.10
  -7   6 -10   40.10    1.10
  -7  -6 -10   37.60    1.30
   7   6 -10   40.00    1.30
   7   6 -10   39.30    1.10
   7   6 -11    3.60    0.60
  -7   6 -11    3.50    0.60
  -7  -6 -11    4.40    0.80
   7   6 -11    3.60    0.60
  -7   6 -12   23.30    0.80
   7   6 -12   24.20    0.80
  -7   6 -12   25.80    0.90
   7  -6 -13   21.40    0.70
   7   6 -13   20.40    0.70
  -7   6 -13   21.80    0.70
   7   6 -14   13.50    0.40
  -7   7  13  130.49    2.40
  -7   7  12   33.10    0.80
  -7   7  12   32.00    0.80
  -7   7  12   31.00    0.80
  -7   7  12   31.20    0.80
  -7   7  11  181.78    3.40
  -7   7  11  174.88    3.40
  -7   7  11  183.48    3.40
  -7   7  10   53.69    1.30
  -7   7  10   53.09    1.40
  -7   7  10   52.99    1.40
  -7   7  10   51.99    1.40
  -7   7   9   48.10    1.40
  -7   7   9   51.09    1.40
  -7   7   9   50.19    1.30
  -7   7   9   52.69    1.40
  -7   7   8   43.60    1.30
  -7   7   8   42.90    1.30
  -7   7   8   45.70    1.30
  -7   7   8   43.00    1.40
  -7   7   8   46.30    1.30
  -7   7   7  122.89    2.60
  -7   7   7  124.49    2.60
  -7   7   7  124.79    2.70
  -7   7   6  274.57    5.30
  -7   7   6  278.47    5.30
  -7   7   6  287.47    5.30
  -7   7   6  281.47    5.30
  -7   7   5  768.32   13.60
  -7   7   5  768.12   13.70
  -7   7   5  763.02   13.70
   7   7   5  717.93   14.50
  -7   7   5  740.93   14.60
  -7   7   5  756.72   13.70
  -7   7   4   89.69    2.00
  -7   7   4   87.39    1.90
  -7   7   4   90.79    2.00
   7   7   4   87.79    2.80
   7   7   4   84.89    1.90
  -7   7   4   92.39    2.00
  -7  -7   4   93.29    1.90
  -7   7   4   88.59    2.00
  -7   7   4   84.49    1.90
   7   7   4   81.79    2.70
  -7   7   4   85.19    2.70
   7   7   3  397.86    8.30
  -7   7   3  397.16    7.30
  -7   7   3  391.06    7.20
  -7   7   3  395.86    7.20
  -7  -7   3  400.86    7.20
  -7   7   3  399.76    7.30
  -7   7   3  376.26    8.00
  -7   7   2   68.99    2.20
   7   7   2   65.89    2.50
  -7   7   2   68.29    1.60
  -7  -7   2   72.39    1.60
  -7   7   2   67.19    1.50
  -7   7   2   74.29    1.60
   7   7   1  160.28    4.10
  -7   7   1  156.18    3.00
  -7  -7   1  162.38    3.10
  -7   7   1  158.58    3.10
  -7   7   0   78.29    1.70
   7   7   0   79.79    2.70
  -7   7   0   80.29    2.30
   7  -7   0   79.39    2.70
  -7   7   0   73.69    2.30
  -7  -7   0   81.49    1.80
   7   7  -1  164.18    4.20
  -7   7  -1  162.88    3.80
   7   7  -2   64.59    2.30
  -7  -7  -2   62.09    2.20
   7  -7  -2   61.49    2.20
  -7   7  -2   58.89    2.10
   7   7  -3  264.77    6.00
  -7  -7  -3  259.67    5.90
   7  -7  -3  249.28    5.90
   7   7  -3  271.37    5.10
  -7   7  -3  267.17    5.80
  -7   7  -3  273.77    5.10
  -7  -7  -4   82.59    2.70
   7  -7  -4   82.49    2.70
   7   7  -4   85.59    2.70
  -7   7  -4   87.39    1.90
   7   7  -4   87.49    2.00
  -7   7  -4   84.89    1.90
  -7   7  -4   87.69    1.90
  -7   7  -4   82.49    2.50
   7   7  -5  602.94   12.10
   7   7  -5  615.64   11.20
  -7   7  -5  623.74   11.20
  -7   7  -5  596.54   12.00
  -7   7  -5  646.14   11.20
  -7   7  -5  622.84   11.20
   7   7  -5  610.54   11.20
  -7   7  -5  614.54   11.20
   7  -7  -6  224.18    4.40
  -7  -7  -6  228.58    4.40
  -7   7  -6  229.98    4.30
   7   7  -6  229.28    4.30
  -7   7  -6  230.28    4.30
  -7   7  -6  223.88    4.40
  -7   7  -6  222.98    4.30
  -7   7  -6  223.78    4.30
  -7   7  -7  127.79    2.60
  -7   7  -7  129.89    2.70
   7   7  -7  128.89    2.70
   7   7  -7  128.49    2.70
  -7   7  -7  124.19    2.60
   7   7  -7  122.39    2.60
   7  -7  -7  126.79    2.70
  -7  -7  -7  125.19    2.60
  -7   7  -7  127.09    2.60
   7   7  -8   39.40    1.20
   7  -7  -8   38.20    1.20
  -7  -7  -8   40.00    1.20
   7   7  -8   41.40    1.30
  -7   7  -8   43.00    1.20
   7   7  -9  124.39    2.60
  -7   7  -9  126.59    2.50
   7   7  -9  118.49    2.50
  -7  -7  -9  125.99    2.50
   7  -7  -9  119.39    2.60
   7   7  -9  123.39    2.50
  -7   7  -9  127.99    2.50
   7   7  -9  121.99    2.50
   7   7 -10   62.19    1.40
  -7   7 -10   64.39    1.40
   7   7 -10   63.19    1.40
   7   7 -10   67.39    1.60
   7   7 -11  187.48    3.50
  -7   7 -11  191.48    3.50
   7  -7 -12   24.60    0.70
  -7   7 -13   94.59    1.80
  -7   8  12   17.50    0.50
  -7   8  11    4.00    0.40
  -7   8  11    3.40    0.40
  -7   8  10    8.80    0.60
  -7   8  10    8.00    0.60
  -7   8  10    7.40    0.60
  -7   8  10    8.60    0.60
  -7   8   9    0.00    0.60
  -7   8   9    0.60    0.70
  -7   8   9    0.80    0.70
  -7   8   9    0.80    0.60
  -7   8   9    1.00    0.70
  -7   8   9    0.00    0.60
  -7   8   8  235.68    4.50
  -7   8   8  236.88    4.50
  -7   8   8  239.08    4.50
  -7   8   8  240.58    4.50
  -7   8   8  234.98    4.50
  -7   8   7    5.50    0.80
  -7   8   7    5.40    0.70
  -7   8   7    5.50    0.80
  -7   8   7    5.10    0.80
  -7   8   7    6.40    0.80
  -7   8   6  168.18    3.30
  -7   8   6  168.38    3.30
  -7   8   6  166.28    3.30
  -7   8   6  167.48    3.30
   7   8   6  161.68    3.20
  -7   8   6  160.38    3.30
  -7   8   6  163.28    3.30
   7   8   5  122.49    2.50
  -7   8   5  118.99    2.50
  -7   8   5  120.29    2.50
  -7   8   5  117.49    2.60
  -7   8   5  119.39    2.60
  -7   8   5  120.19    2.50
  -7   8   4   96.59    2.10
  -7   8   4   98.99    2.10
  -7   8   4   93.99    2.00
  -7   8   4   93.99    2.10
  -7   8   4   93.99    2.10
   7   8   4   90.89    2.10
  -7   8   4   90.49    2.10
  -7   8   4   96.69    2.10
  -7   8   3   12.00    0.90
  -7   8   3   11.80    0.90
  -7   8   3   11.80    0.70
  -7   8   3   12.70    0.80
  -7   8   3   12.40    0.80
  -7   8   3   13.10    0.90
   7   8   3   14.20    0.80
   7   8   2   64.49    1.60
  -7   8   2   63.99    1.60
  -7   8   2   61.89    1.50
  -7   8   2   61.99    1.50
  -7  -8   2   61.99    1.50
  -7   8   2   61.79    1.50
  -7   8   2   60.49    2.10
  -7   8   2   63.69    1.60
   7   8   2   62.69    2.50
   7   8   1   50.09    1.30
  -7   8   1   52.19    1.40
  -7   8   1   49.70    1.20
  -7   8   1   47.30    1.30
  -7   8   1   48.20    1.20
   7   8   1   47.50    2.20
  -7   8   1   49.99    1.90
  -7   8   1   51.59    1.30
  -7   8   0  319.07    5.80
  -7   8   0  307.87    5.80
  -7   8   0  318.47    5.80
   7   8   0  322.37    7.00
  -7   8   0  306.77    5.80
   7   8   0  319.07    5.90
  -7   8  -1   62.29    1.50
  -7   8  -1   57.79    1.50
  -7   8  -1   61.79    1.50
   7   8  -1   62.59    2.40
  -7  -8  -1   57.49    2.30
   7  -8  -1   55.69    2.20
   7   8  -1   60.39    1.60
  -7   8  -2  139.69    2.80
  -7   8  -2  149.59    3.00
  -7   8  -2  142.39    2.90
   7   8  -2  141.49    2.90
   7   8  -2  138.99    3.90
  -7  -8  -2  133.19    3.70
   7  -8  -2  128.29    3.70
  -7   8  -3   17.10    0.80
  -7   8  -3   17.30    0.90
   7   8  -3   15.80    0.90
  -7   8  -3   16.30    0.80
  -7   8  -3   15.80    0.80
  -7   8  -4   76.59    1.80
  -7   8  -4   83.69    1.90
  -7   8  -4   81.69    1.80
   7   8  -4   82.99    1.90
  -7   8  -4   78.89    1.80
  -7   8  -4   80.89    1.80
  -7   8  -5   82.49    1.80
   7   8  -5   79.99    1.80
  -7   8  -5   78.49    1.80
  -7   8  -5   79.79    1.80
  -7   8  -5   80.49    1.80
  -7   8  -5   79.49    1.90
   7   8  -6  133.69    2.70
   7  -8  -6  134.69    2.80
  -7  -8  -6  133.99    2.80
  -7   8  -6  137.69    2.80
  -7   8  -6  137.69    2.70
   7   8  -6  137.99    2.70
  -7   8  -6  136.69    2.70
   7  -8  -7    1.50    0.70
  -7  -8  -7    1.00    0.60
   7   8  -7    1.40    0.80
   7   8  -7    0.20    0.80
   7   8  -7    1.90    0.70
  -7   8  -7    1.80    0.60
   7   8  -7    1.50    0.70
  -7   8  -7    1.40    0.60
   7   8  -8  192.78    3.70
   7  -8  -8  184.18    3.70
  -7  -8  -8  187.08    3.70
   7   8  -8  197.88    3.70
  -7   8  -8  191.48    3.60
   7   8  -9    3.10    0.60
   7   8  -9    3.60    0.70
   7   8  -9    3.20    0.60
  -7   8  -9    3.20    0.60
   7   8 -10    8.50    0.50
   7   8 -10    8.00    0.70
  -7   8 -11    7.90    0.50
  -7  -8 -11    7.00    0.50
  -7   8 -12   13.80    0.40
   7   8 -12   12.70    0.40
  -7   9  11    0.80    0.20
  -7   9  10    1.80    0.40
  -7   9  10    2.50    0.40
  -7   9   9  130.29    2.50
  -7   9   9  129.59    2.50
  -7   9   9  130.79    2.50
  -7   9   9  131.79    2.50
  -7   9   8    2.40    0.60
  -7   9   8    3.30    0.60
  -7   9   8    3.10    0.60
  -7   9   8    3.90    0.60
  -7   9   8    2.70    0.60
  -7   9   7   18.60    0.90
  -7   9   7   19.90    0.80
  -7   9   7   19.70    0.80
  -7   9   7   19.90    0.90
  -7   9   7   18.90    0.80
  -7   9   6   17.00    0.90
  -7   9   6   16.60    0.80
  -7   9   6   15.40    0.80
  -7   9   6   17.20    0.80
   7   9   6   18.10    0.80
   7   9   5   39.40    1.10
  -7  -9   5   37.50    1.20
  -7   9   5   40.10    1.20
  -7   9   5   39.10    1.10
  -7   9   5   40.50    1.10
   7   9   5   39.00    1.10
  -7   9   5   40.00    1.10
  -7   9   5   41.50    1.20
  -7   9   4    9.20    0.60
  -7   9   4    9.10    0.70
  -7   9   4    9.40    0.80
  -7   9   4    9.50    0.70
  -7   9   4   10.00    0.80
   7   9   4    9.40    0.70
  -7   9   3   79.09    1.80
  -7   9   3   76.59    1.80
  -7   9   3   81.99    1.80
  -7   9   3   80.79    1.80
  -7   9   3   79.09    1.90
   7   9   3   81.59    1.80
  -7   9   2  135.89    2.70
  -7   9   2  132.59    2.70
  -7   9   2  130.79    2.60
  -7   9   2  131.59    2.70
   7   9   2  132.39    2.70
  -7   9   1   53.69    1.40
  -7   9   1   53.69    1.30
   7   9   1   52.59    1.40
  -7   9   1   55.39    1.40
  -7   9   1   53.99    1.40
  -7   9   0   39.30    1.20
  -7   9   0   39.90    1.10
  -7   9   0   38.60    1.10
  -7   9   0   39.90    1.20
  -7   9   0   39.40    1.10
   7   9   0   40.90    1.30
  -7   9  -1   78.19    1.80
  -7   9  -1   84.69    1.90
  -7   9  -1   83.39    1.90
   7   9  -1   82.09    1.90
   7   9  -2  126.89    2.70
  -7   9  -2  125.19    2.60
  -7   9  -2  130.19    2.70
   7   9  -3  108.89    2.30
  -7   9  -3  113.29    2.30
  -7   9  -3  105.09    2.20
   7   9  -4   14.40    0.90
  -7   9  -4   12.90    0.70
  -7   9  -4   13.40    0.90
  -7   9  -4   13.90    0.80
   7   9  -4   14.80    0.80
  -7   9  -5   17.60    0.80
   7   9  -5   18.40    0.80
  -7  -9  -5   18.70    0.90
  -7   9  -5   16.90    0.80
  -7   9  -5   19.90    1.00
   7   9  -5   18.30    0.80
   7  -9  -5   16.90    0.90
  -7  -9  -5   18.20    0.80
  -7   9  -6   13.80    0.70
   7   9  -6   14.60    0.70
   7  -9  -6   14.40    0.80
  -7  -9  -6   14.30    0.70
   7   9  -7   11.60    0.80
  -7   9  -7    9.80    0.60
   7   9  -7   10.70    0.70
   7  -9  -7   11.50    0.70
  -7  -9  -7   10.40    0.60
   7   9  -8    2.30    0.60
   7  -9  -8    2.90    0.50
   7   9  -9  145.39    2.70
   7   9  -9  143.39    2.70
  -7   9 -10    1.70    0.40
  -7  -9 -10    1.20    0.40
  -7   9 -11    4.80    0.20
  -7  10   9    7.40    0.30
  -7  10   9    6.40    0.40
  -7  10   8  104.49    2.00
  -7  10   8  101.49    2.00
  -7  10   8   99.99    2.00
  -7  10   7    8.30    0.60
  -7  10   7    8.50    0.50
  -7  10   7    7.80    0.60
  -7  10   6   30.80    1.00
  -7  10   6   32.10    0.90
   7  10   6   30.20    0.80
   7  10   5    9.70    0.60
  -7 -10   5    9.80    0.60
   7  10   5    9.00    0.60
  -7  10   5    9.20    0.70
  -7  10   5   10.90    0.60
  -7  10   5    9.70    0.70
  -7  10   4   38.80    1.10
   7  10   4   39.40    1.10
  -7 -10   4   38.60    1.10
  -7  10   4   40.00    1.10
   7  10   4   41.50    1.10
  -7  10   4   38.70    1.00
  -7  10   4   39.60    1.10
   7  10   3   70.09    1.60
  -7  10   3   67.79    1.60
  -7  10   3   68.39    1.50
  -7  10   3   68.19    1.60
  -7  10   3   68.59    1.60
  -7  10   3   66.79    1.50
   7  10   3   65.39    1.60
   7  10   2   52.09    1.40
  -7  10   2   51.39    1.30
   7  10   2   54.79    1.40
  -7  10   2   52.69    1.40
  -7  10   2   51.89    1.40
  -7  10   2   52.89    1.30
  -7  10   1   33.90    1.10
  -7  10   1   34.00    1.00
  -7  10   1   34.80    1.10
   7  10   1   35.40    1.10
  -7  10   1   31.80    1.00
   7  10   1   31.40    1.10
  -7  10   0  250.77    4.60
  -7  10   0  237.98    4.50
   7  10   0  242.28    4.60
  -7  10   0  233.88    4.40
   7  10  -1   14.30    0.90
  -7  10  -1   13.90    0.90
   7  10  -2   46.80    1.30
  -7  10  -2   49.80    1.30
   7  10  -2   49.40    1.30
   7  10  -3   34.50    1.10
  -7  10  -3   34.40    1.10
  -7  10  -3   33.80    1.00
   7  10  -3   32.70    1.00
   7  10  -3   33.80    1.00
   7  10  -4   85.69    1.80
  -7 -10  -4   81.19    1.80
   7  10  -4   84.09    1.80
  -7 -10  -4   85.49    1.80
  -7  10  -4   86.19    1.90
  -7  10  -4   79.19    1.70
   7  10  -4   82.69    1.80
   7 -10  -5   23.30    0.80
  -7 -10  -5   23.10    0.80
  -7  10  -5   22.00    0.70
   7  10  -5   21.90    0.80
   7 -10  -6   50.49    1.20
   7  10  -6   52.59    1.30
   7  10  -6   52.69    1.20
   7  10  -7   23.00    0.70
   7 -10  -7   21.80    0.70
   7  10  -8   75.99    1.40
   7  10  -8   65.59    1.30
  -7  11   7    3.20    0.30
  -7  11   7    4.00    0.30
  -7  11   6   39.70    0.90
  -7  11   6   38.70    0.90
   7  11   5    1.80    0.40
  -7  11   5    2.70    0.40
  -7  11   5    2.10    0.40
  -7  11   5    1.50    0.40
  -7 -11   5    1.40    0.30
  -7  11   5    2.40    0.40
  -7 -11   4   69.49    1.50
  -7  11   4   68.39    1.50
   7  11   4   72.29    1.50
  -7  11   4   73.29    1.50
  -7  11   4   72.79    1.50
   7  11   4   73.49    1.50
  -7  11   4   72.59    1.50
  -7 -11   3    6.80    0.60
   7  11   3    7.30    0.50
  -7  11   3    6.50    0.50
   7  11   3    6.30    0.50
  -7  11   3    6.70    0.60
  -7  11   3    6.50    0.60
  -7  11   2   37.20    1.00
  -7 -11   2   37.60    1.10
   7  11   2   36.00    1.00
  -7  11   2   35.90    1.00
   7  11   2   38.00    1.00
  -7 -11   1   63.59    1.50
   7  11   1   61.59    1.40
  -7  11   1   63.19    1.40
   7  11   1   63.69    1.40
  -7 -11   0   24.60    0.90
   7  11   0   23.50    0.80
   7  11   0   23.50    0.80
  -7  11   0   23.40    0.80
   7  11  -1   36.80    1.00
  -7  11  -1   36.40    1.00
  -7 -11  -2   33.10    1.00
   7  11  -2   33.10    0.90
   7  11  -2   32.00    0.90
   7  11  -2   32.50    1.00
  -7  11  -2   35.20    1.00
  -7 -11  -3   16.10    0.70
   7  11  -3   15.50    0.60
   7  11  -3   16.20    0.60
   7 -11  -3   16.40    0.60
   7  11  -3   15.20    0.70
  -7  11  -3   15.90    0.70
   7  11  -4   77.49    1.60
   7  11  -4   82.49    1.70
   7 -11  -4   80.69    1.60
   7  11  -5    8.20    0.40
   7  11  -5    8.80    0.50
   7  11  -5    8.60    0.50
   7  11  -6   43.50    0.90
   7  11  -6   41.00    0.90
   7  11  -7   13.00    0.40
  -7 -11  -7   12.50    0.40
  -7  12   3   11.30    0.40
  -7 -12   3   10.90    0.40
   7  12   3   10.30    0.30
   7  12   2  128.59    2.30
  -7 -12   2  132.89    2.40
  -7  12   1   26.60    0.60
   7  12   1   27.20    0.60
  -7 -12   1   27.90    0.70
  -7  12   0  103.89    1.80
   7  12   0  107.59    1.80
  -7 -12   0  102.69    1.80
   7  12  -1   19.50    0.50
   7  12  -1   12.80    0.40
   7  12  -2  102.59    2.00
   7  12  -2  105.99    2.00
  -7 -12  -2  108.89    2.00
   7  12  -3    6.00    0.40
   7  12  -3    5.80    0.30
   7  12  -4    5.60    0.30
   7  12  -4    4.90    0.20
  -8   0  14   77.39    1.60
  -8   0  14   74.69    1.60
  -8   0  13  117.79    2.40
  -8   0  13  120.69    2.50
  -8   0  13  117.39    2.40
  -8   0  12   52.69    1.40
  -8   0  12   55.29    1.40
  -8   0  12   53.99    1.40
  -8   0  11  435.76    8.10
  -8   0  11  451.15    8.10
  -8   0  10   16.20    0.90
  -8   0  10   15.20    0.90
  -8   0  10   16.90    1.60
  -8   0   9   31.40    1.10
  -8   0   9   32.10    1.00
  -8   0   8  349.57    6.50
  -8   0   8  358.76    7.50
  -8   0   8  351.16    6.40
  -8   0   8  356.06    6.50
  -8   0   7  132.69    3.30
  -8   0   7  128.99    3.30
  -8   0   7  126.59    2.50
  -8   0   7  121.79    2.50
  -8   0   6  817.12   15.30
  -8   0   6  830.32   14.60
  -8   0   6  808.92   14.60
  -8   0   5  757.22   13.80
  -8   0   5  722.53   13.80
  -8   0   4  472.15    8.60
  -8   0   4  469.35    8.90
  -8   0   4  457.85    8.90
  -8   0   3  228.18    4.50
  -8   0   3  222.48    4.40
  -8   0   3  234.28    4.60
  -8   0   3  223.78    4.50
  -8   0   2  476.35    8.90
  -8   0   2  471.85    8.90
  -8   0   2  473.45    8.80
  -8   0   1  259.17    5.00
  -8   0   1  252.57    5.00
  -8   0   1  257.67    4.80
  -8   0   0  947.91   17.00
  -8   0   0  936.01   17.00
  -8   0  -1  316.87    6.10
  -8   0  -2  240.28    4.80
  -8   0  -2  247.58    4.80
  -8   0  -3  360.46    6.80
  -8   0  -3  361.06    6.80
  -8   0  -3  344.57    6.90
  -8   0  -4  393.26    7.50
  -8   0  -4  405.46    7.50
  -8   0  -4  378.86    7.20
   8   0  -4  395.36    7.20
  -8   0  -4  389.06    7.60
  -8   0  -5  678.73   12.40
  -8   0  -5  684.63   12.40
  -8   0  -5  638.64   12.10
   8   0  -5  672.23   12.20
  -8   0  -5  636.44   12.50
  -8   0  -5  689.03   12.60
  -8   0  -6  604.64   11.10
  -8   0  -6  601.84   11.10
  -8   0  -6  569.94   10.90
   8   0  -6  594.24   11.00
  -8   0  -6  622.04   11.40
  -8   0  -6  577.54   10.60
  -8   0  -7  130.59    3.20
  -8   0  -7  129.99    3.10
  -8   0  -7  128.89    3.00
   8   0  -7  128.39    3.10
  -8   0  -7  135.59    3.40
  -8   0  -8  394.96    8.20
  -8   0  -9   25.50    1.00
  -8   0  -9   23.50    1.70
  -8   0  -9   24.10    1.00
  -8   0 -10   83.49    1.80
  -8   0 -10   83.29    2.00
   8   0 -10   84.29    1.90
  -8   0 -10   87.09    2.00
   8   0 -10   84.99    1.90
  -8   0 -10   79.29    2.90
   8   0 -10   81.59    1.80
  -8   0 -10   82.19    1.90
   8   0 -11  449.26    8.20
  -8   0 -11  450.25    8.20
   8   0 -11  450.35    8.20
  -8   0 -11  461.65    8.30
  -8   0 -11  427.46    8.20
   8   0 -12   59.19    1.60
  -8   0 -12   60.29    1.60
   8   0 -12   61.29    1.60
   8   0 -12   57.39    1.50
   8   0 -13  146.19    3.00
   8   0 -13  145.09    2.90
   8   0 -13  141.69    2.90
   8   0 -14   29.60    1.00
   8   0 -14   30.40    1.00
   8   0 -15   10.70    0.50
   8   0 -15   11.40    0.50
  -8   1  14   48.30    1.10
  -8  -1  14   51.39    1.20
  -8   1  14   49.99    1.20
  -8  -1  14   48.50    1.20
  -8  -1  14   50.99    1.20
  -8  -1  14   48.00    1.10
  -8   1  14   49.80    1.20
  -8   1  13  184.58    3.50
  -8  -1  13  178.88    3.50
  -8   1  13  182.68    3.50
  -8  -1  13  182.08    3.50
  -8   1  13  178.88    3.50
  -8   1  13  183.78    3.50
  -8  -1  13  183.68    3.50
  -8  -1  12   24.60    0.90
  -8   1  12   24.80    1.00
  -8  -1  12   23.80    1.00
  -8  -1  12   25.60    1.00
  -8   1  12   24.40    1.00
  -8  -1  11   41.30    1.20
  -8   1  11   39.90    1.30
  -8  -1  11   41.70    1.20
  -8  -1  11   42.10    1.20
  -8   1  11   42.00    1.30
  -8  -1  11   40.60    1.30
  -8  -1  10   22.70    0.90
  -8  -1  10   20.10    0.90
  -8   1  10   20.20    1.00
  -8  -1  10   19.90    0.90
  -8   1  10   21.20    0.90
  -8  -1  10   20.00    1.70
  -8  -1  10   22.60    1.70
  -8   1   9   39.50    1.20
  -8  -1   9   39.00    1.10
  -8  -1   9   39.20    1.20
  -8  -1   9   40.60    1.20
  -8   1   9   38.30    1.10
  -8  -1   9   39.30    2.00
  -8   1   8  119.89    2.50
  -8  -1   8  125.79    2.50
  -8  -1   8  125.79    2.50
  -8   1   8  119.49    2.50
  -8  -1   8  121.19    3.40
  -8   1   7   93.29    2.00
  -8  -1   7   91.49    1.90
  -8  -1   7   97.19    2.00
  -8   1   7   96.99    2.00
  -8   1   7   95.99    2.70
  -8   1   6   31.30    0.80
  -8  -1   6   30.10    0.80
  -8   1   6   33.20    1.40
  -8   1   6   31.40    0.80
  -8  -1   6   29.80    0.80
  -8  -1   5   92.99    2.20
  -8   1   5   92.49    2.40
  -8  -1   5   94.89    2.50
  -8  -1   4  754.02   13.90
  -8   1   4  762.32   14.00
  -8  -1   4  779.32   14.00
  -8   1   4  751.62   13.70
  -8  -1   3  109.29    2.50
  -8   1   3  109.69    2.50
  -8   1   3  111.89    2.30
  -8  -1   3  108.89    2.50
  -8  -1   2  137.69    3.00
  -8   1   2  138.79    2.90
  -8   1   2  140.39    2.90
  -8  -1   2  139.79    2.90
  -8  -1   1  818.82   14.80
  -8  -1   1  817.32   14.60
  -8   1   1  800.72   14.70
  -8  -1   0  145.39    3.10
  -8  -1   0  143.09    2.80
  -8   1   0  149.88    3.10
  -8   1   0  143.29    2.70
  -8   1  -1  857.61   15.40
  -8  -1  -1  836.72   15.40
  -8  -1  -2  132.09    2.70
  -8   1  -2  131.19    2.80
  -8  -1  -2  128.39    2.60
  -8  -1  -2  121.69    2.30
   8  -1  -2  124.49    2.40
  -8  -1  -3  105.79    2.60
  -8  -1  -3  105.99    2.10
  -8   1  -3  104.89    2.50
   8  -1  -3  106.79    2.20
  -8  -1  -3  109.49    2.40
  -8  -1  -3  105.59    2.30
  -8   1  -3  108.19    2.50
  -8  -1  -3  104.59    2.50
  -8  -1  -4  691.33   13.40
  -8   1  -4  719.43   13.40
  -8  -1  -4  706.13   13.00
   8  -1  -4  719.13   13.00
  -8  -1  -4  743.53   13.20
  -8   1  -4  734.73   13.30
  -8  -1  -4  711.03   13.10
  -8   1  -4  745.23   13.30
  -8  -1  -4  715.63   13.30
  -8  -1  -5   35.00    1.20
  -8   1  -5   40.50    1.40
  -8  -1  -5   39.70    1.30
  -8   1  -5   34.60    1.30
  -8   1  -5   42.40    1.50
  -8  -1  -5   39.20    1.50
  -8  -1  -5   37.00    1.20
  -8   1  -5   37.00    1.50
  -8  -1  -5   38.00    1.10
   8  -1  -5   34.30    1.10
  -8  -1  -5   37.30    1.50
  -8  -1  -6   23.50    1.10
  -8   1  -6   23.20    1.30
  -8   1  -6   23.10    1.10
  -8  -1  -6   23.50    1.10
  -8   1  -6   23.10    1.30
  -8  -1  -6   24.90    1.30
  -8  -1  -6   23.50    1.00
   8  -1  -6   23.20    1.00
  -8   1  -7   62.59    2.10
  -8  -1  -7   62.39    1.80
  -8  -1  -7   59.49    1.80
   8  -1  -7   62.39    1.90
  -8  -1  -7   65.09    2.20
  -8   1  -7   62.09    2.20
  -8  -1  -8  146.19    3.60
   8  -1  -8  156.88    3.70
  -8  -1  -8  157.08    4.00
  -8   1  -8  160.48    4.00
   8   1  -9   45.10    1.30
  -8  -1  -9   46.10    1.30
  -8   1  -9   44.90    1.30
  -8   1  -9   47.60    2.10
  -8  -1  -9   44.80    2.10
   8  -1  -9   42.00    1.80
  -8  -1  -9   45.60    1.30
  -8   1  -9   43.40    1.30
  -8   1 -10   25.80    1.00
  -8   1 -10   26.60    1.10
  -8   1 -10   26.70    1.00
   8  -1 -10   27.50    1.00
   8   1 -10   28.60    1.10
   8  -1 -10   25.70    1.00
  -8   1 -10   26.00    1.10
  -8  -1 -10   25.90    1.00
  -8  -1 -10   25.60    1.00
  -8  -1 -10   25.40    1.50
  -8   1 -10   25.10    1.80
  -8  -1 -10   30.60    1.90
   8   1 -11   24.80    1.10
   8  -1 -11   24.70    1.10
  -8   1 -11   23.70    1.10
  -8  -1 -11   26.50    1.10
   8  -1 -11   26.60    1.10
  -8   1 -11   24.40    1.10
   8  -1 -11   25.90    1.00
   8   1 -11   25.90    1.00
   8  -1 -11   23.60    0.90
  -8  -1 -11   25.40    1.00
  -8  -1 -12   19.00    0.90
  -8   1 -12   20.30    1.00
   8   1 -12   19.60    1.00
   8  -1 -12   18.50    0.90
   8  -1 -12   19.30    1.00
   8   1 -12   18.90    1.00
   8   1 -12   20.20    1.00
   8  -1 -12   19.30    1.00
   8  -1 -12   16.40    0.80
  -8  -1 -12   18.20    1.00
  -8   1 -12   19.60    1.00
   8   1 -13  154.58    3.10
   8   1 -13  148.19    3.00
   8  -1 -13  154.48    3.10
   8   1 -13  152.68    3.10
   8   1 -14   30.70    0.90
   8  -1 -14   32.60    1.00
   8   1 -14   32.20    1.00
   8   1 -14   33.00    1.00
   8  -1 -14   33.10    1.00
   8  -1 -15    0.10    0.40
   8   1 -15    0.70    0.40
   8   1 -15   -0.10    0.40
   8  -1 -15    0.00    0.40
  -8   2  15   41.60    0.90
  -8   2  14   74.09    1.50
  -8   2  14   69.69    1.50
  -8  -2  14   72.19    1.50
  -8  -2  14   70.19    1.50
  -8  -2  14   71.79    1.50
  -8   2  14   71.39    1.50
  -8   2  14   65.99    1.40
  -8   2  14   68.59    1.50
  -8  -2  13   51.29    1.30
  -8   2  13   51.59    1.30
  -8   2  13   48.40    1.30
  -8  -2  13   49.80    1.20
  -8  -2  13   49.99    1.20
  -8  -2  13   51.79    1.30
  -8   2  13   49.70    1.30
  -8  -2  12  139.29    2.80
  -8  -2  12  139.39    2.80
  -8  -2  12  140.69    2.90
  -8   2  12  137.79    2.80
  -8   2  12  140.89    2.90
  -8  -2  11  213.08    4.20
  -8  -2  11  219.78    4.20
  -8   2  11  219.48    4.20
  -8   2  11  213.28    4.10
  -8  -2  11  216.18    4.10
  -8   2  10   65.89    1.70
[truncated: 1,320,074 more chars]
