# Supplementary material for: Synthesis, crystal structure and properties of tetra­kis­(pyridine-3-carbo­nitrile)­dithio­cyanatoiron(II) and of diaqua­bis­(pyridine-3-carbo­nitrile)­di­thio­cyanatoiron(II) pyridine-3-carbo­nitrile monosolvate
Source: Acta Crystallogr E Crystallogr Commun. 2023 Oct 31;79(Pt 11):1093–9. doi: 10.1107/S205698902300909X (PMC10626964; doi:10.1107/S205698902300909X)
Supplement: Supplementary file 2 [file e-79-01093-1sup2.hkl]

data_1                                                                          
_shelx_title ' amm31_a_a.res in Pna2(1)'                                        
_shelx_refln_list_code          4                                               
_shelx_F_calc_maximum      303.14                                               
_exptl_crystal_F_000      1200.00                                               
_reflns_d_resolution_high  0.7825                                               
                                                                                
loop_                                                                           
 _space_group_symop_operation_xyz                                               
 'x, y, z'                                                                      
 '-x, -y, z+1/2'                                                                
 'x+1/2, -y+1/2, z'                                                             
 '-x+1/2, y+1/2, z+1/2'                                                         
                                                                                
_cell_length_a    20.3549                                                       
_cell_length_b    10.2084                                                       
_cell_length_c    13.0310                                                       
_cell_angle_alpha  90.000                                                       
_cell_angle_beta   90.000                                                       
_cell_angle_gamma  90.000                                                       
                                                                                
_shelx_F_squared_multiplier     1.000                                           
                                                                                
loop_                                                                           
 _refln_index_h                                                                 
 _refln_index_k                                                                 
 _refln_index_l                                                                 
 _refln_F_squared_calc                                                          
 _refln_F_squared_meas                                                          
 _refln_F_squared_sigma                                                         
 _refln_observed_status                                                         
   0   0 -16       4421.05       4633.75        82.23 o                         
   2   0 -16         63.94         70.30         2.50 o                         
   4   0 -16       2476.85       2628.52        47.75 o                         
   6   0 -16        774.43        726.74        14.15 o                         
   1   1 -16       1101.17       1133.53        14.68 o                         
   2   1 -16        448.31        462.82         6.88 o                         
   3   1 -16        372.65        386.85         6.25 o                         
   4   1 -16         53.87         58.84         5.31 o                         
   5   1 -16       1097.92       1061.88        30.95 o                         
   6   1 -16        324.56        285.28         5.75 o                         
   0   2 -16        435.14        381.98         7.96 o                         
   1   2 -16        363.62        344.85         5.00 o                         
   2   2 -16        202.22        170.31         3.98 o                         
   3   2 -16       1072.76        946.12        12.50 o                         
   4   2 -16        304.67        240.52         3.75 o                         
   1   3 -16         10.92          7.07         1.77 o                         
   2   0 -15        242.81        283.26         5.11 o                         
   4   0 -15        490.72        523.87         7.15 o                         
   6   0 -15        130.30        135.49         5.31 o                         
   8   0 -15        109.15         97.80         3.13 o                         
  10   0 -15         75.85         79.14         2.50 o                         
   0   1 -15         15.31         13.26         3.75 o                         
   1   1 -15         18.51         17.05         2.65 o                         
   2   1 -15        391.94        404.86         4.75 o                         
   3   1 -15        187.55        195.90         2.89 o                         
   4   1 -15         50.81         54.19         2.17 o                         
   5   1 -15        203.61        208.22         3.54 o                         
   6   1 -15        532.44        539.55         5.96 o                         
   7   1 -15        174.82        192.32         3.70 o                         
   8   1 -15          3.60          1.55         1.77 o                         
   9   1 -15        314.95        313.98         4.98 o                         
  10   1 -15        342.29        317.08         4.57 o                         
  11   1 -15        287.36        204.25         4.42 o                         
   1   2 -15         83.09         91.27         2.17 o                         
   2   2 -15         45.10         45.42         1.84 o                         
   3   2 -15         48.95         50.19         2.09 o                         
   4   2 -15         84.20         87.65         2.17 o                         
   5   2 -15        243.02        238.64         3.16 o                         
   6   2 -15         15.05         16.98         1.79 o                         
   7   2 -15        962.24        963.03         8.30 o                         
   8   2 -15        373.04        371.08         3.98 o                         
   9   2 -15          5.56          7.34         1.33 o                         
   0   3 -15        896.35        928.30        11.87 o                         
   1   3 -15         22.40         23.42         1.79 o                         
   2   3 -15        118.21        126.06         4.47 o                         
   3   3 -15         69.70         74.22         2.40 o                         
   4   3 -15         94.28         98.19         2.40 o                         
   5   3 -15         22.43         26.22         2.34 o                         
   6   3 -15        248.66        245.21        12.82 o                         
   7   3 -15         35.98         35.03         3.21 o                         
   8   3 -15        189.84        147.66         4.42 o                         
   9   3 -15          3.37          0.00         1.77 o                         
   1   4 -15        198.76        208.41         3.57 o                         
   2   4 -15         51.70         46.05         3.13 o                         
   3   4 -15         16.71         14.15         3.54 o                         
   4   4 -15         16.88         15.03         3.54 o                         
   5   4 -15         28.21         28.29         3.54 o                         
   6   4 -15        130.36        111.41         3.54 o                         
   7   4 -15        382.15        316.07        16.36 o                         
   8   4 -15        146.06        108.76         3.54 o                         
   0   5 -15         64.42         68.08         3.54 o                         
   1   5 -15         85.33         91.96         3.54 o                         
   2   5 -15         83.44         81.96         7.07 o                         
   3   5 -15         70.66         60.09         2.65 o                         
   4   5 -15         63.06         52.17         2.65 o                         
   5   5 -15         91.19         56.59         2.65 o                         
   0   0 -14       5321.99       5444.12        56.67 o                         
   2   0 -14        633.63        634.39         7.62 o                         
   4   0 -14        936.38        991.99        10.61 o                         
   6   0 -14       1255.30       1271.05        12.71 o                         
   8   0 -14        261.67        265.31         6.25 o                         
  10   0 -14        300.12        307.71         6.25 o                         
  12   0 -14         14.35         15.03         2.50 o                         
  14   0 -14        186.30        129.99         2.50 o                         
   1   1 -14       1524.83       1555.84        10.28 o                         
   2   1 -14        886.24        922.60         6.64 o                         
   3   1 -14        332.79        343.09         3.71 o                         
   4   1 -14         45.82         43.03         2.39 o                         
   5   1 -14       1665.36       1707.45        12.41 o                         
   6   1 -14         87.75         87.27         2.62 o                         
   7   1 -14         38.96         41.69         2.67 o                         
   8   1 -14        269.76        285.37         3.86 o                         
   9   1 -14       1398.58       1438.90        13.71 o                         
  10   1 -14          3.80          5.97         2.21 o                         
  11   1 -14         21.84         22.02         2.21 o                         
  12   1 -14        391.18        370.57         4.59 o                         
  13   1 -14        176.46        166.64         2.81 o                         
   0   2 -14       1899.63       1898.99        14.80 o                         
   1   2 -14         43.12         55.22         2.33 o                         
   2   2 -14         69.91         74.46         2.28 o                         
   3   2 -14       1603.83       1656.08        10.64 o                         
   4   2 -14         48.22         53.01         2.22 o                         
   5   2 -14        138.60        131.60         2.36 o                         
   6   2 -14        467.22        454.17         4.69 o                         
   7   2 -14        896.42        912.21         8.30 o                         
   8   2 -14        648.96        645.91         6.07 o                         
   9   2 -14         60.18         66.80         2.09 o                         
  10   2 -14        472.29        483.53         6.63 o                         
  11   2 -14        527.10        507.28         6.13 o                         
  12   2 -14         24.05         19.42         1.33 o                         
  13   2 -14         90.96         68.97         2.65 o                         
   1   3 -14       1089.49       1137.33         7.62 o                         
   2   3 -14       1034.47       1032.16         6.94 o                         
   3   3 -14        340.61        334.69         2.95 o                         
   4   3 -14        258.55        252.64         2.71 o                         
   5   3 -14        207.00        210.44         2.64 o                         
   6   3 -14       1067.20       1030.34         8.45 o                         
   7   3 -14          3.03          6.55         1.90 o                         
   8   3 -14        405.83        400.96         5.36 o                         
   9   3 -14          2.10          1.18         2.04 o                         
  10   3 -14         93.58         83.36         2.35 o                         
  11   3 -14         94.73         66.11         3.98 o                         
   0   4 -14        595.79        523.50        17.24 o                         
   1   4 -14        712.46        683.96        15.88 o                         
   2   4 -14        218.73        208.65         3.75 o                         
   3   4 -14       2046.18       1956.22        28.05 o                         
   4   4 -14        153.22        145.40         3.14 o                         
   5   4 -14        344.04        354.00         5.43 o                         
   6   4 -14        810.93        784.90         9.01 o                         
   7   4 -14        903.87        918.61        12.81 o                         
   8   4 -14         36.79         40.47         3.13 o                         
   9   4 -14          9.18          7.07         2.50 o                         
  10   4 -14         57.90         45.98         2.65 o                         
   1   5 -14        268.92        263.89         6.42 o                         
   2   5 -14        603.65        581.96         9.38 o                         
   3   5 -14        400.75        405.25         7.15 o                         
   4   5 -14        202.19        196.44         7.96 o                         
   5   5 -14        315.80        323.24         6.79 o                         
   6   5 -14        180.55        161.92         3.21 o                         
   7   5 -14         81.94         82.73         3.13 o                         
   8   5 -14        788.10        725.41        43.77 o                         
   9   5 -14        267.68        195.76        11.49 o                         
   0   6 -14        470.00        365.79        57.47 o                         
   1   6 -14        151.15        148.76         9.32 o                         
   2   6 -14        108.54        102.64         2.83 o                         
   3   6 -14        971.12        885.16        12.50 o                         
   4   6 -14        688.30        659.47         7.73 o                         
   5   6 -14        150.43        129.98         3.13 o                         
   6   6 -14        320.43        240.51         5.31 o                         
   7   6 -14        153.59        119.37         3.54 o                         
   2   0 -13       9967.37      10083.12        73.22 o                         
   4   0 -13        697.16        680.18         8.59 o                         
   6   0 -13        609.91        626.31         6.95 o                         
   8   0 -13       1297.93       1275.99        14.97 o                         
  10   0 -13        813.83        831.13        12.81 o                         
  12   0 -13        695.12        761.22        15.92 o                         
  14   0 -13        157.66        159.16         6.19 o                         
  16   0 -13        725.01        600.30         8.13 o                         
   0   1 -13        126.76        124.16         3.86 o                         
   1   1 -13        741.37        731.58         5.33 o                         
   2   1 -13         52.57         57.91         2.06 o                         
   3   1 -13       1505.51       1479.20         8.63 o                         
   4   1 -13        231.72        241.28         2.88 o                         
   5   1 -13        307.06        311.65         3.35 o                         
   6   1 -13        440.98        438.10         3.85 o                         
   7   1 -13       2162.33       2180.65        14.00 o                         
   8   1 -13       1340.96       1348.05        13.59 o                         
   9   1 -13         92.71         94.82         3.41 o                         
  10   1 -13        183.28        170.21         3.69 o                         
  11   1 -13        956.79        985.85        11.74 o                         
  12   1 -13        154.77        162.08         3.89 o                         
  13   1 -13         51.12         53.06         2.86 o                         
  14   1 -13        339.93        345.27         4.30 o                         
  15   1 -13        421.90        370.68         4.85 o                         
  16   1 -13         32.99         26.18         0.88 o                         
   1   2 -13        750.15        757.70         5.56 o                         
   2   2 -13        442.15        446.87         3.63 o                         
   3   2 -13        869.19        849.61         5.74 o                         
   4   2 -13          9.62         12.33         2.15 o                         
   5   2 -13       1777.23       1780.10        10.42 o                         
   6   2 -13       1063.29       1081.92         7.53 o                         
   7   2 -13        247.38        244.05         3.04 o                         
   8   2 -13        378.88        384.36         4.19 o                         
   9   2 -13       1112.92       1123.50        10.06 o                         
  10   2 -13       1273.78       1292.48        11.62 o                         
  11   2 -13        139.25        140.96         2.60 o                         
  12   2 -13        242.14        260.64         3.56 o                         
  13   2 -13       1877.87       1899.62        15.66 o                         
  14   2 -13        313.48        308.16         5.00 o                         
  15   2 -13        100.67         70.99         1.33 o                         
   0   3 -13       3471.51       3503.06        26.29 o                         
   1   3 -13         84.96         90.60         2.20 o                         
   2   3 -13        764.45        773.95         5.50 o                         
   3   3 -13        308.62        317.87         3.05 o                         
   4   3 -13       3018.10       2988.40        16.70 o                         
   5   3 -13         17.91         18.71         1.95 o                         
   6   3 -13        546.06        519.97         4.28 o                         
   7   3 -13         48.81         60.03         2.33 o                         
   8   3 -13       2149.41       2126.33        16.30 o                         
   9   3 -13         69.07         71.86         2.43 o                         
  10   3 -13        741.49        742.68         6.92 o                         
  11   3 -13         92.58         94.50         2.08 o                         
  12   3 -13        358.32        352.70         4.75 o                         
  13   3 -13        173.22        138.49         3.98 o                         
  14   3 -13        786.03        686.95        13.26 o                         
   1   4 -13       1039.04        964.14         9.05 o                         
   2   4 -13        100.63         97.77         1.90 o                         
   3   4 -13        612.65        585.61         4.76 o                         
   4   4 -13        646.13        594.21         5.88 o                         
   5   4 -13       1527.84       1457.27        13.64 o                         
   6   4 -13        162.44        159.66         2.89 o                         
   7   4 -13        263.27        249.60         4.22 o                         
   8   4 -13        182.35        178.40         4.31 o                         
   9   4 -13       1011.64        989.11        13.73 o                         
  10   4 -13        231.25        217.21         4.72 o                         
  11   4 -13        143.41        136.17         5.31 o                         
  12   4 -13        236.38        199.87        34.04 o                         
  13   4 -13        509.14        430.61         8.84 o                         
  14   4 -13        124.14         84.88         2.65 o                         
   0   5 -13       2842.70       2810.99        29.61 o                         
   1   5 -13        655.63        609.79         6.20 o                         
   2   5 -13         47.84         39.66         2.21 o                         
   3   5 -13        921.23        892.43         8.38 o                         
   4   5 -13       1521.65       1542.41        25.72 o                         
   5   5 -13        201.72        186.47         5.49 o                         
   6   5 -13        534.80        538.92         8.75 o                         
   7   5 -13       1199.16       1265.96        19.01 o                         
   8   5 -13         64.48         70.63         2.86 o                         
   9   5 -13        120.84        107.61         3.06 o                         
  10   5 -13        348.75        323.74         6.19 o                         
  11   5 -13        478.48        394.16        18.57 o                         
  12   5 -13        692.55        564.93        11.49 o                         
   1   6 -13        702.92        700.82         6.56 o                         
   2   6 -13       1772.90       1764.33        15.78 o                         
   3   6 -13        238.17        239.50         3.05 o                         
   4   6 -13         64.35         65.72         2.65 o                         
   5   6 -13        747.83        773.25        11.25 o                         
   6   6 -13       1551.93       1512.77        20.01 o                         
   7   6 -13        180.36        187.60         3.57 o                         
   8   6 -13        319.52        291.04         6.19 o                         
   9   6 -13        202.44        173.38         3.40 o                         
  10   6 -13        659.61        516.29         9.73 o                         
   0   7 -13        477.37        469.88         6.88 o                         
   1   7 -13        398.23        378.34         4.30 o                         
   2   7 -13         81.00         73.11         2.33 o                         
   3   7 -13       1071.07        982.94        14.59 o                         
   4   7 -13        102.78         99.81         2.34 o                         
   5   7 -13        151.96        128.24         3.13 o                         
   6   7 -13        386.42        345.73         7.96 o                         
   7   7 -13        916.39        836.38        15.92 o                         
   8   7 -13          5.96          4.42         1.77 o                         
   0   0 -12       7314.46       7018.11        73.00 o                         
   2   0 -12       5627.60       5555.26        38.05 o                         
   4   0 -12        392.70        423.48         6.44 o                         
   6   0 -12        158.22        166.65         3.67 o                         
   8   0 -12        532.62        526.15         6.95 o                         
  10   0 -12        216.86        202.62         6.54 o                         
  12   0 -12       2099.07       2138.51        30.06 o                         
  14   0 -12        391.78        350.72        12.82 o                         
  16   0 -12       2092.13       2094.54        38.02 o                         
  18   0 -12        586.67        441.19         6.25 o                         
   1   1 -12          3.57          3.87         1.88 o                         
   2   1 -12       1014.69        996.47         6.11 o                         
   3   1 -12         85.25         82.34         2.15 o                         
   4   1 -12        845.38        852.73         5.62 o                         
   5   1 -12        769.99        749.21         5.33 o                         
   6   1 -12        591.78        587.37         4.48 o                         
   7   1 -12        719.88        741.08         5.53 o                         
   8   1 -12        175.10        167.66         2.55 o                         
   9   1 -12        712.06        672.30         7.03 o                         
  10   1 -12        420.66        406.83         5.79 o                         
  11   1 -12       1254.84       1201.41        12.85 o                         
  12   1 -12        217.61        199.27         3.44 o                         
  13   1 -12        367.90        382.24         6.76 o                         
  14   1 -12        376.11        380.66         5.77 o                         
  15   1 -12        212.16        206.91         4.66 o                         
  16   1 -12        295.70        286.96         5.00 o                         
  17   1 -12       2107.11       2010.73        35.81 o                         
   0   2 -12       2909.40       2872.32        19.07 o                         
   1   2 -12        606.03        596.24         4.19 o                         
   2   2 -12        749.42        753.87         4.57 o                         
   3   2 -12         55.44         60.14         2.05 o                         
   4   2 -12        136.06        135.32         2.48 o                         
   5   2 -12        893.52        853.24         6.09 o                         
   6   2 -12        109.08        105.16         2.83 o                         
   7   2 -12         52.47         42.43         2.45 o                         
   8   2 -12       1443.75       1375.16         9.37 o                         
   9   2 -12       1226.54       1200.86        11.38 o                         
  10   2 -12         10.32         14.34         2.60 o                         
  11   2 -12       1800.86       1730.58        22.07 o                         
  12   2 -12        768.52        779.80         9.52 o                         
  13   2 -12        588.32        583.12         8.93 o                         
  14   2 -12        160.24        159.26         3.09 o                         
  15   2 -12        938.43        930.93        25.01 o                         
  16   2 -12        711.78        697.67         9.38 o                         
  17   2 -12         95.29         73.42         1.33 o                         
   1   3 -12         42.09         46.81         1.85 o                         
   2   3 -12         50.81         53.27         2.01 o                         
   3   3 -12        250.32        254.14         2.85 o                         
   4   3 -12        226.38        244.10         2.73 o                         
   5   3 -12        327.71        317.46         3.03 o                         
   6   3 -12       1285.50       1231.17         7.97 o                         
   7   3 -12        209.88        198.61         2.61 o                         
   8   3 -12        320.34        293.34         5.07 o                         
   9   3 -12         84.80         85.04         4.02 o                         
  10   3 -12       1592.21       1618.28        18.89 o                         
  11   3 -12         42.91         36.42         2.85 o                         
  12   3 -12        105.62        104.11         2.96 o                         
  13   3 -12         21.38         20.38         2.69 o                         
  14   3 -12       2412.97       2428.19        25.54 o                         
  15   3 -12         57.28         51.08         2.18 o                         
  16   3 -12        469.95        384.63         7.96 o                         
   0   4 -12        924.47        843.09        10.02 o                         
   1   4 -12        220.08        191.47         2.59 o                         
   2   4 -12         95.77         79.35         2.01 o                         
   3   4 -12        501.26        451.94         3.60 o                         
   4   4 -12        475.41        439.19         3.58 o                         
   5   4 -12        687.26        671.50         5.38 o                         
   6   4 -12        110.31        103.35         2.43 o                         
   7   4 -12        138.81        139.52         2.77 o                         
   8   4 -12         99.82         97.59         2.53 o                         
   9   4 -12         97.99        106.08         3.72 o                         
  10   4 -12         91.15         89.75         3.75 o                         
  11   4 -12        803.55        768.39         9.19 o                         
  12   4 -12        207.65        197.77         3.19 o                         
  13   4 -12        682.55        577.75         8.42 o                         
  14   4 -12        132.62        115.83         5.31 o                         
  15   4 -12       1033.55       1003.50        18.57 o                         
  16   4 -12        191.31        129.10         3.54 o                         
   1   5 -12         12.97          9.33         4.02 o                         
   2   5 -12        913.66        864.34        13.74 o                         
   3   5 -12        489.38        475.06         5.03 o                         
   4   5 -12         94.94         90.36         2.84 o                         
   5   5 -12        251.13        247.11         4.00 o                         
   6   5 -12        867.44        844.73         8.06 o                         
   7   5 -12        633.38        618.13         8.42 o                         
   8   5 -12         55.50         59.37         4.66 o                         
   9   5 -12        547.61        523.37        12.38 o                         
  10   5 -12        267.89        270.88         5.92 o                         
  11   5 -12        580.60        564.44        15.03 o                         
  12   5 -12         59.09         53.94         4.42 o                         
  13   5 -12        289.13        198.95         5.31 o                         
  14   5 -12        593.29        533.10        10.61 o                         
  15   5 -12         36.63         30.06         1.77 o                         
   0   6 -12        360.08        342.67         5.94 o                         
   1   6 -12         16.96         20.27         2.96 o                         
   2   6 -12         13.46         12.66         2.96 o                         
   3   6 -12        281.52        264.51         6.91 o                         
   4   6 -12        615.27        616.82         7.28 o                         
   5   6 -12        155.63        158.53         3.74 o                         
   6   6 -12        140.51        125.16         3.29 o                         
   7   6 -12        213.03        215.50         5.57 o                         
   8   6 -12       1085.10       1033.56        20.34 o                         
   9   6 -12        279.89        275.38         5.29 o                         
  10   6 -12        160.35        158.22        11.49 o                         
  11   6 -12         10.47         15.81         2.04 o                         
  12   6 -12        952.28        854.39        46.42 o                         
  13   6 -12         23.94         18.57         1.77 o                         
   1   7 -12        263.65        264.18         4.59 o                         
   2   7 -12        293.74        273.82         4.59 o                         
   3   7 -12        141.62        150.97         2.84 o                         
   4   7 -12        299.08        284.79         4.08 o                         
   5   7 -12        667.48        631.59         7.81 o                         
   6   7 -12         65.21         62.90         2.30 o                         
   7   7 -12        238.25        217.52         6.19 o                         
   8   7 -12         72.67         60.98         7.07 o                         
   9   7 -12        295.31        262.61         7.07 o                         
  10   7 -12         10.70         12.11         2.65 o                         
  11   7 -12        225.56        166.23         3.54 o                         
   0   8 -12        408.33        408.11         6.25 o                         
   1   8 -12        327.02        322.13         6.32 o                         
   2   8 -12         36.84         42.35         3.57 o                         
   3   8 -12         71.42         65.53         1.77 o                         
   4   8 -12        743.78        745.88        13.89 o                         
   5   8 -12        356.61        361.66        12.82 o                         
   6   8 -12         19.72         16.80         2.65 o                         
   7   8 -12        146.67        117.36         4.86 o                         
   8   8 -12        314.57        232.55         5.31 o                         
   2   0 -11      11859.29      11682.73        67.19 o                         
   4   0 -11       4193.78       4070.54        24.27 o                         
   6   0 -11       1557.02       1513.82        11.55 o                         
   8   0 -11       4201.32       3961.33        35.40 o                         
  10   0 -11        718.75        662.11        48.63 o                         
  12   0 -11       1722.73       1624.86        21.88 o                         
  14   0 -11        284.21        272.87         6.25 o                         
  16   0 -11        415.51        406.74         9.73 o                         
  18   0 -11        186.12        193.41        12.38 o                         
   0   1 -11         63.18         64.80         2.64 o                         
   1   1 -11       3875.18       3746.58        15.10 o                         
   2   1 -11        365.85        358.43         2.70 o                         
   3   1 -11       5264.62       5117.43        22.05 o                         
   4   1 -11        826.78        818.43         5.58 o                         
   5   1 -11        140.84        130.55         2.41 o                         
   6   1 -11        124.27        115.24         2.52 o                         
   7   1 -11       3436.57       3355.92        19.05 o                         
   8   1 -11        212.69        222.44         2.92 o                         
   9   1 -11        189.64        186.59         3.10 o                         
  10   1 -11        866.82        855.24        13.44 o                         
  11   1 -11       1358.37       1328.50        23.27 o                         
  12   1 -11        121.35        126.56         3.13 o                         
  13   1 -11        494.02        476.91         6.85 o                         
  14   1 -11        308.90        303.41         5.74 o                         
  15   1 -11         48.17         44.63         2.65 o                         
  16   1 -11         53.62         49.75         2.69 o                         
  17   1 -11        106.22        100.88         3.94 o                         
  18   1 -11        338.35        318.52         7.96 o                         
  19   1 -11         28.24         21.37         2.26 o                         
   1   2 -11       4304.86       4185.63        17.66 o                         
   2   2 -11        367.38        353.28         2.99 o                         
   3   2 -11        871.41        822.13         4.96 o                         
   4   2 -11         30.60         28.98         1.84 o                         
   5   2 -11       2944.55       2898.54        15.00 o                         
   6   2 -11        596.26        614.18         4.55 o                         
   7   2 -11        211.50        190.77         2.66 o                         
   8   2 -11       1717.61       1654.76        10.94 o                         
   9   2 -11       2532.60       2517.06        18.00 o                         
  10   2 -11        149.62        126.61         3.66 o                         
  11   2 -11        574.44        534.63         6.49 o                         
  12   2 -11        367.67        368.80         6.65 o                         
  13   2 -11        806.13        830.57        12.81 o                         
  14   2 -11        134.91        129.58         5.00 o                         
  15   2 -11        611.06        591.37        10.02 o                         
  16   2 -11         94.64         77.02         2.65 o                         
  17   2 -11         72.88         82.07         2.07 o                         
  18   2 -11        305.79        260.95         5.31 o                         
   0   3 -11       3197.27       3207.02        24.24 o                         
   1   3 -11         49.41         55.02         2.09 o                         
   2   3 -11        821.84        825.04         5.13 o                         
   3   3 -11         43.13         39.63         1.99 o                         
   4   3 -11       5113.01       4972.69        27.24 o                         
   5   3 -11        175.11        163.14         2.67 o                         
   6   3 -11       4529.50       4273.61        23.53 o                         
   7   3 -11        273.51        253.64         2.86 o                         
   8   3 -11       1343.65       1254.32        10.79 o                         
   9   3 -11        184.32        159.80         3.53 o                         
  10   3 -11       2003.12       1972.47        18.68 o                         
  11   3 -11         27.39         29.29         2.60 o                         
  12   3 -11        160.66        171.85         3.16 o                         
  13   3 -11         68.71         59.53         2.73 o                         
  14   3 -11        724.86        728.78         7.84 o                         
  15   3 -11        207.83        198.30         4.78 o                         
  16   3 -11        325.46        326.43         4.75 o                         
  17   3 -11        259.30        244.25         7.07 o                         
   1   4 -11       3131.96       2945.84        16.53 o                         
   2   4 -11        309.35        298.53         3.30 o                         
   3   4 -11       1383.44       1254.66         7.70 o                         
   4   4 -11        994.26        890.33         6.03 o                         
   5   4 -11       3201.73       3034.40        17.70 o                         
   6   4 -11        633.99        611.54         4.38 o                         
   7   4 -11        176.74        155.57         2.84 o                         
   8   4 -11        238.09        243.54         3.52 o                         
   9   4 -11       1027.30       1047.64         8.89 o                         
  10   4 -11         14.07         13.11         2.56 o                         
  11   4 -11        197.77        199.39         5.08 o                         
  12   4 -11         32.45         36.20         2.64 o                         
  13   4 -11        594.31        568.07         7.47 o                         
  14   4 -11         21.59         22.99         2.94 o                         
  15   4 -11        168.62        161.81         6.19 o                         
  16   4 -11        219.41        241.39         6.19 o                         
  17   4 -11        111.14         85.77         3.54 o                         
   0   5 -11       1944.71       1780.64        35.37 o                         
   1   5 -11       1847.72       1725.46        61.01 o                         
   2   5 -11        607.15        546.44         7.51 o                         
   3   5 -11       1872.55       1816.93        15.81 o                         
   4   5 -11        593.03        586.27         6.62 o                         
   5   5 -11        208.26        200.30         3.81 o                         
   6   5 -11         56.06         56.96         3.54 o                         
   7   5 -11       1036.32       1056.10         9.87 o                         
   8   5 -11        233.74        216.36         4.09 o                         
   9   5 -11        375.19        359.17         6.50 o                         
  10   5 -11        362.92        357.47         5.94 o                         
  11   5 -11        573.39        586.07         7.99 o                         
  12   5 -11         36.66         43.33         3.75 o                         
  13   5 -11        447.27        436.80        10.61 o                         
  14   5 -11        484.93        436.72        26.48 o                         
  15   5 -11        163.72        140.59         5.31 o                         
  16   5 -11         29.56         31.83         2.65 o                         
   1   6 -11         55.28         53.11         5.00 o                         
   2   6 -11       2032.92       1959.35        26.26 o                         
   3   6 -11         71.38         81.10         2.92 o                         
   4   6 -11        202.95        189.92         4.29 o                         
   5   6 -11        510.23        457.93         8.03 o                         
   6   6 -11       2256.24       2142.68        30.25 o                         
   7   6 -11         30.85         32.93         2.81 o                         
   8   6 -11       1437.90       1389.00        15.48 o                         
   9   6 -11         41.26         40.02         3.28 o                         
  10   6 -11        117.24        129.42         3.72 o                         
  11   6 -11         72.45         70.77         3.12 o                         
  12   6 -11        532.91        525.46         6.64 o                         
  13   6 -11        156.89        173.76         3.75 o                         
  14   6 -11         18.48         15.03         1.77 o                         
   0   7 -11        916.60        885.86        19.01 o                         
   1   7 -11        390.52        396.41         6.28 o                         
   2   7 -11         25.96         25.42         3.38 o                         
   3   7 -11       1637.02       1636.22        15.92 o                         
   4   7 -11        101.42        107.83         3.19 o                         
   5   7 -11        285.96        268.64         4.08 o                         
   6   7 -11        118.26        113.18         3.38 o                         
   7   7 -11       1788.35       1675.60        21.88 o                         
   8   7 -11         15.08         16.38         2.82 o                         
   9   7 -11        102.59         82.45         6.19 o                         
  10   7 -11         69.79         59.93         2.97 o                         
  11   7 -11        420.02        388.45         5.15 o                         
  12   7 -11         61.87         63.10         2.12 o                         
  13   7 -11         35.98         22.99         1.77 o                         
   1   8 -11        364.09        334.99         6.22 o                         
   2   8 -11        736.66        711.78        35.81 o                         
   3   8 -11         92.34         82.09         2.86 o                         
   4   8 -11        156.33        164.03         4.38 o                         
   5   8 -11        332.74        288.78         5.63 o                         
   6   8 -11         54.22         54.07         2.65 o                         
   7   8 -11         71.20         66.11         3.98 o                         
   8   8 -11         57.00         52.21         2.76 o                         
   9   8 -11        264.50        256.45         4.38 o                         
  10   8 -11        715.77        639.20        12.38 o                         
   0   9 -11        457.88        439.46         9.73 o                         
   1   9 -11        232.76        211.33         6.19 o                         
   2   9 -11        101.03         94.61         4.42 o                         
   3   9 -11         20.00         13.38         1.66 o                         
   4   9 -11        648.59        562.27        24.76 o                         
   5   9 -11        125.74         83.12         2.65 o                         
   6   9 -11        320.96        248.37        20.34 o                         
   7   9 -11         50.96         42.44         1.77 o                         
   0   0 -10       3106.29       3154.40        47.20 o                         
   2   0 -10        969.34        885.13        17.23 o                         
   4   0 -10        883.51        745.70         9.28 o                         
   6   0 -10       1844.60       1679.78        13.83 o                         
   8   0 -10        697.56        738.81         6.15 o                         
  10   0 -10        945.64        826.90        14.21 o                         
  12   0 -10         75.89         73.55         3.72 o                         
  14   0 -10         38.98         48.17         3.72 o                         
  16   0 -10       1539.67       1481.91        20.31 o                         
  18   0 -10        552.18        537.93         8.42 o                         
  20   0 -10        350.73        298.89         5.00 o                         
   1   1 -10         56.56         42.87         4.75 o                         
   2   1 -10        369.15        350.78         8.63 o                         
   3   1 -10        491.00        474.21         7.82 o                         
   4   1 -10       1224.19       1137.44         6.03 o                         
   5   1 -10         56.03         62.67         1.70 o                         
   6   1 -10        579.29        571.28         5.08 o                         
   7   1 -10         27.49         28.08         1.83 o                         
   8   1 -10        246.40        234.61         3.01 o                         
   9   1 -10        213.62        208.43         3.24 o                         
  10   1 -10        205.29        179.73         4.22 o                         
  11   1 -10       1070.55        948.59         7.73 o                         
  12   1 -10        129.51        105.53         2.92 o                         
  13   1 -10        431.47        433.16         4.80 o                         
  14   1 -10         25.53         26.51         2.64 o                         
  15   1 -10        370.00        364.72         5.52 o                         
  16   1 -10         39.33         38.15         2.59 o                         
  17   1 -10        719.11        699.11         8.51 o                         
  18   1 -10        126.51        124.73         2.75 o                         
  19   1 -10          7.69          9.45         2.04 o                         
  20   1 -10        125.67        113.86         2.04 o                         
   0   2 -10        111.30         97.14         3.99 o                         
   1   2 -10        582.45        491.40         6.14 o                         
   2   2 -10       1017.79        952.31         5.22 o                         
   3   2 -10        176.24        177.54         2.12 o                         
   4   2 -10        209.20        199.25         2.23 o                         
   5   2 -10        908.64        864.73         4.44 o                         
   6   2 -10        598.10        581.35         4.46 o                         
   7   2 -10         88.88         74.81         1.93 o                         
   8   2 -10        442.83        428.77         3.71 o                         
   9   2 -10       2674.88       2549.59        15.15 o                         
  10   2 -10        320.16        314.63         3.90 o                         
  11   2 -10       1017.10        901.85         6.91 o                         
  12   2 -10        459.51        429.86         4.48 o                         
  13   2 -10        130.66        118.81         2.99 o                         
  14   2 -10         16.12         16.22         2.80 o                         
  15   2 -10        265.78        258.51         3.84 o                         
  16   2 -10        190.54        202.33         3.23 o                         
  17   2 -10         78.67         76.29         2.24 o                         
  18   2 -10        228.10        198.67        13.26 o                         
  19   2 -10        502.87        486.85         9.28 o                         
  20   2 -10        239.40        164.32         2.76 o                         
   1   3 -10        110.52        111.70         1.92 o                         
   2   3 -10         32.71         23.42         1.59 o                         
   3   3 -10         32.33         29.74         1.78 o                         
   4   3 -10       1401.90       1203.86         6.30 o                         
   5   3 -10       1992.34       1851.49         9.28 o                         
   6   3 -10         28.30         28.37         1.77 o                         
   7   3 -10        114.26         99.45         2.06 o                         
   8   3 -10        634.62        568.07         4.95 o                         
   9   3 -10        340.25        317.36         3.92 o                         
  10   3 -10        324.11        362.72         4.32 o                         
  11   3 -10         45.02         49.82         2.86 o                         
  12   3 -10        137.40        129.02         3.16 o                         
  13   3 -10          9.64         12.99         2.69 o                         
  14   3 -10       1582.86       1551.81        13.52 o                         
  15   3 -10        470.89        459.69        11.45 o                         
  16   3 -10        219.64        207.36         5.00 o                         
  17   3 -10        134.06        137.48         3.06 o                         
  18   3 -10        369.54        315.68         5.00 o                         
  19   3 -10        114.41        110.53         4.42 o                         
   0   4 -10       1423.13       1310.20        18.23 o                         
   1   4 -10         24.80         32.27         1.93 o                         
   2   4 -10        390.17        331.08         3.41 o                         
   3   4 -10        142.88        131.14         2.75 o                         
   4   4 -10        392.94        378.88         4.01 o                         
   5   4 -10        676.19        683.58         5.51 o                         
   6   4 -10        447.19        454.93         3.82 o                         
   7   4 -10        308.92        287.16         3.00 o                         
   8   4 -10         41.16         46.55         2.36 o                         
   9   4 -10        240.19        241.35         3.22 o                         
  10   4 -10        532.68        509.42         6.23 o                         
  11   4 -10         93.50         91.23         2.84 o                         
  12   4 -10        290.45        278.77         3.35 o                         
  13   4 -10       1203.69       1189.34         8.40 o                         
  14   4 -10        138.30        141.81         4.37 o                         
  15   4 -10        935.50        923.35        11.19 o                         
  16   4 -10          8.48          7.14         2.34 o                         
  17   4 -10         60.05         54.84         3.13 o                         
  18   4 -10        127.47        108.76         4.42 o                         
   1   5 -10        154.12        134.50         3.67 o                         
   2   5 -10       1090.64        997.06        10.95 o                         
   3   5 -10          4.55         10.42         2.80 o                         
   4   5 -10        414.50        368.98         4.56 o                         
   5   5 -10         42.12         43.86         2.76 o                         
   6   5 -10         46.31         46.41         3.31 o                         
   7   5 -10        185.12        171.78         3.52 o                         
   8   5 -10        384.44        381.77         4.61 o                         
   9   5 -10        216.50        206.95         3.55 o                         
  10   5 -10          1.37          0.45         2.99 o                         
  11   5 -10        344.44        333.46         5.78 o                         
  12   5 -10         38.83         50.13         3.57 o                         
  13   5 -10        248.36        240.95         5.63 o                         
  14   5 -10        313.46        314.70         5.19 o                         
  15   5 -10        307.23        306.73         5.92 o                         
  16   5 -10         18.22         19.45         4.42 o                         
  17   5 -10        114.02         97.26         4.42 o                         
  18   5 -10        379.22        277.64         6.19 o                         
   0   6 -10        524.08        456.84         9.05 o                         
   1   6 -10        275.83        235.28         4.33 o                         
   2   6 -10         26.88         26.52         2.54 o                         
   3   6 -10        994.61        976.51        10.74 o                         
   4   6 -10        292.91        256.17         3.89 o                         
   5   6 -10          9.70         13.78         2.63 o                         
   6   6 -10        943.12        847.58         8.94 o                         
   7   6 -10        379.84        342.73         5.69 o                         
   8   6 -10        238.35        238.73         4.27 o                         
   9   6 -10        756.26        755.69         8.48 o                         
  10   6 -10        236.52        231.04         3.78 o                         
  11   6 -10         56.40         53.96         2.77 o                         
  12   6 -10        180.03        174.11         3.54 o                         
  13   6 -10        120.83        119.61         5.31 o                         
  14   6 -10         78.03         76.04         5.31 o                         
  15   6 -10        156.99        161.81         5.31 o                         
  16   6 -10        372.85        358.99         7.96 o                         
  17   6 -10        423.35        313.90         6.19 o                         
   1   7 -10         20.83         17.08         2.84 o                         
   2   7 -10        469.84        449.10         4.94 o                         
   3   7 -10         90.33         94.10         2.71 o                         
   4   7 -10        334.81        328.75         4.85 o                         
   5   7 -10        105.32        102.86         3.54 o                         
   6   7 -10         63.43         65.34         2.48 o                         
   7   7 -10        587.57        567.23         8.17 o                         
   8   7 -10        128.44        123.61         3.14 o                         
   9   7 -10        180.92        161.17         3.89 o                         
  10   7 -10          0.54          3.20         2.52 o                         
  11   7 -10        262.95        278.65         4.59 o                         
  12   7 -10        544.36        577.01         9.28 o                         
  13   7 -10        251.59        271.69         7.96 o                         
  14   7 -10        552.41        498.39         7.17 o                         
  15   7 -10        361.67        286.49         6.19 o                         
   0   8 -10       1806.09       1624.71        22.81 o                         
   1   8 -10         67.51         63.03         2.39 o                         
   2   8 -10        191.53        176.41         2.83 o                         
   3   8 -10        601.58        597.80         6.73 o                         
   4   8 -10        337.28        293.87         5.11 o                         
   5   8 -10         28.01         27.90         3.06 o                         
   6   8 -10        144.62        148.57         4.38 o                         
   7   8 -10         79.13         73.72         3.60 o                         
   8   8 -10         69.89         69.85         3.75 o                         
   9   8 -10        767.31        763.85         9.01 o                         
  10   8 -10        494.35        499.12         7.50 o                         
  11   8 -10         79.15         75.16         4.42 o                         
  12   8 -10        580.09        550.78        11.49 o                         
  13   8 -10        191.01        146.78         3.54 o                         
   1   9 -10        151.88        133.52         6.19 o                         
   2   9 -10        155.58        155.62         6.19 o                         
   3   9 -10         13.11         10.17         3.13 o                         
   4   9 -10          3.12          1.33         2.50 o                         
   5   9 -10        723.28        670.46        28.29 o                         
   6   9 -10        126.20        116.74         7.07 o                         
   7   9 -10         11.97         13.20         2.50 o                         
   8   9 -10        164.97        145.17         9.28 o                         
   9   9 -10        402.91        380.21         7.96 o                         
  10   9 -10        199.96        149.43         3.54 o                         
   0  10 -10        629.62        637.43        12.38 o                         
   1  10 -10        359.81        330.70         7.07 o                         
   2  10 -10         43.59         38.04         1.88 o                         
   3  10 -10         64.77         64.11         1.88 o                         
   4  10 -10        138.96        114.93         5.75 o                         
   5  10 -10        263.98        187.91         3.13 o                         
   2   0  -9       1533.26       1571.07        18.68 o                         
   4   0  -9        569.66        565.47        16.96 o                         
   6   0  -9         38.36         47.23         5.39 o                         
   8   0  -9        233.40        217.82         5.77 o                         
  10   0  -9       2675.36       2504.40        24.89 o                         
  12   0  -9       1180.45       1088.61        15.06 o                         
  14   0  -9         86.36         95.14         3.89 o                         
  16   0  -9       1077.67       1094.57        22.11 o                         
  18   0  -9        817.04        840.36        12.50 o                         
  20   0  -9        369.01        374.02         8.84 o                         
   0   1  -9        366.37        317.25        10.21 o                         
   1   1  -9        382.10        396.36         6.61 o                         
   2   1  -9          2.46          5.48         3.04 o                         
   3   1  -9        117.79        114.34         5.51 o                         
   4   1  -9         41.03         36.72         4.63 o                         
   5   1  -9        239.38        237.40         6.71 o                         
   6   1  -9        894.86        826.82        15.24 o                         
   7   1  -9         26.38         25.77         4.65 o                         
   8   1  -9        398.34        397.49         4.58 o                         
   9   1  -9        168.28        142.64         2.43 o                         
  10   1  -9        134.27        110.96         2.47 o                         
  11   1  -9        786.89        748.78         6.44 o                         
  12   1  -9        166.49        139.07         2.84 o                         
  13   1  -9        693.99        666.30         7.90 o                         
  14   1  -9        159.66        171.91         3.85 o                         
  15   1  -9        345.71        343.42         4.64 o                         
  16   1  -9       1019.63        986.24         9.25 o                         
  17   1  -9        860.01        806.61         7.74 o                         
  18   1  -9        476.91        462.01         8.13 o                         
  19   1  -9       1007.99        980.91        11.58 o                         
  20   1  -9         24.62         25.07         1.85 o                         
  21   1  -9        196.04        176.54         3.40 o                         
   1   2  -9         18.79         17.23         4.02 o                         
   2   2  -9        314.93        301.68         5.89 o                         
   3   2  -9        923.46        877.58        10.48 o                         
   4   2  -9        247.56        232.71         6.73 o                         
   5   2  -9          3.53          1.19         4.52 o                         
   6   2  -9        727.65        678.16        11.14 o                         
   7   2  -9       1089.76       1044.39         8.78 o                         
   8   2  -9        166.04        183.21         2.16 o                         
   9   2  -9        608.25        575.69         4.07 o                         
  10   2  -9        522.88        496.18         4.60 o                         
  11   2  -9        446.05        406.21         4.48 o                         
  12   2  -9        472.59        408.69         4.48 o                         
  13   2  -9        531.63        502.43         5.06 o                         
  14   2  -9       1112.95       1067.57         9.14 o                         
  15   2  -9         65.67         64.59         3.04 o                         
  16   2  -9         60.93         54.64         2.96 o                         
  17   2  -9        480.65        484.22         6.79 o                         
  18   2  -9         65.95         67.67         2.51 o                         
  19   2  -9        271.99        274.27         3.74 o                         
  20   2  -9        426.53        422.12         5.43 o                         
  21   2  -9        400.08        288.11         3.09 o                         
   0   3  -9          7.94         10.20         3.59 o                         
   1   3  -9        187.92        168.37         4.20 o                         
   2   3  -9        122.33        112.31         4.13 o                         
   3   3  -9       1162.10       1058.81        13.91 o                         
   4   3  -9        394.41        398.44         7.59 o                         
   5   3  -9        284.13        286.39         7.52 o                         
   6   3  -9        124.69        117.65         2.30 o                         
   7   3  -9        780.23        696.48         5.04 o                         
   8   3  -9       1138.23       1062.17         8.70 o                         
   9   3  -9        676.48        622.74         5.72 o                         
  10   3  -9        160.19        150.95         2.87 o                         
  11   3  -9       1715.57       1610.09        12.03 o                         
  12   3  -9       1938.29       1903.68        15.16 o                         
  13   3  -9        117.91        120.61         3.05 o                         
  14   3  -9       1445.36       1451.80        11.85 o                         
  15   3  -9        560.97        522.92         5.85 o                         
  16   3  -9        299.96        318.64         4.26 o                         
  17   3  -9         16.20         13.11         2.60 o                         
  18   3  -9         64.89         69.56         2.52 o                         
  19   3  -9         31.62         33.78         1.85 o                         
  20   3  -9        137.78        132.05         5.75 o                         
   1   4  -9        157.50        180.49         3.85 o                         
   2   4  -9        647.77        572.57         5.29 o                         
   3   4  -9          1.08          3.65         2.18 o                         
   4   4  -9        234.58        202.62         2.79 o                         
   5   4  -9        358.16        340.34         2.78 o                         
   6   4  -9         10.82         13.61         1.77 o                         
   7   4  -9        250.54        236.17         2.72 o                         
   8   4  -9        117.10         99.98         3.59 o                         
   9   4  -9        312.73        287.38         5.04 o                         
  10   4  -9        582.98        540.71        11.38 o                         
  11   4  -9        238.18        231.51         4.26 o                         
  12   4  -9         64.50         64.31         3.41 o                         
  13   4  -9        783.90        773.18        10.03 o                         
  14   4  -9        892.69        881.09         8.53 o                         
  15   4  -9        196.84        200.18         4.08 o                         
  16   4  -9         98.35         93.28         2.91 o                         
  17   4  -9       1317.53       1310.90        12.75 o                         
  18   4  -9        182.38        177.91         2.96 o                         
  19   4  -9        557.56        493.60        31.83 o                         
   0   5  -9       4314.64       3964.24        52.68 o                         
   1   5  -9         61.78         50.62         2.62 o                         
   2   5  -9        130.66        121.31         2.76 o                         
   3   5  -9         83.03         88.40         3.13 o                         
   4   5  -9        751.12        731.40         7.88 o                         
   5   5  -9        985.78        941.01        10.43 o                         
   6   5  -9        358.24        336.29         3.82 o                         
   7   5  -9        792.01        795.59         7.16 o                         
   8   5  -9        454.51        452.15         5.63 o                         
   9   5  -9        571.16        572.03         5.82 o                         
  10   5  -9        769.17        754.33         8.73 o                         
  11   5  -9         74.51         75.38         3.23 o                         
  12   5  -9        515.92        489.29         5.68 o                         
  13   5  -9         11.20         10.01         2.73 o                         
  14   5  -9        148.52        147.28         3.05 o                         
  15   5  -9        673.46        666.17         6.56 o                         
  16   5  -9        396.95        395.38         4.94 o                         
  17   5  -9         46.67         39.48         2.34 o                         
  18   5  -9        116.51         96.38         4.42 o                         
  19   5  -9        287.15        225.48         5.31 o                         
   1   6  -9        890.95        789.29        10.08 o                         
   2   6  -9        508.20        475.64         5.38 o                         
   3   6  -9        174.69        131.48         2.79 o                         
   4   6  -9        210.57        174.90         4.45 o                         
   5   6  -9       3875.22       3532.87        27.13 o                         
   6   6  -9        805.95        760.95        11.28 o                         
   7   6  -9        319.10        296.29         3.51 o                         
   8   6  -9         24.47         22.69         2.57 o                         
   9   6  -9        766.63        733.16         9.52 o                         
  10   6  -9         47.73         47.14         3.41 o                         
  11   6  -9        260.46        261.92         4.10 o                         
  12   6  -9        135.08        130.04         2.94 o                         
  13   6  -9         78.14         76.75         2.39 o                         
  14   6  -9        276.76        273.60         4.75 o                         
  16   6  -9        394.54        393.48         8.84 o                         
  17   6  -9        296.63        283.83         7.07 o                         
  18   6  -9        223.18        190.99         4.42 o                         
   0   7  -9         99.20        105.99         3.38 o                         
   1   7  -9         26.11         33.26         2.45 o                         
   2   7  -9        101.53         87.05         2.66 o                         
   3   7  -9         81.33         87.31         3.11 o                         
   4   7  -9        813.20        735.21        12.32 o                         
   5   7  -9         25.52         25.23         2.80 o                         
   6   7  -9       1061.47        977.40        10.41 o                         
   7   7  -9       1154.40       1093.26         9.07 o                         
   8   7  -9        227.60        220.91         3.30 o                         
   9   7  -9         59.91         50.95         3.72 o                         
  10   7  -9        210.17        203.63         3.98 o                         
  11   7  -9        797.46        769.55         7.27 o                         
  12   7  -9        597.68        593.35         9.05 o                         
  13   7  -9        556.34        559.75         8.42 o                         
  14   7  -9         61.39         62.42         3.13 o                         
  15   7  -9        803.99        788.63        15.03 o                         
   1   8  -9        324.66        311.49         4.06 o                         
   2   8  -9       1804.09       1732.90        16.66 o                         
   3   8  -9        132.97        125.78         3.23 o                         
   4   8  -9        373.40        362.35         5.31 o                         
   5   8  -9        147.42        146.97         3.63 o                         
   6   8  -9        936.56        916.62         9.61 o                         
   7   8  -9         33.82         28.84         2.75 o                         
   8   8  -9        676.37        633.73        12.67 o                         
   9   8  -9        490.07        471.75        21.66 o                         
  10   8  -9        762.86        759.27        22.99 o                         
  11   8  -9        579.91        573.77        12.38 o                         
  12   8  -9        313.65        307.33         5.29 o                         
  13   8  -9        292.12        265.27         6.19 o                         
  14   8  -9        227.38        186.35        18.13 o                         
   0   9  -9        321.52        302.64         5.20 o                         
   1   9  -9       1174.71       1125.13        11.38 o                         
   2   9  -9        260.37        243.70         3.98 o                         
   3   9  -9       1281.69       1214.55        11.94 o                         
   4   9  -9        500.65        508.04         6.07 o                         
   5   9  -9        309.24        295.42         3.30 o                         
   6   9  -9        262.38        247.03         4.08 o                         
   7   9  -9       1409.32       1276.78        16.88 o                         
   8   9  -9         88.50         84.49         3.40 o                         
   9   9  -9        581.27        587.92        12.38 o                         
  10   9  -9        209.14        203.37         6.19 o                         
  11   9  -9        177.69        180.38         5.31 o                         
  12   9  -9        114.19         94.61         3.54 o                         
   1  10  -9        125.19        127.43         3.75 o                         
   2  10  -9        126.44        126.44         5.31 o                         
   3  10  -9        130.52        114.71         4.86 o                         
   4  10  -9        455.89        431.54         6.25 o                         
   5  10  -9        496.41        443.53         6.54 o                         
   6  10  -9        386.53        302.25        43.77 o                         
   8  10  -9        254.17        231.67         5.31 o                         
   9  10  -9        583.07        437.69         8.84 o                         
   0   0  -8      21898.40      21151.47       267.60 o                         
   2   0  -8       2487.60       2362.04        36.81 o                         
   4   0  -8      12662.93      12073.75       126.77 o                         
   6   0  -8       4810.73       4326.65        58.76 o                         
   8   0  -8       3651.07       3492.31        72.51 o                         
  10   0  -8       4829.98       4409.15        86.65 o                         
  12   0  -8        570.20        578.11         6.95 o                         
  14   0  -8       3563.33       3497.03        36.92 o                         
  16   0  -8        173.51        167.17         4.54 o                         
  18   0  -8        821.94        854.98        13.13 o                         
  20   0  -8        116.68        105.22         6.19 o                         
  22   0  -8        218.60        189.22         5.31 o                         
   1   1  -8       8419.25       8233.52        79.27 o                         
   2   1  -8       5516.06       5256.44        50.95 o                         
   3   1  -8       3670.08       3556.40        28.88 o                         
   4   1  -8       1326.55       1356.73        13.11 o                         
   5   1  -8       7816.88       7179.35        89.34 o                         
   6   1  -8       1942.25       1881.09        28.59 o                         
   7   1  -8        641.86        629.61        10.23 o                         
   8   1  -8       1436.93       1370.03        23.44 o                         
   9   1  -8       7101.14       6713.59       401.39 o                         
  10   1  -8        219.60        180.99         6.82 o                         
  11   1  -8       1210.39       1140.73         8.45 o                         
  12   1  -8       2353.80       2199.90        16.10 o                         
  13   1  -8        526.04        531.30         4.89 o                         
  14   1  -8        935.94        876.20         7.88 o                         
  15   1  -8        393.41        375.09         4.80 o                         
  16   1  -8       1091.69       1040.94        15.38 o                         
  17   1  -8         50.28         55.82         2.91 o                         
  18   1  -8         33.55         27.74         2.50 o                         
  19   1  -8       1138.97       1165.31        16.26 o                         
  20   1  -8        138.43        139.71         4.38 o                         
  21   1  -8         12.12         10.39         4.42 o                         
  22   1  -8          6.07          3.98         1.88 o                         
   0   2  -8       6611.34       6271.97        73.77 o                         
   1   2  -8       6630.97       6479.26        48.95 o                         
   2   2  -8        226.94        236.97         3.89 o                         
   3   2  -8       4757.43       4260.92        41.67 o                         
   4   2  -8       2639.30       2521.20        30.28 o                         
   5   2  -8         60.61         58.57         4.39 o                         
   6   2  -8       3892.87       3685.54        37.13 o                         
   7   2  -8       4642.71       4459.15        39.30 o                         
   8   2  -8        675.06        584.11         9.20 o                         
   9   2  -8        475.75        439.51        12.08 o                         
  10   2  -8       3133.87       2929.99        18.37 o                         
  11   2  -8       3582.19       3374.94        21.07 o                         
  12   2  -8         39.15         34.35         2.27 o                         
  13   2  -8       2250.08       2210.54        14.89 o                         
  14   2  -8       1135.69       1077.02         8.01 o                         
  15   2  -8        339.89        348.94         5.71 o                         
  16   2  -8        285.54        267.44         3.89 o                         
  17   2  -8        290.65        295.53         4.44 o                         
  18   2  -8        365.06        386.30         5.94 o                         
  19   2  -8         66.90         65.92         2.98 o                         
  20   2  -8         55.20         57.67         2.40 o                         
  21   2  -8        273.96        266.22         5.00 o                         
  22   2  -8        172.19        138.82         3.54 o                         
   1   3  -8        105.26         85.67         3.21 o                         
   2   3  -8       7711.18       6831.48        44.83 o                         
   3   3  -8        316.61        272.07         4.92 o                         
   4   3  -8       4095.08       3767.33        29.82 o                         
   5   3  -8        932.22        860.08         8.92 o                         
   6   3  -8       7673.51       7374.89        52.13 o                         
   7   3  -8         43.13         35.30         4.24 o                         
   8   3  -8       5704.39       5086.28        90.19 o                         
   9   3  -8         69.73         78.07         2.42 o                         
  10   3  -8       2963.80       2830.03        19.56 o                         
  11   3  -8        130.42        134.82         2.88 o                         
  12   3  -8       2278.04       2227.97        15.99 o                         
  13   3  -8        208.00        212.74         3.42 o                         
  14   3  -8        124.00        120.03         2.72 o                         
  15   3  -8        353.17        334.60         4.32 o                         
  16   3  -8       2005.23       2021.33        20.58 o                         
  17   3  -8         87.92         91.24         2.87 o                         
  18   3  -8        168.01        169.59         3.50 o                         
  19   3  -8         57.52         59.50         2.86 o                         
  20   3  -8        176.66        172.83         5.87 o                         
  21   3  -8        145.60        124.26         3.65 o                         
   0   4  -8       1652.53       1393.68        15.98 o                         
   1   4  -8       3171.12       2949.33        24.13 o                         
   2   4  -8       1196.06       1191.32         9.91 o                         
   3   4  -8       5628.11       5194.68        36.51 o                         
   4   4  -8       2670.55       2466.04        17.97 o                         
   5   4  -8       1410.55       1338.67        12.46 o                         
   6   4  -8       1671.78       1590.90        14.48 o                         
   7   4  -8       8917.20       8429.41        46.16 o                         
   8   4  -8        144.42        132.51         2.47 o                         
   9   4  -8        306.72        262.15         3.72 o                         
  10   4  -8       1186.05       1118.24         9.92 o                         
  11   4  -8       1262.71       1242.53        11.30 o                         
  12   4  -8        146.89        140.98         2.95 o                         
  13   4  -8        722.20        726.43         6.97 o                         
  14   4  -8        273.72        261.48         3.92 o                         
  15   4  -8       1071.51       1052.76         9.79 o                         
  16   4  -8        445.65        423.85         7.64 o                         
  17   4  -8        702.93        678.65        12.38 o                         
  18   4  -8         48.27         49.04         2.86 o                         
  19   4  -8         15.38         14.46         3.13 o                         
  20   4  -8        138.08        124.36         3.03 o                         
  21   4  -8        387.78        289.00         9.28 o                         
   1   5  -8       4031.37       3657.43        50.72 o                         
   2   5  -8       4363.89       3940.65        33.85 o                         
   3   5  -8        680.77        625.06         6.18 o                         
   4   5  -8        441.42        388.26         3.54 o                         
   5   5  -8       6892.88       6224.95        32.83 o                         
   6   5  -8       1333.67       1239.84        12.79 o                         
   7   5  -8          0.29          4.35         2.22 o                         
   8   5  -8       2552.13       2408.91        15.79 o                         
   9   5  -8        495.15        467.59         5.10 o                         
  10   5  -8        114.53        113.27         4.34 o                         
  11   5  -8       1717.76       1644.09        13.29 o                         
  12   5  -8       2307.08       2214.27        17.20 o                         
  13   5  -8        372.87        378.79         4.44 o                         
  14   5  -8         49.67         55.52         3.19 o                         
  15   5  -8        433.28        429.17         5.63 o                         
  16   5  -8        973.61       1003.04        13.86 o                         
  17   5  -8        304.11        312.67         4.57 o                         
  18   5  -8        126.51        138.42         3.21 o                         
  19   5  -8        275.74        279.85         5.73 o                         
  20   5  -8        303.76        228.59         3.75 o                         
   0   6  -8       6743.54       6172.29       109.18 o                         
   1   6  -8         16.62         23.77         2.55 o                         
   2   6  -8       1314.19       1237.67         9.64 o                         
   3   6  -8       1741.93       1660.55        17.03 o                         
   4   6  -8       4810.25       4444.63        27.36 o                         
   5   6  -8         71.83         72.51         2.36 o                         
   6   6  -8        631.21        597.70         4.61 o                         
   7   6  -8        407.97        365.33         4.22 o                         
   8   6  -8       1591.60       1566.61        19.05 o                         
   9   6  -8          2.13          2.45         3.32 o                         
  10   6  -8       3227.20       3146.61        33.69 o                         
  11   6  -8         21.97         19.08         2.99 o                         
  12   6  -8        787.86        770.26         7.59 o                         
  13   6  -8         77.64         79.12         3.19 o                         
  14   6  -8       1279.42       1316.52        17.51 o                         
  15   6  -8        156.76        136.09         5.75 o                         
  16   6  -8         37.58         46.88         3.54 o                         
  17   6  -8        144.82        138.55         4.86 o                         
  18   6  -8        845.18        805.73         8.84 o                         
  19   6  -8         56.00         38.02         2.65 o                         
   1   7  -8        967.81        905.12         8.78 o                         
   2   7  -8        770.56        705.74         5.56 o                         
   3   7  -8       1109.12       1089.00        10.49 o                         
   4   7  -8         41.99         51.70         1.97 o                         
   5   7  -8       3188.16       3038.81        21.84 o                         
   6   7  -8        409.55        383.69         4.43 o                         
   7   7  -8        370.02        357.57         6.40 o                         
   8   7  -8        415.23        401.41         5.04 o                         
   9   7  -8       2920.61       2805.00        31.76 o                         
  10   7  -8          9.80         12.14         4.66 o                         
  11   7  -8         41.93         41.14         2.96 o                         
  12   7  -8        181.19        175.29         3.63 o                         
  13   7  -8       1694.51       1668.39        15.80 o                         
  14   7  -8         90.38         88.90         3.21 o                         
  15   7  -8        260.96        268.39         4.40 o                         
  16   7  -8        271.41        265.97         8.40 o                         
  17   7  -8         62.41         70.74         3.54 o                         
  18   7  -8         75.73         56.59         1.77 o                         
   0   8  -8        134.61        131.83         4.04 o                         
   1   8  -8       1513.09       1461.88        19.05 o                         
   2   8  -8        183.55        173.28         3.12 o                         
   3   8  -8       1396.03       1364.12        11.86 o                         
   4   8  -8       1396.09       1311.23        10.44 o                         
   5   8  -8         83.34         73.91         2.66 o                         
   6   8  -8        385.22        365.54         5.27 o                         
   7   8  -8       1772.57       1687.13        17.75 o                         
   8   8  -8        766.70        751.90        12.85 o                         
   9   8  -8        201.00        207.75         3.71 o                         
  10   8  -8       1092.86       1050.40        10.38 o                         
  11   8  -8        266.43        264.00         4.59 o                         
  12   8  -8        561.73        555.74         6.19 o                         
  13   8  -8         83.04         82.21         2.30 o                         
  14   8  -8        722.74        643.55        15.47 o                         
  15   8  -8        212.39        191.46         3.75 o                         
  16   8  -8         80.58         54.82         2.65 o                         
   1   9  -8        495.55        491.56         7.96 o                         
   2   9  -8       2013.86       1998.42        15.58 o                         
   3   9  -8        121.40        113.10         2.67 o                         
   4   9  -8        175.97        183.89         3.09 o                         
   5   9  -8         87.34         77.10         2.96 o                         
   6   9  -8        857.14        811.76        10.87 o                         
   7   9  -8         22.88         23.76         3.40 o                         
   8   9  -8       1449.86       1311.20        23.39 o                         
   9   9  -8        290.88        290.34        28.29 o                         
  10   9  -8        876.96        870.61        12.82 o                         
  11   9  -8         89.74         88.46         3.13 o                         
  12   9  -8        825.62        813.45        11.25 o                         
  13   9  -8         64.40         57.47         2.65 o                         
   0  10  -8        294.53        293.56         8.84 o                         
   1  10  -8        828.27        805.00        11.88 o                         
   2  10  -8        146.13        137.58         2.67 o                         
   3  10  -8        961.08        961.05         9.61 o                         
   4  10  -8         49.30         47.07         2.21 o                         
   5  10  -8        262.96        245.31         3.54 o                         
   6  10  -8        108.75        103.40         2.30 o                         
   7  10  -8        719.43        625.91        45.98 o                         
   8  10  -8         62.43         49.52         3.54 o                         
   9  10  -8        400.74        364.99        15.92 o                         
  10  10  -8         36.13         27.86         1.88 o                         
   1  11  -8        114.35        105.22         3.54 o                         
   2  11  -8        750.15        695.90         9.38 o                         
   3  11  -8        258.93        223.96        15.92 o                         
   4  11  -8         13.90         11.49         1.25 o                         
   6  11  -8         49.51         38.02         1.77 o                         
   2   0  -7        594.09        648.09        10.37 o                         
   4   0  -7       1110.90       1055.16        14.80 o                         
   6   0  -7       1486.88       1316.72        21.42 o                         
   8   0  -7       1229.02       1154.27        12.46 o                         
  10   0  -7       3551.81       3513.10        50.02 o                         
  12   0  -7        758.54        748.67         9.52 o                         
  14   0  -7       2214.12       2242.31        29.69 o                         
  16   0  -7        656.12        673.46        10.93 o                         
  18   0  -7       2800.72       2756.90        56.59 o                         
  20   0  -7        998.82       1030.35        50.40 o                         
  22   0  -7        648.53        672.83        10.00 o                         
   0   1  -7        314.48        295.52         5.75 o                         
   1   1  -7        832.34        838.73        13.87 o                         
   2   1  -7         22.32         29.09         2.69 o                         
   3   1  -7        431.27        432.80         5.78 o                         
   4   1  -7        128.74        119.30         3.54 o                         
   5   1  -7       1653.63       1546.27        18.34 o                         
   6   1  -7        316.93        320.37         5.16 o                         
   7   1  -7        565.96        508.77         9.10 o                         
   8   1  -7        581.26        550.00         7.14 o                         
   9   1  -7       1337.19       1207.94        22.85 o                         
  10   1  -7        533.26        526.02        11.05 o                         
  11   1  -7       2425.81       2253.08        35.32 o                         
  12   1  -7       2104.30       2059.83        14.79 o                         
  13   1  -7       2992.67       2744.52        27.59 o                         
  14   1  -7         55.63         58.75         2.73 o                         
  15   1  -7        880.44        907.02         8.84 o                         
  16   1  -7       2833.42       2709.75        36.24 o                         
  17   1  -7         75.95         79.69         2.92 o                         
  18   1  -7        326.45        333.78         7.15 o                         
  19   1  -7       3835.42       4009.04        36.25 o                         
  20   1  -7         61.95         57.48         2.67 o                         
  21   1  -7         63.67         70.34         3.70 o                         
  22   1  -7         84.58         81.40         2.21 o                         
  23   1  -7       1593.30       1383.18        18.13 o                         
   1   2  -7         38.60         34.75         2.32 o                         
   2   2  -7        355.93        361.01        13.28 o                         
   3   2  -7        944.84        913.96         8.65 o                         
   4   2  -7        121.41        108.61         2.57 o                         
   5   2  -7        237.75        248.63         3.74 o                         
   6   2  -7        444.87        437.18         6.25 o                         
   7   2  -7       4374.58       4257.00        36.77 o                         
   8   2  -7         32.55         38.18         3.09 o                         
   9   2  -7        783.54        739.08        15.47 o                         
  10   2  -7       1827.85       1738.88        61.45 o                         
  11   2  -7       2959.69       2673.34       145.90 o                         
  12   2  -7        596.23        577.88         4.69 o                         
  13   2  -7       1688.89       1621.57        11.64 o                         
  14   2  -7       2193.33       2115.93        14.30 o                         
  15   2  -7        154.33        149.37         3.28 o                         
  16   2  -7         45.67         43.99         2.75 o                         
  17   2  -7       1796.33       1764.49        15.49 o                         
  18   2  -7        647.07        646.67         6.74 o                         
  19   2  -7         16.74         18.54         2.23 o                         
  20   2  -7        342.09        359.40         4.18 o                         
  21   2  -7       2196.84       2262.74        23.99 o                         
  22   2  -7        195.68        200.35         3.98 o                         
  23   2  -7        183.18        144.18         2.65 o                         
   0   3  -7        276.35        320.49         5.78 o                         
   1   3  -7        623.28        573.18        10.19 o                         
   2   3  -7        927.24        905.53         7.70 o                         
   3   3  -7         15.50          9.18         2.02 o                         
   4   3  -7        562.58        484.49         5.42 o                         
   5   3  -7        529.34        511.50         5.55 o                         
   6   3  -7        419.01        372.06         6.59 o                         
   7   3  -7        413.22        377.06         4.85 o                         
   8   3  -7       3045.93       2869.28        44.65 o                         
   9   3  -7        567.83        510.99        16.80 o                         
  10   3  -7         16.34         28.29        10.61 o                         
  11   3  -7        726.86        694.20         6.82 o                         
  12   3  -7       3147.11       3072.11        18.35 o                         
  13   3  -7        999.24        945.65         6.59 o                         
  14   3  -7        632.82        631.20         5.35 o                         
  15   3  -7        567.47        548.13         4.84 o                         
  16   3  -7       3165.95       3178.78        22.20 o                         
  17   3  -7         79.04         76.98         2.51 o                         
  18   3  -7       1145.35       1200.16         9.02 o                         
  19   3  -7        155.75        164.77         3.83 o                         
  20   3  -7        408.89        423.71         9.13 o                         
  21   3  -7        179.86        190.62         4.03 o                         
  22   3  -7        589.43        545.99        38.46 o                         
   1   4  -7        463.61        409.17         6.62 o                         
   2   4  -7         57.61         49.67         2.38 o                         
   3   4  -7        452.12        409.21         5.47 o                         
   4   4  -7        420.67        437.56         5.18 o                         
   5   4  -7        418.26        391.78         4.92 o                         
   6   4  -7        679.17        597.34         6.46 o                         
   7   4  -7       1261.81       1139.14        13.56 o                         
   8   4  -7        419.04        384.02         5.49 o                         
   9   4  -7        709.34        669.74         6.04 o                         
  10   4  -7       1430.45       1414.95        12.83 o                         
  11   4  -7       1890.00       1770.12        14.08 o                         
  12   4  -7         19.85         20.27         2.27 o                         
  13   4  -7       2393.40       2405.69        20.51 o                         
  14   4  -7       1563.45       1494.50        13.36 o                         
  15   4  -7       1184.60       1151.74         9.80 o                         
  16   4  -7        234.45        227.90         4.63 o                         
  17   4  -7       2076.24       2167.32        18.27 o                         
  18   4  -7        316.97        322.52         6.72 o                         
  19   4  -7        149.00        151.29         2.96 o                         
  20   4  -7         18.65         18.41         2.76 o                         
  21   4  -7       1215.29        919.50        16.80 o                         
  22   4  -7          4.68          4.42         1.77 o                         
   0   5  -7        524.21        491.77        10.30 o                         
   1   5  -7        641.39        564.89        15.47 o                         
   2   5  -7         33.98         30.53         3.29 o                         
   3   5  -7        340.19        295.98         8.07 o                         
   4   5  -7       1888.38       1766.92        24.63 o                         
   5   5  -7       1019.64        948.16        14.82 o                         
   6   5  -7        217.57        193.67         4.57 o                         
   7   5  -7       1332.31       1253.59         7.72 o                         
   8   5  -7       1066.22       1018.78         8.05 o                         
   9   5  -7       1316.39       1248.47         9.99 o                         
  10   5  -7        990.13        953.70         8.66 o                         
  11   5  -7        539.75        525.50         7.11 o                         
  12   5  -7         51.97         56.27         2.94 o                         
  13   5  -7       1331.30       1293.31        17.34 o                         
  14   5  -7        631.28        634.01         6.78 o                         
  15   5  -7       2484.26       2500.82        21.04 o                         
  16   5  -7        527.73        534.79         6.00 o                         
  17   5  -7        333.45        315.73         4.10 o                         
  18   5  -7        168.15        173.40         3.19 o                         
  19   5  -7        418.65        447.63         5.77 o                         
  20   5  -7       1337.95       1299.44        18.61 o                         
  21   5  -7        116.59        101.29         2.50 o                         
   1   6  -7        436.33        422.56         6.45 o                         
   2   6  -7       1438.07       1328.90        11.52 o                         
   3   6  -7         34.73         34.75         2.09 o                         
   4   6  -7        150.70        135.22         2.50 o                         
   5   6  -7       1223.31       1100.33         6.70 o                         
   6   6  -7        885.66        861.43         8.54 o                         
   7   6  -7        562.42        533.50         3.86 o                         
   8   6  -7        413.12        396.33         3.66 o                         
   9   6  -7        829.85        813.38         8.06 o                         
  10   6  -7         99.01        103.74         4.54 o                         
  11   6  -7          2.78          4.15         3.07 o                         
  12   6  -7         43.22         44.12         3.07 o                         
  13   6  -7         17.26         17.86         2.55 o                         
  14   6  -7       1928.60       1952.18        16.60 o                         
  15   6  -7       1442.83       1440.68        12.57 o                         
  16   6  -7       1257.68       1266.10        14.46 o                         
  17   6  -7         38.65         31.59         2.69 o                         
  18   6  -7        683.69        690.05        10.00 o                         
  19   6  -7         66.14         67.22         2.04 o                         
  20   6  -7        953.80        772.89        11.49 o                         
   0   7  -7       1915.01       1756.49        16.39 o                         
   1   7  -7        363.19        337.42         5.64 o                         
   2   7  -7       1179.60       1119.75         9.36 o                         
   3   7  -7        109.82        103.20         2.46 o                         
   4   7  -7        333.34        314.49         3.46 o                         
   5   7  -7         89.96         85.79         2.55 o                         
   6   7  -7        340.02        327.57         4.05 o                         
   7   7  -7       1171.84       1120.55         7.79 o                         
   8   7  -7         93.62         92.07         2.50 o                         
   9   7  -7       1586.26       1494.05        14.93 o                         
  10   7  -7       1399.88       1400.18        13.81 o                         
  11   7  -7       1972.92       1935.81        18.46 o                         
  12   7  -7        747.88        730.48         8.06 o                         
  13   7  -7        473.65        480.89         5.96 o                         
  14   7  -7         13.33         16.16         2.33 o                         
  15   7  -7       1315.85       1327.38        14.46 o                         
  16   7  -7        182.17        183.82         3.50 o                         
  17   7  -7        205.07        194.48         3.53 o                         
  18   7  -7        321.55        303.15        15.03 o                         
  19   7  -7        409.51        307.71         6.19 o                         
   1   8  -7        791.77        729.83         6.28 o                         
   2   8  -7        253.15        246.12         3.32 o                         
   3   8  -7         31.82         25.23         2.26 o                         
   4   8  -7        224.59        209.35         3.16 o                         
   5   8  -7        463.93        442.10         4.05 o                         
   6   8  -7       1159.01       1137.70         8.32 o                         
   7   8  -7         12.71         12.00         2.11 o                         
   8   8  -7        152.76        146.98         2.73 o                         
   9   8  -7       1318.14       1297.58        14.97 o                         
  10   8  -7        714.47        699.82        18.57 o                         
  11   8  -7        854.36        831.98        12.50 o                         
  12   8  -7        412.09        423.59         6.28 o                         
  13   8  -7        346.62        373.62         6.54 o                         
  14   8  -7        404.66        367.00         6.25 o                         
  15   8  -7        464.51        470.49         6.54 o                         
  16   8  -7         43.32         41.65         2.04 o                         
  17   8  -7        207.30        174.20         3.13 o                         
   0   9  -7       1672.97       1626.29        15.79 o                         
   1   9  -7        240.90        236.54         3.63 o                         
   2   9  -7        322.04        312.94         3.53 o                         
   3   9  -7        678.72        644.68         5.43 o                         
   4   9  -7       1059.30       1039.84         7.69 o                         
   5   9  -7          0.40          0.50         2.05 o                         
   6   9  -7         26.93         28.50         2.33 o                         
   7   9  -7        100.67         94.75         2.64 o                         
   8   9  -7        355.41        368.49         9.70 o                         
   9   9  -7        324.62        294.86         5.73 o                         
  10   9  -7         50.94         40.71         2.69 o                         
  11   9  -7        774.55        752.13        11.94 o                         
  12   9  -7        518.98        530.31        12.82 o                         
  13   9  -7        249.19        231.86         5.31 o                         
  14   9  -7         11.84         11.21         1.47 o                         
   1  10  -7        430.99        411.07         6.89 o                         
   2  10  -7        303.48        302.04         3.85 o                         
   3  10  -7        427.82        420.87         4.95 o                         
   4  10  -7         83.51         80.86         2.04 o                         
   5  10  -7        530.31        533.88         5.01 o                         
   6  10  -7        382.50        364.02         4.63 o                         
   7  10  -7        191.85        198.21         5.31 o                         
   8  10  -7        502.08        451.75         9.73 o                         
   9  10  -7        603.80        559.10        14.15 o                         
  10  10  -7        100.39        117.15         7.07 o                         
  11  10  -7         98.45         83.75         3.98 o                         
  12  10  -7         70.44         50.36         1.47 o                         
   0  11  -7       1311.27       1307.43        30.02 o                         
   1  11  -7         46.12         42.52         2.73 o                         
   2  11  -7         79.04         69.01         3.13 o                         
   3  11  -7        567.58        535.75        11.49 o                         
   4  11  -7        273.54        276.76         7.07 o                         
   5  11  -7         96.17         92.84         2.50 o                         
   6  11  -7        219.57        213.19         4.42 o                         
   7  11  -7        126.22        112.78         2.50 o                         
   8  11  -7        111.66         90.38         7.52 o                         
   0   0  -6       2690.92       2547.17        50.40 o                         
   2   0  -6        434.09        453.83         7.66 o                         
   4   0  -6      14341.89      13982.49       185.43 o                         
   6   0  -6        210.42        200.24         4.16 o                         
   8   0  -6       5487.05       5260.03        57.21 o                         
  10   0  -6        869.45        807.98        12.48 o                         
  12   0  -6        272.88        232.18         6.22 o                         
  14   0  -6        211.96        202.60         4.63 o                         
  16   0  -6        195.98        177.66         4.92 o                         
  18   0  -6        788.47        789.66        19.89 o                         
  20   0  -6        914.07        922.98        22.55 o                         
  22   0  -6        228.25        229.90         7.07 o                         
   1   1  -6       7604.84       7622.36        87.92 o                         
   2   1  -6       3301.31       3323.00        25.99 o                         
   3   1  -6       4905.21       4739.20        33.22 o                         
   4   1  -6       2183.64       2306.05        20.09 o                         
   5   1  -6       1870.88       1627.87        12.22 o                         
   6   1  -6       2448.30       2493.24        18.90 o                         
   7   1  -6        278.26        328.05         5.36 o                         
   8   1  -6        162.23        207.58         3.54 o                         
   9   1  -6       5128.60       4835.41        47.48 o                         
  10   1  -6        668.80        592.19         7.07 o                         
  11   1  -6        101.54        102.90         3.19 o                         
  12   1  -6        124.71        128.39         4.02 o                         
  13   1  -6       3275.94       3022.67        25.53 o                         
  14   1  -6         73.50         71.60         2.40 o                         
  15   1  -6        141.35        135.98         2.42 o                         
  16   1  -6        427.41        406.82         4.59 o                         
  17   1  -6        773.56        806.86         6.92 o                         
  18   1  -6        214.01        216.20         3.93 o                         
  19   1  -6        152.91        152.16         3.85 o                         
  20   1  -6         31.78         31.43         2.96 o                         
  21   1  -6       1203.01       1243.09         9.92 o                         
  22   1  -6         53.69         50.28         1.98 o                         
  23   1  -6          5.75          4.90         1.62 o                         
  24   1  -6         65.17         56.19         2.21 o                         
   0   2  -6       4354.57       4405.65        47.82 o                         
   1   2  -6       6167.95       6149.27        65.51 o                         
   2   2  -6        945.97       1017.97        12.17 o                         
   3   2  -6       1747.00       1553.00        14.31 o                         
   4   2  -6       1315.95       1283.88        12.73 o                         
   5   2  -6         50.78         53.09         2.09 o                         
   6   2  -6       1322.45       1285.98        19.30 o                         
   7   2  -6       2637.14       2395.43        28.70 o                         
   8   2  -6       1341.04       1293.06        16.88 o                         
   9   2  -6        845.80        807.13        10.52 o                         
  10   2  -6        811.08        771.21         8.73 o                         
  11   2  -6       4521.41       4359.93        37.39 o                         
  12   2  -6       1692.27       1632.19        15.90 o                         
  13   2  -6        761.06        714.83         5.38 o                         
  14   2  -6        230.02        223.92         2.71 o                         
  15   2  -6       1915.56       1895.05        18.07 o                         
  16   2  -6        150.56        146.06         2.95 o                         
  17   2  -6         27.25         28.79         2.75 o                         
  18   2  -6        113.78        118.13         2.84 o                         
  19   2  -6        213.22        237.42         3.95 o                         
  20   2  -6        153.47        151.12         3.16 o                         
  21   2  -6         68.89         65.71         2.37 o                         
  22   2  -6         61.71         59.58         1.98 o                         
  23   2  -6        600.91        566.49        25.20 o                         
   1   3  -6        680.88        647.88         9.44 o                         
   2   3  -6       1901.53       1557.93        18.40 o                         
   3   3  -6        126.68        143.35         3.26 o                         
   4   3  -6        281.96        326.38         4.30 o                         
   5   3  -6        804.08        733.94         8.69 o                         
   6   3  -6       8894.28       8686.75        54.28 o                         
   7   3  -6        344.25        292.96         4.50 o                         
   8   3  -6       1548.92       1375.10        13.83 o                         
   9   3  -6        460.60        428.37         7.05 o                         
  10   3  -6       2553.94       2412.77        50.40 o                         
  11   3  -6        185.00        172.16         8.29 o                         
  12   3  -6         44.53         47.61         2.86 o                         
  13   3  -6          7.67          8.29         2.15 o                         
  14   3  -6        832.00        782.67         7.10 o                         
  15   3  -6        167.98        169.64         4.05 o                         
  16   3  -6        806.79        799.58         7.33 o                         
  17   3  -6        269.21        261.39         3.27 o                         
  18   3  -6        285.55        286.36         3.52 o                         
  19   3  -6         38.25         36.45         2.18 o                         
  20   3  -6        201.84        220.79         3.38 o                         
  21   3  -6         12.37         18.08         3.13 o                         
  22   3  -6         20.75         18.85         1.82 o                         
  23   3  -6         40.59         34.51         1.88 o                         
   0   4  -6       2185.21       2086.45        23.82 o                         
   1   4  -6       4976.74       4623.78        35.19 o                         
   2   4  -6       3372.17       3418.76        27.27 o                         
   3   4  -6       2585.26       2332.16        20.68 o                         
   4   4  -6       1286.46       1180.93        10.54 o                         
   5   4  -6        934.37        871.17         7.40 o                         
   6   4  -6       1278.63       1229.09         9.68 o                         
   7   4  -6       3385.96       3074.81        29.52 o                         
   8   4  -6        827.44        723.41         8.94 o                         
   9   4  -6        375.14        338.24         8.19 o                         
  10   4  -6       1312.53       1191.49        63.66 o                         
  11   4  -6       2244.05       2149.10        16.07 o                         
  12   4  -6       1383.27       1329.41         9.65 o                         
  13   4  -6       1541.46       1500.59        12.03 o                         
  14   4  -6        266.92        255.04         3.57 o                         
  15   4  -6       3369.81       3310.34        24.97 o                         
  16   4  -6        169.92        177.62         3.17 o                         
  17   4  -6        166.44        176.24         3.08 o                         
  18   4  -6         29.20         30.86         2.95 o                         
  19   4  -6        453.74        467.29         5.75 o                         
  20   4  -6        109.49        110.36         2.65 o                         
  21   4  -6         52.94         50.42         2.50 o                         
   1   5  -6       1960.43       1713.82        25.64 o                         
   2   5  -6       1738.12       1583.14        19.87 o                         
   3   5  -6        924.34        900.64        32.27 o                         
   4   5  -6        909.97        854.42        36.70 o                         
   5   5  -6       4392.24       4015.48        44.49 o                         
   6   5  -6       3418.21       3112.56        30.00 o                         
   7   5  -6        457.31        443.35         6.27 o                         
   8   5  -6        257.70        215.07         4.31 o                         
   9   5  -6        134.73        126.09         2.60 o                         
  10   5  -6        230.35        242.82         4.83 o                         
  11   5  -6       1065.42       1045.13        10.37 o                         
  12   5  -6        286.01        280.88         6.43 o                         
  13   5  -6       1317.72       1290.95        11.03 o                         
  14   5  -6         32.29         28.55         3.54 o                         
  15   5  -6        417.74        445.86         6.29 o                         
  16   5  -6        255.45        261.81         4.74 o                         
  17   5  -6        652.22        670.82         6.80 o                         
  18   5  -6        362.55        373.75         4.42 o                         
  19   5  -6         14.57         13.64         2.21 o                         
  20   5  -6          9.53         11.22         2.04 o                         
  21   5  -6        195.26        178.49        19.01 o                         
  22   5  -6        626.77        491.54         9.73 o                         
   0   6  -6       3171.66       2715.17        59.24 o                         
   1   6  -6        699.82        536.63        20.34 o                         
   2   6  -6        249.13        193.25         9.73 o                         
   3   6  -6       1784.79       1617.94        37.14 o                         
   4   6  -6       4540.29       4251.76        84.00 o                         
   5   6  -6         33.98         16.80         8.84 o                         
   6   6  -6         92.64         91.90         2.80 o                         
   7   6  -6        959.15        887.03         5.48 o                         
   8   6  -6        370.98        361.90         3.23 o                         
   9   6  -6        647.40        623.52         6.77 o                         
  10   6  -6        584.33        580.60         9.50 o                         
  11   6  -6        435.93        436.50         6.64 o                         
  12   6  -6       1974.58       1928.07        16.53 o                         
  13   6  -6        488.64        479.98         6.92 o                         
  14   6  -6        430.07        442.12         5.96 o                         
  15   6  -6         17.65         21.92         3.09 o                         
  16   6  -6        100.06        105.56         4.46 o                         
  17   6  -6        269.90        261.21         6.13 o                         
  18   6  -6        483.72        476.83        12.38 o                         
  19   6  -6        208.18        202.32         3.57 o                         
  20   6  -6        196.93        171.51         3.76 o                         
   1   7  -6       1118.61       1032.33        11.88 o                         
   2   7  -6        804.54        739.50         8.69 o                         
   3   7  -6        701.25        680.17         7.12 o                         
   4   7  -6       2319.28       2227.13        17.27 o                         
   5   7  -6       1924.16       1879.77        13.70 o                         
   6   7  -6       1460.99       1382.41         9.20 o                         
   7   7  -6       2106.80       2004.30        13.56 o                         
   8   7  -6       4595.24       4393.48        27.96 o                         
   9   7  -6       2204.10       2079.86        23.13 o                         
  10   7  -6        919.58        905.20        10.34 o                         
  11   7  -6        673.79        651.24         7.73 o                         
  12   7  -6        263.61        259.76         4.52 o                         
  13   7  -6       1687.20       1703.19        14.62 o                         
  14   7  -6        444.92        449.20         5.12 o                         
  15   7  -6        537.99        533.83         6.17 o                         
  16   7  -6         72.50         76.35         2.60 o                         
  17   7  -6        750.87        743.15         7.52 o                         
  18   7  -6        607.52        612.34        28.74 o                         
  19   7  -6         97.17         85.77         3.54 o                         
   0   8  -6       1288.60       1248.61        14.73 o                         
   1   8  -6        478.27        445.75         4.32 o                         
   2   8  -6        465.93        440.98         5.51 o                         
   3   8  -6       1299.41       1257.91        11.46 o                         
   4   8  -6       1044.89       1018.55         9.71 o                         
   5   8  -6        284.05        266.25         3.82 o                         
   6   8  -6        839.75        804.97         6.31 o                         
   7   8  -6       1268.94       1203.44         9.16 o                         
   8   8  -6       1430.68       1347.53        10.89 o                         
   9   8  -6        819.46        790.32        11.53 o                         
  10   8  -6        553.37        539.69        18.13 o                         
  11   8  -6         74.19         69.68         3.50 o                         
  12   8  -6        420.89        413.19        10.36 o                         
  13   8  -6        460.48        457.17         5.38 o                         
  14   8  -6        144.38        145.07         3.57 o                         
  15   8  -6        130.45        129.10         3.75 o                         
  16   8  -6        452.45        453.34        11.05 o                         
  17   8  -6         45.30         47.75         2.65 o                         
  18   8  -6         24.98         19.45         1.77 o                         
   1   9  -6       1056.10       1019.88        11.06 o                         
   2   9  -6       1871.44       1843.90        22.73 o                         
   3   9  -6        103.31        102.31         2.65 o                         
   4   9  -6        308.35        289.48         3.76 o                         
   5   9  -6       1252.57       1229.64         9.45 o                         
   6   9  -6        352.43        348.15         3.91 o                         
   7   9  -6        139.20        126.21         3.19 o                         
   8   9  -6        598.20        548.03         5.61 o                         
   9   9  -6        771.68        759.82        35.37 o                         
  10   9  -6       1228.33       1202.06        16.56 o                         
  11   9  -6        395.22        399.46         5.99 o                         
  12   9  -6        111.55        102.30         2.89 o                         
  13   9  -6        137.00        126.99         2.86 o                         
  14   9  -6        153.84        142.14         3.39 o                         
  15   9  -6        206.57        184.12         3.80 o                         
   0  10  -6        978.41        981.26        10.21 o                         
   1  10  -6       1177.08       1150.25        17.95 o                         
   2  10  -6         69.29         67.38         2.15 o                         
   3  10  -6        646.24        667.70         5.35 o                         
   4  10  -6        656.87        644.54         5.11 o                         
   5  10  -6        386.18        380.70         4.64 o                         
   6  10  -6        739.60        728.13         6.27 o                         
   7  10  -6        446.28        458.99         6.28 o                         
   8  10  -6         33.78         26.53         4.42 o                         
   9  10  -6        304.30        292.25         5.63 o                         
  10  10  -6        679.86        674.58         9.38 o                         
  11  10  -6        325.46        308.85         8.84 o                         
  12  10  -6        342.61        290.30        27.85 o                         
  13  10  -6        212.07        169.77         4.42 o                         
   1  11  -6        260.95        260.65         3.74 o                         
   2  11  -6        955.27        948.82         8.38 o                         
   3  11  -6         33.35         35.62         1.91 o                         
   4  11  -6        136.35        134.21         2.17 o                         
   5  11  -6         95.68         88.23         2.07 o                         
   6  11  -6        234.88        235.74         4.86 o                         
   7  11  -6        378.02        373.91        11.05 o                         
   8  11  -6        371.68        347.99         5.29 o                         
   9  11  -6         66.28         53.19         2.65 o                         
  10  11  -6        800.16        659.54        12.38 o                         
   2  12  -6         84.66         64.55         2.65 o                         
   4  12  -6        409.53        282.95         6.19 o                         
   2   0  -5      16462.35      15890.61       207.94 o                         
   4   0  -5       2912.61       2776.21        23.72 o                         
   6   0  -5       3845.45       3473.85        29.49 o                         
   8   0  -5       6309.86       5898.18        76.08 o                         
  10   0  -5       3437.53       3169.05        64.30 o                         
  12   0  -5       7000.68       6470.51       100.56 o                         
  14   0  -5       1052.80        950.86        12.39 o                         
  16   0  -5        573.50        542.22        28.74 o                         
  18   0  -5        368.03        379.50         8.13 o                         
  20   0  -5        120.87        121.35        11.49 o                         
  22   0  -5        134.80        152.09         6.19 o                         
  24   0  -5        267.05        195.62        14.15 o                         
   0   1  -5       4710.03       4556.41        59.40 o                         
   1   1  -5       4370.42       4127.81        38.46 o                         
   2   1  -5       1118.93       1077.43         7.68 o                         
   3   1  -5      15191.20      14170.20        98.88 o                         
   4   1  -5       3654.23       3485.28        21.74 o                         
   5   1  -5       3012.72       2923.81        16.84 o                         
   6   1  -5        698.64        628.82         5.33 o                         
   7   1  -5       7012.07       6450.12        39.46 o                         
   8   1  -5        306.82        332.17         5.63 o                         
   9   1  -5        219.40        212.56         3.66 o                         
  10   1  -5        435.82        368.07         4.99 o                         
  11   1  -5       3643.51       3416.67        28.99 o                         
  12   1  -5        208.45        190.40         3.53 o                         
  13   1  -5        208.15        209.38         4.24 o                         
  14   1  -5       3660.85       3540.64        24.81 o                         
  15   1  -5        159.09        165.70         2.99 o                         
  16   1  -5        206.16        209.79         3.26 o                         
  17   1  -5       1231.89       1223.67         9.59 o                         
  18   1  -5        199.77        198.46         3.34 o                         
  19   1  -5        900.36        880.10         7.69 o                         
  20   1  -5        274.32        269.16         3.84 o                         
  21   1  -5        199.78        206.82         3.98 o                         
  22   1  -5         57.95         57.44         2.09 o                         
  23   1  -5        275.97        277.54         3.55 o                         
  24   1  -5        138.55        115.94         3.54 o                         
   1   2  -5      10440.52       9909.44        63.28 o                         
   2   2  -5       7949.59       7546.78        54.50 o                         
   3   2  -5       2917.99       2715.98        21.86 o                         
   4   2  -5        594.32        536.28         4.83 o                         
   5   2  -5       4399.15       4043.11        26.80 o                         
   6   2  -5       1247.38       1137.12        11.61 o                         
   7   2  -5       1397.02       1387.37        11.43 o                         
   8   2  -5       2780.08       2718.27        27.48 o                         
   9   2  -5       4050.12       3742.12        26.17 o                         
  10   2  -5        831.53        814.27         7.30 o                         
  11   2  -5        159.23        157.73         4.38 o                         
  12   2  -5       1467.37       1344.31        11.03 o                         
  13   2  -5        767.11        756.23         8.27 o                         
  14   2  -5         50.60         45.38         2.27 o                         
  15   2  -5        592.86        575.28         4.63 o                         
  16   2  -5        925.38        921.17         7.19 o                         
  17   2  -5        458.95        451.63         4.77 o                         
  18   2  -5         15.38         19.44         2.37 o                         
  19   2  -5        982.90       1002.01         6.97 o                         
  20   2  -5        241.73        255.86         3.95 o                         
  21   2  -5         24.55         24.10         2.37 o                         
  22   2  -5        215.38        219.91         3.07 o                         
  23   2  -5         36.41         32.27         1.47 o                         
  24   2  -5         16.09          8.21         1.13 o                         
   0   3  -5       4423.18       3748.79        40.16 o                         
   1   3  -5        121.42        138.40         2.85 o                         
   2   3  -5        677.11        577.88         6.18 o                         
   3   3  -5         22.35         11.55         1.70 o                         
   4   3  -5       6761.78       6119.20        45.72 o                         
   5   3  -5        296.38        287.29         4.19 o                         
   6   3  -5       4911.46       4653.73        30.98 o                         
   7   3  -5        978.55        955.76         9.43 o                         
   8   3  -5       7471.47       7177.05        57.11 o                         
   9   3  -5       1464.62       1423.08        14.00 o                         
  10   3  -5       4219.40       3953.34        37.16 o                         
  11   3  -5        934.33        938.20        10.12 o                         
  12   3  -5       1676.99       1641.02        15.90 o                         
  13   3  -5       1243.46       1213.77        11.56 o                         
  14   3  -5       1901.84       1843.09        12.37 o                         
  15   3  -5        188.70        191.89         2.80 o                         
  16   3  -5        759.46        730.20         5.93 o                         
  17   3  -5        495.79        478.85         4.75 o                         
  18   3  -5        831.89        847.59         7.02 o                         
  19   3  -5         93.37         94.31         2.91 o                         
  20   3  -5        282.69        294.53         3.59 o                         
  21   3  -5         95.49         96.40         2.75 o                         
  22   3  -5         12.14         10.47         2.18 o                         
  23   3  -5        162.98        179.51         3.75 o                         
  24   3  -5         88.54         72.51         1.77 o                         
   1   4  -5       3058.82       2705.10        18.43 o                         
   2   4  -5       2485.80       2248.09        16.20 o                         
   3   4  -5       2413.87       2277.36        18.96 o                         
   4   4  -5       1571.58       1558.49        13.96 o                         
   5   4  -5       7529.17       6910.80        51.92 o                         
   6   4  -5        168.11        185.25         4.78 o                         
   7   4  -5        723.23        750.55         7.67 o                         
   8   4  -5       1560.04       1469.27        21.45 o                         
   9   4  -5       5084.30       4830.91        54.19 o                         
  10   4  -5        410.37        374.58         7.71 o                         
  11   4  -5        109.24        106.58         5.36 o                         
  12   4  -5       1655.75       1589.12        17.56 o                         
  13   4  -5       2184.18       2106.38        12.11 o                         
  14   4  -5        211.73        197.69         2.95 o                         
  15   4  -5        578.34        567.78         4.67 o                         
  16   4  -5        146.82        155.21         2.62 o                         
  17   4  -5        662.33        665.90         5.39 o                         
  18   4  -5        167.53        170.46         2.94 o                         
  19   4  -5        411.03        402.22         5.18 o                         
  20   4  -5         98.66         92.06         2.44 o                         
  21   4  -5        242.81        250.68         5.00 o                         
  22   4  -5          8.35          6.19         3.54 o                         
  23   4  -5        385.36        331.58         5.00 o                         
   0   5  -5       4766.39       4514.69       145.90 o                         
   1   5  -5       2656.41       2493.34        28.59 o                         
   2   5  -5        190.11        160.24         4.31 o                         
   3   5  -5       4957.79       4682.15        44.31 o                         
   4   5  -5       5412.56       4925.26        42.31 o                         
   5   5  -5        459.88        419.13         7.45 o                         
   6   5  -5        522.39        492.56         9.93 o                         
   7   5  -5       5655.84       5287.52       101.33 o                         
   8   5  -5        749.82        681.31         7.01 o                         
   9   5  -5         96.51         98.71         4.05 o                         
  10   5  -5        312.58        272.23         4.02 o                         
  11   5  -5        635.54        613.72         4.51 o                         
  12   5  -5        828.57        803.15         6.08 o                         
  13   5  -5        859.47        843.73        16.04 o                         
  14   5  -5       2699.99       2656.91        20.45 o                         
  15   5  -5       2158.80       2164.93        16.78 o                         
  16   5  -5        501.34        542.75         6.39 o                         
  17   5  -5         54.33         60.49         3.32 o                         
  18   5  -5        574.51        585.57         6.84 o                         
  19   5  -5        110.42         97.51         2.96 o                         
  20   5  -5        304.51        315.37         4.59 o                         
  21   5  -5        249.60        250.56         3.57 o                         
  22   5  -5        163.28        137.22        11.49 o                         
   1   6  -5        688.69        602.36         7.15 o                         
   2   6  -5       7264.94       6631.06        63.11 o                         
   3   6  -5        160.49        158.43         3.77 o                         
   4   6  -5        782.02        703.20        10.37 o                         
   5   6  -5        661.71        605.23        13.40 o                         
   6   6  -5       3002.27       2736.98        66.49 o                         
   7   6  -5       1191.39       1095.65        20.78 o                         
   8   6  -5        798.68        768.24         7.01 o                         
   9   6  -5         47.73         48.45         1.92 o                         
  10   6  -5        617.57        604.26         5.22 o                         
  11   6  -5        638.16        646.56         5.70 o                         
  12   6  -5       1749.26       1754.33        13.89 o                         
  13   6  -5        293.07        291.86         4.42 o                         
  14   6  -5        477.04        469.73         4.72 o                         
  15   6  -5        376.27        377.63         4.97 o                         
  16   6  -5       1673.62       1698.47        16.47 o                         
  17   6  -5        378.94        380.50         9.73 o                         
  18   6  -5        179.13        196.91         5.75 o                         
  19   6  -5         13.09         13.34         2.55 o                         
  20   6  -5        240.76        224.92         3.57 o                         
  21   6  -5        333.92        301.99         3.09 o                         
   0   7  -5       1206.26       1166.23        18.06 o                         
   1   7  -5        848.89        761.52        10.64 o                         
   2   7  -5       1744.44       1651.86        17.09 o                         
   3   7  -5       1228.69       1215.80        13.59 o                         
   4   7  -5       1381.28       1302.47        11.78 o                         
   5   7  -5        152.62        151.14         3.06 o                         
   6   7  -5       1321.93       1277.62         8.41 o                         
   7   7  -5       5758.49       5460.23        36.58 o                         
   8   7  -5        113.64        112.17         2.53 o                         
   9   7  -5        865.82        868.47         7.42 o                         
  10   7  -5        825.14        811.22         7.91 o                         
  11   7  -5       3579.34       3504.38        29.22 o                         
  12   7  -5        692.49        695.00         7.84 o                         
  13   7  -5        777.15        773.06         8.61 o                         
  14   7  -5        119.25        119.89         2.86 o                         
  15   7  -5        827.07        790.28         9.52 o                         
  16   7  -5        594.51        604.93         7.02 o                         
  17   7  -5        235.38        234.99         3.41 o                         
  18   7  -5        242.16        224.89         3.89 o                         
  19   7  -5        256.43        244.81         3.38 o                         
   1   8  -5        649.54        609.68         6.88 o                         
   2   8  -5       1230.53       1153.27        10.89 o                         
   3   8  -5        614.40        621.45         7.40 o                         
   4   8  -5         35.03         39.64         2.82 o                         
   5   8  -5       1279.69       1251.38        12.23 o                         
   6   8  -5       2069.01       2059.12        19.67 o                         
   7   8  -5        743.42        708.73         6.55 o                         
   8   8  -5        232.34        220.64         2.95 o                         
   9   8  -5       1242.60       1176.13        11.05 o                         
  10   8  -5        243.52        242.71         4.10 o                         
  11   8  -5        398.68        388.09         5.65 o                         
  12   8  -5       1348.37       1297.21        16.66 o                         
  13   8  -5        327.97        309.54         3.64 o                         
  14   8  -5        249.96        247.16         3.47 o                         
  15   8  -5         50.43         45.22         2.05 o                         
  16   8  -5        428.82        398.20        15.18 o                         
  17   8  -5        255.67        228.13         6.19 o                         
  18   8  -5        233.87        215.75         5.31 o                         
  19   8  -5         43.76         39.79         1.77 o                         
   0   9  -5       5384.84       5370.95        64.32 o                         
   1   9  -5        542.43        528.38         5.34 o                         
   2   9  -5        527.16        495.85         7.70 o                         
   3   9  -5        669.67        656.67         8.39 o                         
   4   9  -5        761.13        736.38         6.79 o                         
   5   9  -5        169.55        168.79         4.88 o                         
   6   9  -5         14.90         17.18         2.50 o                         
   7   9  -5        169.46        159.89         2.63 o                         
   8   9  -5        850.16        795.51         6.35 o                         
   9   9  -5        425.77        411.62         6.50 o                         
  10   9  -5       1463.51       1438.58        19.41 o                         
  11   9  -5         96.29         94.63         4.24 o                         
  12   9  -5        233.29        230.58         4.40 o                         
  13   9  -5        776.16        804.13         9.01 o                         
  14   9  -5         54.69         43.91         2.18 o                         
  15   9  -5        353.55        332.49         5.00 o                         
  16   9  -5        104.07         92.84         3.54 o                         
   1  10  -5        881.70        857.84         6.82 o                         
   2  10  -5        521.67        520.11         5.22 o                         
   3  10  -5        254.02        247.96         3.54 o                         
   4  10  -5        488.69        505.56         4.99 o                         
   5  10  -5       1467.04       1467.43        11.59 o                         
   6  10  -5        235.37        229.76         3.37 o                         
   7  10  -5        209.84        199.40         3.41 o                         
   8  10  -5       1036.19       1029.01        13.52 o                         
   9  10  -5        838.24        801.92        11.88 o                         
  10  10  -5        162.28        168.89         6.19 o                         
  11  10  -5        564.05        567.20         6.79 o                         
  12  10  -5        387.36        387.09         7.52 o                         
  13  10  -5        447.82        347.82        43.33 o                         
  14  10  -5        300.52        217.52         4.42 o                         
   0  11  -5        577.32        597.29         7.66 o                         
   1  11  -5         35.60         43.92         2.27 o                         
   2  11  -5        420.86        407.12         4.26 o                         
   3  11  -5        117.29        119.49         2.09 o                         
   4  11  -5        581.26        569.75         4.68 o                         
   5  11  -5        206.77        209.80         2.38 o                         
   6  11  -5        281.46        296.36         3.38 o                         
   7  11  -5         75.58         75.06         2.34 o                         
   8  11  -5         36.75         43.33         4.42 o                         
   9  11  -5        341.44        281.60        33.60 o                         
  10  11  -5        190.19        171.99         8.84 o                         
  11  11  -5        915.94        809.86        15.03 o                         
   1  12  -5         81.68         70.43         3.09 o                         
   2  12  -5        392.10        328.05         5.00 o                         
   3  12  -5        212.75        187.52         2.90 o                         
   5  12  -5        127.42        117.60         3.54 o                         
   6  12  -5        432.30        339.54         7.07 o                         
   0   0  -4       2437.27       2488.81        46.86 o                         
   2   0  -4       2128.05       2037.98        22.90 o                         
   4   0  -4       1827.14       1821.27        16.88 o                         
   6   0  -4       3427.35       3208.42        45.14 o                         
   8   0  -4       3618.64       3469.99        29.82 o                         
  10   0  -4          3.46          4.01         2.49 o                         
  12   0  -4       2720.46       2336.81        36.37 o                         
  14   0  -4       1085.89       1119.04        13.75 o                         
  16   0  -4       1020.36       1072.38        18.26 o                         
  18   0  -4       1424.84       1406.03        19.98 o                         
  20   0  -4       3159.91       3266.90        42.83 o                         
  22   0  -4       3807.70       3899.36        40.67 o                         
  24   0  -4        282.20        241.60         7.07 o                         
   1   1  -4        707.61        739.88         6.27 o                         
   2   1  -4        848.94        776.01         5.15 o                         
   3   1  -4       1172.36       1068.03         7.26 o                         
   4   1  -4       2516.51       2555.21        15.26 o                         
   5   1  -4       1033.62       1092.88         6.46 o                         
   6   1  -4        552.79        530.34         4.45 o                         
   7   1  -4        245.25        217.96         2.89 o                         
   8   1  -4       6007.72       6375.60        43.05 o                         
   9   1  -4        416.87        409.88         5.23 o                         
  10   1  -4       2318.82       2200.36        18.48 o                         
  11   1  -4       2174.02       2023.01        13.98 o                         
  12   1  -4        157.36        147.20         3.08 o                         
  13   1  -4       1294.92       1242.90        10.94 o                         
  14   1  -4        933.72        895.10         9.54 o                         
  15   1  -4       1952.60       1876.01        14.80 o                         
  16   1  -4       2041.29       1996.81        13.99 o                         
  17   1  -4       2830.10       2820.35        23.65 o                         
  18   1  -4        832.91        840.31         8.80 o                         
  19   1  -4          2.84          3.07         2.72 o                         
  20   1  -4        680.42        692.39         5.58 o                         
  21   1  -4       2169.18       2281.33        17.50 o                         
  22   1  -4         52.63         54.70         2.04 o                         
  23   1  -4        209.66        203.85         2.63 o                         
  24   1  -4        171.65        176.34         5.89 o                         
   0   2  -4       2991.50       2936.69        23.96 o                         
   1   2  -4        415.68        372.07         5.53 o                         
   2   2  -4       1572.21       1573.08        11.49 o                         
   3   2  -4       4547.30       4559.59        37.24 o                         
   4   2  -4        177.08        192.77         3.69 o                         
   5   2  -4       1791.12       1721.31        12.30 o                         
   6   2  -4        455.00        498.11         4.46 o                         
   7   2  -4        679.72        748.25         6.38 o                         
   8   2  -4       2347.93       2293.60        16.04 o                         
   9   2  -4       2652.24       2474.86        17.51 o                         
  10   2  -4        460.01        506.20         5.51 o                         
  11   2  -4       3660.37       3662.27        31.75 o                         
  12   2  -4       4459.91       4260.25        31.00 o                         
  13   2  -4       1822.82       1825.65        15.12 o                         
  14   2  -4        354.27        331.45         5.93 o                         
  15   2  -4       3437.46       3373.23        19.97 o                         
  16   2  -4       1382.35       1346.34        14.17 o                         
  17   2  -4        343.02        317.90         4.26 o                         
  18   2  -4        876.66        891.40         8.06 o                         
  19   2  -4        941.63        994.99         8.02 o                         
  20   2  -4        186.51        203.60         3.14 o                         
  21   2  -4        174.48        177.06         2.57 o                         
  22   2  -4        348.69        364.05         4.26 o                         
  23   2  -4        356.84        390.55         4.42 o                         
  24   2  -4         82.81         83.41         1.77 o                         
   1   3  -4         84.30         84.96         2.10 o                         
   2   3  -4        755.82        804.27        10.80 o                         
   3   3  -4       2163.29       2203.23        15.27 o                         
   4   3  -4        286.38        261.16         4.48 o                         
   5   3  -4        369.90        392.56         4.52 o                         
   6   3  -4       3564.29       3539.11        48.13 o                         
   7   3  -4        655.03        692.79         9.15 o                         
   8   3  -4       1236.19       1208.10        10.34 o                         
   9   3  -4        904.63        915.55        11.53 o                         
  10   3  -4       5758.45       5349.97        40.56 o                         
  11   3  -4         61.02         45.95         2.66 o                         
  12   3  -4          3.02          8.73         2.34 o                         
  13   3  -4        314.25        313.04         4.52 o                         
  14   3  -4       2472.41       2420.92        14.27 o                         
  15   3  -4         12.67         13.00         1.95 o                         
  16   3  -4       1215.13       1213.60         9.31 o                         
  17   3  -4        606.06        627.87         6.87 o                         
  18   3  -4       1160.90       1168.32         9.02 o                         
  19   3  -4        203.00        208.95         3.09 o                         
  20   3  -4       1991.51       2074.25        13.76 o                         
  21   3  -4        108.01        116.26         2.67 o                         
  22   3  -4        130.22        129.17         2.86 o                         
  23   3  -4        143.90        131.75         4.42 o                         
  24   3  -4       1529.56       1319.62        49.03 o                         
   0   4  -4        812.82        833.27         9.25 o                         
   1   4  -4         76.92         80.75         1.82 o                         
   2   4  -4       1748.63       1846.59        13.06 o                         
   3   4  -4       1606.77       1641.58        12.10 o                         
   4   4  -4        166.96        181.53         2.93 o                         
   5   4  -4        603.59        522.90        10.22 o                         
   6   4  -4       4563.62       4754.80        54.14 o                         
   7   4  -4        914.37        962.39        16.97 o                         
   8   4  -4        425.44        391.90         7.40 o                         
   9   4  -4       3115.71       3047.37        31.31 o                         
  10   4  -4          3.69          5.87         2.54 o                         
  11   4  -4         38.35         47.65         2.70 o                         
  12   4  -4       1081.07       1082.98         9.82 o                         
  13   4  -4       1420.31       1392.77        10.71 o                         
  14   4  -4        113.99        110.32         2.10 o                         
  15   4  -4       2668.43       2671.53        15.41 o                         
  16   4  -4        414.33        415.49         4.69 o                         
  17   4  -4        210.40        220.62         2.69 o                         
  18   4  -4       1121.15       1147.42         8.19 o                         
  19   4  -4       1527.06       1590.55        13.46 o                         
  20   4  -4        143.41        135.99         3.29 o                         
  21   4  -4         32.44         26.85         2.30 o                         
  22   4  -4        333.43        349.18        17.68 o                         
  23   4  -4        877.82        859.37        15.92 o                         
   1   5  -4        973.14        999.54        12.02 o                         
   2   5  -4        990.00        920.74        16.75 o                         
   3   5  -4       1729.80       1732.14        27.49 o                         
   4   5  -4        421.45        396.98         6.90 o                         
   5   5  -4       2667.34       2663.69        22.50 o                         
   6   5  -4       2368.37       2296.88        37.75 o                         
   7   5  -4       1817.79       1681.36        19.47 o                         
   8   5  -4        132.80        136.72         4.05 o                         
   9   5  -4        364.89        345.82         6.78 o                         
  10   5  -4        405.17        430.29         9.81 o                         
  11   5  -4        346.10        336.72         7.15 o                         
  12   5  -4        335.58        332.76         3.53 o                         
  13   5  -4        910.79        890.65         6.44 o                         
  14   5  -4       1907.96       1919.66        14.04 o                         
  15   5  -4        756.34        740.79         6.45 o                         
  16   5  -4         73.72         69.67         3.54 o                         
  17   5  -4       2643.44       2712.65        22.62 o                         
  18   5  -4        846.97        897.13         8.53 o                         
  19   5  -4         78.04         71.25         3.84 o                         
  20   5  -4        207.42        207.83         5.00 o                         
  21   5  -4        316.08        333.43         4.59 o                         
  22   5  -4        343.07        322.74         5.00 o                         
  23   5  -4         10.18          8.93         1.25 o                         
   0   6  -4        931.00        805.26        28.29 o                         
   1   6  -4         83.03         86.46         3.20 o                         
   2   6  -4        177.28        172.37         3.73 o                         
   3   6  -4        890.15        858.57         9.53 o                         
   4   6  -4       2357.22       2353.61        19.99 o                         
   5   6  -4       1064.43       1037.25        15.58 o                         
   6   6  -4        113.67         94.80         5.07 o                         
   7   6  -4        172.61        170.86         6.83 o                         
   8   6  -4        265.48        299.95         6.52 o                         
   9   6  -4         58.68         66.33         3.13 o                         
  10   6  -4        604.94        579.49         4.61 o                         
  11   6  -4        260.63        264.36         3.26 o                         
  12   6  -4       3105.96       3022.33        19.48 o                         
  13   6  -4         35.34         37.88         2.69 o                         
  14   6  -4        750.57        749.82         6.44 o                         
  15   6  -4         96.92        108.46         3.05 o                         
  16   6  -4        671.23        688.03         7.36 o                         
  17   6  -4        457.52        449.99         5.75 o                         
  18   6  -4        960.88        965.22        11.23 o                         
  19   6  -4        110.63        104.34         5.31 o                         
  20   6  -4        514.67        495.96         7.50 o                         
  21   6  -4         54.54         59.86         2.56 o                         
  22   6  -4        788.89        641.15        19.89 o                         
   1   7  -4       1079.49       1095.32        13.76 o                         
   2   7  -4        187.16        175.67         5.90 o                         
   3   7  -4         38.15         34.85         3.53 o                         
   4   7  -4       1677.21       1567.08        24.98 o                         
   5   7  -4        348.73        342.76         8.04 o                         
   6   7  -4        439.59        416.59         5.14 o                         
   7   7  -4        786.70        757.41         6.88 o                         
   8   7  -4        362.20        354.80         3.87 o                         
   9   7  -4        384.04        379.72         4.60 o                         
  10   7  -4        322.83        309.88         4.12 o                         
  11   7  -4        155.18        154.10         3.23 o                         
  12   7  -4        226.64        221.02         4.42 o                         
  13   7  -4       1327.06       1324.63        11.86 o                         
  14   7  -4         34.36         35.41         2.73 o                         
  15   7  -4         84.22         81.86         2.60 o                         
  16   7  -4        261.07        269.27         4.30 o                         
  17   7  -4        521.81        515.56         6.25 o                         
  18   7  -4        193.76        186.23         6.63 o                         
  19   7  -4        119.78        121.57         2.60 o                         
  20   7  -4         65.61         52.55        11.94 o                         
   0   8  -4        206.06        191.70         4.34 o                         
   1   8  -4       1015.86       1004.68         8.94 o                         
   2   8  -4         96.52        100.90         2.68 o                         
   3   8  -4       1251.21       1232.73        11.34 o                         
   4   8  -4        755.52        711.30        10.81 o                         
   5   8  -4        135.60        130.08         4.86 o                         
   6   8  -4          6.86          9.21         3.05 o                         
   7   8  -4        740.80        714.20         8.06 o                         
   8   8  -4       2790.60       2644.65        23.59 o                         
   9   8  -4        829.48        838.09         9.57 o                         
  10   8  -4        479.18        501.83         5.85 o                         
  11   8  -4        524.97        529.17         6.42 o                         
  12   8  -4        241.25        242.24         3.95 o                         
  13   8  -4        310.88        310.47         4.35 o                         
  14   8  -4         45.15         46.59         2.96 o                         
  15   8  -4        455.80        450.94         5.31 o                         
  16   8  -4        491.38        501.27         7.51 o                         
  17   8  -4          9.35         11.56         2.50 o                         
  18   8  -4        284.02        267.30        13.71 o                         
  19   8  -4        356.01        343.96         7.07 o                         
   1   9  -4        642.50        646.19         6.14 o                         
   2   9  -4        983.21        999.93         9.41 o                         
   3   9  -4        319.56        318.66         4.81 o                         
   4   9  -4        352.85        353.45         5.51 o                         
   5   9  -4        146.74        147.57         3.98 o                         
   6   9  -4         79.73         73.19         3.04 o                         
   7   9  -4        134.82        122.50         3.20 o                         
   8   9  -4        202.11        188.16         3.82 o                         
   9   9  -4         49.83         52.39         3.50 o                         
  10   9  -4       1047.38       1080.59        14.76 o                         
  11   9  -4          6.84          6.80         2.39 o                         
  12   9  -4         82.67         79.13         2.51 o                         
  13   9  -4        142.82        140.80         3.32 o                         
  14   9  -4        414.99        378.98         6.00 o                         
  15   9  -4         25.26         20.39         2.10 o                         
  16   9  -4        196.87        167.44        38.02 o                         
  17   9  -4         24.72         18.57         1.77 o                         
   0  10  -4        690.13        654.96        13.71 o                         
   1  10  -4        869.45        892.65         9.39 o                         
   2  10  -4         75.12         68.69         2.80 o                         
   3  10  -4        467.13        478.59         4.63 o                         
   4  10  -4         80.60         76.99         2.69 o                         
   5  10  -4        102.93        104.28         2.69 o                         
   6  10  -4        188.02        192.30         3.74 o                         
   7  10  -4        710.86        737.99         7.70 o                         
   8  10  -4        156.63        162.56         2.73 o                         
   9  10  -4          4.58          5.35         2.52 o                         
  10  10  -4        197.41        169.30         3.72 o                         
  11  10  -4        145.11        127.03         4.08 o                         
  12  10  -4        156.14        147.21        10.17 o                         
  13  10  -4        213.70        199.61        11.49 o                         
  14  10  -4        140.66        122.91         3.54 o                         
   1  11  -4        438.80        430.09         5.31 o                         
   2  11  -4        689.82        664.26         6.48 o                         
   3  11  -4        159.44        157.54         2.42 o                         
   4  11  -4          9.54          8.26         2.04 o                         
   5  11  -4        118.27        107.37         1.88 o                         
   6  11  -4        186.64        182.78         2.23 o                         
   7  11  -4        730.93        709.02        11.47 o                         
   8  11  -4        509.20        457.76        49.47 o                         
   9  11  -4        143.11        122.25        18.13 o                         
  10  11  -4        168.76        165.53        10.17 o                         
  11  11  -4         17.20         16.11         1.88 o                         
  12  11  -4         50.10         41.56         2.65 o                         
   0  12  -4        320.23        308.49        10.17 o                         
   1  12  -4         79.53         73.49         2.65 o                         
   2  12  -4          4.83          4.74         1.50 o                         
   3  12  -4        116.90        113.69         2.07 o                         
   4  12  -4        526.65        479.98         6.62 o                         
   5  12  -4          0.45         -1.77         1.77 o                         
   6  12  -4        162.65        137.99        16.80 o                         
   7  12  -4         65.73         45.41         3.09 o                         
   8  12  -4        215.02        165.35         3.54 o                         
   2   0  -3      27554.45      26204.63       316.22 o                         
   4   0  -3       2873.86       2792.01        19.57 o                         
   6   0  -3       8883.13       8571.76        58.10 o                         
   8   0  -3       3338.53       3144.55        44.43 o                         
  10   0  -3       1517.83       1421.27        40.23 o                         
  12   0  -3       1492.17       1326.74        25.16 o                         
  14   0  -3       1396.76       1395.86        24.36 o                         
  16   0  -3       1282.94       1254.96        14.47 o                         
  18   0  -3        173.42        175.64         4.92 o                         
  20   0  -3       1518.24       1536.84        17.51 o                         
  22   0  -3        148.13        165.45         3.63 o                         
  24   0  -3        215.05        207.85         3.75 o                         
   0   1  -3       4551.09       3760.84       341.26 o                         
   1   1  -3       6994.85       6466.74        50.17 o                         
   2   1  -3       1466.56       1419.69        12.18 o                         
   3   1  -3      10767.95      10131.19        54.34 o                         
   4   1  -3       1271.22       1192.96         7.24 o                         
   5   1  -3        647.06        585.92         4.38 o                         
   6   1  -3        798.14        754.59         5.16 o                         
   7   1  -3       4529.09       4036.21        26.21 o                         
   8   1  -3       1004.74        941.22         7.41 o                         
   9   1  -3       4437.86       4589.51        39.41 o                         
  10   1  -3       3715.80       3698.94        29.29 o                         
  11   1  -3       4414.19       4282.63        47.45 o                         
  12   1  -3       1134.22       1235.47        13.49 o                         
  13   1  -3       1177.97       1141.40        10.42 o                         
  14   1  -3       1354.42       1340.40        19.50 o                         
  15   1  -3        208.00        233.64         4.71 o                         
  16   1  -3        292.30        282.75         5.12 o                         
  17   1  -3        677.13        651.14        12.04 o                         
  18   1  -3        277.32        276.27         4.57 o                         
  19   1  -3        188.44        196.20         3.93 o                         
  20   1  -3        119.41        126.60         3.11 o                         
  21   1  -3         44.47         41.66         2.55 o                         
  22   1  -3         88.50         95.79         2.58 o                         
  23   1  -3         66.95         77.55         1.74 o                         
  24   1  -3          8.76         10.52         1.62 o                         
  25   1  -3         48.48         40.28         4.42 o                         
   1   2  -3       8059.66       7625.66        51.56 o                         
   2   2  -3       2335.02       2102.10        14.16 o                         
   3   2  -3       4582.51       4533.03        33.75 o                         
   4   2  -3       3406.98       3284.80        21.65 o                         
   5   2  -3       6696.80       6239.66        47.88 o                         
   6   2  -3       1730.33       1606.19        13.21 o                         
   7   2  -3        125.26        109.03         2.16 o                         
   8   2  -3       4320.98       4254.58        29.77 o                         
   9   2  -3       1624.44       1391.98        12.92 o                         
  10   2  -3       4040.94       4063.07        29.39 o                         
  11   2  -3        881.42        878.17         9.50 o                         
  12   2  -3        925.35        864.11        15.52 o                         
  13   2  -3       1627.67       1644.00        11.94 o                         
  14   2  -3         64.34         69.66         2.62 o                         
  15   2  -3       2203.26       2147.02        15.02 o                         
  16   2  -3        275.67        281.59         4.00 o                         
  17   2  -3        709.27        721.27         6.20 o                         
  18   2  -3        830.61        826.36         8.46 o                         
  19   2  -3        134.13        141.03         3.30 o                         
  20   2  -3         92.12         97.49         3.23 o                         
  21   2  -3         78.65         82.90         2.26 o                         
  22   2  -3         63.32         55.84         1.86 o                         
  23   2  -3         78.94         87.49         2.19 o                         
  24   2  -3         26.31         26.69         1.62 o                         
  25   2  -3         92.03         76.79         4.86 o                         
   0   3  -3       9810.77       8848.56        70.70 o                         
   1   3  -3        992.59        936.31         7.42 o                         
   2   3  -3        712.31        691.96         5.61 o                         
   3   3  -3       1986.63       1918.55        12.44 o                         
   4   3  -3       7747.44       7137.09        49.90 o                         
   5   3  -3        727.05        730.12         7.65 o                         
   6   3  -3       1695.78       1503.94        13.99 o                         
   7   3  -3        117.02        127.81         3.32 o                         
   8   3  -3       2096.06       2008.52        17.02 o                         
   9   3  -3        386.07        394.31         4.73 o                         
  10   3  -3       4149.04       3896.26        30.45 o                         
  11   3  -3       1154.03       1204.75         9.48 o                         
  12   3  -3        424.94        423.95         5.53 o                         
  13   3  -3        785.28        767.59         6.85 o                         
  14   3  -3        515.51        471.84         5.15 o                         
  15   3  -3        307.26        321.18         3.38 o                         
  16   3  -3        259.11        269.80         3.49 o                         
  17   3  -3        464.17        452.52         4.33 o                         
  18   3  -3       1083.20       1099.75         8.64 o                         
  19   3  -3         73.62         75.33         2.51 o                         
  20   3  -3        612.29        597.56         4.96 o                         
  21   3  -3         80.12         87.24         2.32 o                         
  22   3  -3        280.22        292.37         3.66 o                         
  23   3  -3        290.29        281.18         7.07 o                         
  24   3  -3          4.94          0.88         1.77 o                         
   1   4  -3       2520.80       2147.19        21.27 o                         
   2   4  -3        471.74        375.10         4.25 o                         
   3   4  -3       1443.71       1270.65        13.85 o                         
   4   4  -3       7190.08       7177.97        54.94 o                         
   5   4  -3       7495.33       6917.72        58.32 o                         
   6   4  -3        640.22        643.04         8.83 o                         
   7   4  -3        284.58        295.33         4.41 o                         
   8   4  -3       2026.69       1919.38        17.76 o                         
   9   4  -3       2461.33       2318.87        34.02 o                         
  10   4  -3         40.78         39.48         2.24 o                         
  11   4  -3       2456.89       2494.91        19.22 o                         
  12   4  -3        861.79        846.43         7.53 o                         
  13   4  -3        806.91        805.89         7.70 o                         
  14   4  -3        108.83        102.07         2.06 o                         
  15   4  -3       1610.15       1583.81        13.32 o                         
  16   4  -3        108.16        112.37         2.47 o                         
  17   4  -3        538.23        547.07         4.51 o                         
  18   4  -3         89.94         93.73         2.20 o                         
  19   4  -3        584.62        573.59         6.20 o                         
  20   4  -3        182.06        188.86         3.40 o                         
  21   4  -3         50.17         57.38         2.52 o                         
  22   4  -3         17.14         21.70         2.34 o                         
  23   4  -3         78.60         79.05         5.31 o                         
  24   4  -3        104.10         92.84         2.65 o                         
   0   5  -3       3196.41       3041.68        62.74 o                         
   1   5  -3       1463.40       1355.13        17.00 o                         
   2   5  -3        706.48        700.11         8.50 o                         
   3   5  -3       2988.87       2805.30        26.34 o                         
   4   5  -3       6361.26       6001.00        42.29 o                         
   5   5  -3         31.07         38.55         2.24 o                         
   6   5  -3       3608.77       3517.54        28.34 o                         
   7   5  -3       3624.53       3369.05        40.27 o                         
   8   5  -3        805.06        812.35        18.38 o                         
   9   5  -3        868.85        871.60        11.53 o                         
  10   5  -3        212.46        196.88         7.36 o                         
  11   5  -3        730.45        718.64        11.71 o                         
  12   5  -3         82.22         89.36         2.80 o                         
  13   5  -3        388.13        390.73         3.89 o                         
  14   5  -3        519.21        530.85         4.60 o                         
  15   5  -3       1137.21       1173.31        11.19 o                         
  16   5  -3        121.22        110.27         3.47 o                         
  17   5  -3         29.00         33.71         3.41 o                         
  18   5  -3         27.08         29.64         3.19 o                         
  19   5  -3         10.22         15.22         4.03 o                         
  20   5  -3        114.15        119.40         4.38 o                         
  21   5  -3        252.43        254.34         5.75 o                         
  22   5  -3        189.02        181.57         3.06 o                         
  23   5  -3        104.11         96.33         2.12 o                         
   1   6  -3        158.14        161.54         4.29 o                         
   2   6  -3       5393.91       5008.59        57.85 o                         
   3   6  -3       2557.27       2564.34        19.80 o                         
   4   6  -3        264.09        252.12         5.07 o                         
   5   6  -3        846.25        823.07        11.86 o                         
   6   6  -3       4029.56       3906.89        38.23 o                         
   7   6  -3        702.80        672.35        11.45 o                         
   8   6  -3        261.53        251.48         6.49 o                         
   9   6  -3        269.63        263.74         8.61 o                         
  10   6  -3        740.10        760.49         6.44 o                         
  11   6  -3        330.47        308.35         3.24 o                         
  12   6  -3       1061.70       1074.47         7.59 o                         
  13   6  -3         19.46         21.23         2.58 o                         
  14   6  -3          3.75          6.56         2.55 o                         
  15   6  -3        232.50        251.00         3.76 o                         
  16   6  -3       1091.40       1076.65         9.96 o                         
  17   6  -3        268.70        268.29         4.10 o                         
  18   6  -3         11.84         13.22         3.21 o                         
  19   6  -3         71.09         77.87         3.21 o                         
  20   6  -3        107.18        102.57         5.31 o                         
  21   6  -3        450.96        438.02        16.31 o                         
  22   6  -3         23.75         20.91         1.47 o                         
   0   7  -3        868.93        832.47        14.59 o                         
   1   7  -3       1007.78        914.19        12.51 o                         
   2   7  -3        816.94        780.50         9.72 o                         
   3   7  -3       1340.50       1312.63        15.22 o                         
   4   7  -3        905.34        896.64        14.49 o                         
   5   7  -3         61.21         69.19         3.71 o                         
   6   7  -3        852.31        867.92        11.30 o                         
   7   7  -3       2405.34       2347.00        25.43 o                         
   8   7  -3        189.78        184.85         3.97 o                         
   9   7  -3        736.25        729.69         9.34 o                         
  10   7  -3        264.93        258.41         3.62 o                         
  11   7  -3       1879.34       1869.97        16.21 o                         
  12   7  -3         37.84         35.06         2.66 o                         
  13   7  -3        442.87        442.95         4.58 o                         
  14   7  -3         72.60         70.95         2.87 o                         
  15   7  -3        959.44        949.17         9.41 o                         
  16   7  -3        400.94        414.77         5.65 o                         
  17   7  -3         81.15         81.78         2.85 o                         
  18   7  -3        346.64        357.24         6.25 o                         
  19   7  -3        128.58        146.89         5.31 o                         
  20   7  -3         16.44         14.07         3.09 o                         
  21   7  -3        135.98        120.25         3.54 o                         
   1   8  -3        578.10        571.79         5.14 o                         
   2   8  -3       1694.27       1695.22        13.78 o                         
   3   8  -3        808.47        823.08         7.75 o                         
   4   8  -3        809.01        797.64         6.63 o                         
   5   8  -3        561.82        532.44         6.46 o                         
   6   8  -3       1589.69       1560.06        23.03 o                         
   7   8  -3        155.33        145.68         3.31 o                         
   8   8  -3       1193.47       1175.38        16.38 o                         
   9   8  -3       1684.89       1700.71        16.69 o                         
  10   8  -3        274.16        255.14         4.26 o                         
  11   8  -3        127.27        130.33         3.47 o                         
  12   8  -3        169.42        192.25         3.86 o                         
  13   8  -3        336.60        337.69         4.14 o                         
  14   8  -3         21.61         26.26         2.59 o                         
  15   8  -3         34.03         34.14         2.86 o                         
  16   8  -3        134.27        138.20         2.85 o                         
  17   8  -3         16.52         17.68         4.42 o                         
  18   8  -3         75.20         77.18         4.42 o                         
  19   8  -3         75.85         75.81         3.98 o                         
  20   8  -3         87.59         64.55         1.77 o                         
   0   9  -3       2184.17       2214.49        24.16 o                         
   1   9  -3        152.07        147.34         3.11 o                         
   2   9  -3        502.72        503.11         5.85 o                         
   3   9  -3        332.37        331.44         4.66 o                         
   4   9  -3        916.04        921.99        11.66 o                         
   5   9  -3        319.20        315.14         8.84 o                         
   6   9  -3        103.65         95.31         4.16 o                         
   7   9  -3        928.27        964.45        17.47 o                         
   8   9  -3       1530.78       1543.44        15.83 o                         
   9   9  -3        563.10        529.56        10.52 o                         
  10   9  -3        457.06        448.29         5.72 o                         
  11   9  -3        256.94        268.88         4.00 o                         
  12   9  -3        298.67        304.11         3.76 o                         
  13   9  -3        366.73        372.54         7.40 o                         
  14   9  -3        188.09        189.61         3.96 o                         
  15   9  -3        271.61        267.78         3.54 o                         
  16   9  -3         89.82         79.67         2.65 o                         
  17   9  -3         31.90         35.37         2.65 o                         
   1  10  -3       1209.38       1198.52        10.83 o                         
   2  10  -3        469.81        462.40         6.71 o                         
   3  10  -3        454.97        459.16         6.30 o                         
   4  10  -3          5.17          5.32         2.57 o                         
   5  10  -3        119.12        118.07         4.02 o                         
   6  10  -3        266.32        243.77         5.11 o                         
   7  10  -3        297.88        298.92         4.10 o                         
   8  10  -3         34.28         33.58         2.59 o                         
   9  10  -3        318.89        345.12         4.86 o                         
  10  10  -3         92.21         86.05         3.38 o                         
  11  10  -3         38.84         40.28         2.52 o                         
  12  10  -3         76.26         83.59         2.86 o                         
  13  10  -3        515.68        502.61         7.80 o                         
  14  10  -3         74.05         70.03         3.54 o                         
  15  10  -3         10.54          7.96         1.77 o                         
   0  11  -3       1455.62       1479.58        20.01 o                         
   1  11  -3         52.82         47.77         2.65 o                         
   2  11  -3          3.16          4.26         2.11 o                         
   3  11  -3        133.57        141.85         3.29 o                         
   4  11  -3        551.47        580.38         5.93 o                         
   5  11  -3        267.30        263.73         3.98 o                         
   6  11  -3        857.69        883.53        10.58 o                         
   7  11  -3        139.68        140.74         2.33 o                         
   8  11  -3        155.39        149.76         3.21 o                         
   9  11  -3         53.38         59.92         2.34 o                         
  10  11  -3         72.67         77.91         2.76 o                         
  11  11  -3        261.17        254.27        15.47 o                         
  12  11  -3        240.73        233.25        21.66 o                         
   1  12  -3        279.50        253.89         4.66 o                         
   2  12  -3         74.63         75.45         1.87 o                         
   3  12  -3         63.01         63.72         2.14 o                         
   4  12  -3         68.53         72.25         1.64 o                         
   5  12  -3        361.67        339.67         3.85 o                         
   6  12  -3        163.33        157.41         3.13 o                         
   7  12  -3         60.92         51.94         2.12 o                         
   8  12  -3          5.18          6.66         1.25 o                         
   9  12  -3        381.73        274.11         5.31 o                         
   0   0  -2      60133.52      53969.05       946.02 o                         
   2   0  -2       4529.38       4217.17        33.69 o                         
   4   0  -2      13946.67      13317.14        95.96 o                         
   6   0  -2       3024.10       2965.93        27.06 o                         
   8   0  -2       2199.54       2157.36        32.27 o                         
  10   0  -2        464.91        553.30        20.34 o                         
  12   0  -2        354.38        350.21        10.82 o                         
  14   0  -2        374.67        403.68         7.70 o                         
  16   0  -2         36.46         54.41         5.85 o                         
  18   0  -2        571.26        572.00        14.15 o                         
  20   0  -2       1354.42       1443.69        16.67 o                         
  22   0  -2       1447.07       1504.50        16.67 o                         
  24   0  -2        505.63        487.31         9.73 o                         
   1   1  -2       3965.79       3839.28        32.29 o                         
   2   1  -2         51.99         45.26         0.88 o                         
   3   1  -2       4618.76       4366.56        32.19 o                         
   4   1  -2      28017.84      27669.43       198.50 o                         
   5   1  -2       1366.64       1389.00        15.65 o                         
   6   1  -2         69.93         55.37         1.41 o                         
   7   1  -2        349.72        337.06         3.71 o                         
   8   1  -2       1055.75       1124.07        16.24 o                         
   9   1  -2       4557.40       4490.71        56.43 o                         
  10   1  -2        118.69        132.93         4.08 o                         
  11   1  -2       1107.51       1116.01        19.90 o                         
  12   1  -2        226.47        206.49         3.66 o                         
  13   1  -2        588.00        519.26         5.16 o                         
  14   1  -2        364.30        376.04         4.69 o                         
  15   1  -2        597.35        634.61         8.01 o                         
  16   1  -2       1182.36       1197.32        17.66 o                         
  17   1  -2        558.95        558.80         8.96 o                         
  18   1  -2        201.10        217.56         4.00 o                         
  19   1  -2        105.00        105.47         3.13 o                         
  20   1  -2        724.44        743.98         7.50 o                         
  21   1  -2        978.48       1020.95         9.64 o                         
  22   1  -2        155.12        161.80         3.13 o                         
  23   1  -2         70.85         77.47         2.27 o                         
  24   1  -2         85.20         90.50         2.21 o                         
  25   1  -2        368.52        356.76         5.29 o                         
   0   2  -2       4845.15       4700.53        60.02 o                         
   1   2  -2       4936.59       4852.74        32.94 o                         
   2   2  -2       8555.87       8478.82        53.30 o                         
   3   2  -2       7554.16       7311.27        46.31 o                         
   4   2  -2      10419.54      10243.33        60.78 o                         
   5   2  -2       3265.14       3165.52        22.05 o                         
   6   2  -2       1356.44       1309.22        13.90 o                         
   7   2  -2       2167.67       2172.38        23.78 o                         
   8   2  -2       1019.42        966.52        10.77 o                         
   9   2  -2       7510.66       7577.55        87.40 o                         
  10   2  -2        360.55        427.52         9.75 o                         
  11   2  -2       4144.71       4007.96        55.28 o                         
  12   2  -2       1038.52       1041.17         9.52 o                         
  13   2  -2        224.12        242.31         3.67 o                         
  14   2  -2        139.62        136.91         4.33 o                         
  15   2  -2        905.63        870.79        10.04 o                         
  16   2  -2       1120.29       1109.38         8.86 o                         
  17   2  -2         11.77         14.08         2.32 o                         
  18   2  -2        140.84        145.33         3.23 o                         
  19   2  -2        809.38        823.45         7.52 o                         
  20   2  -2        195.69        216.11         3.54 o                         
  21   2  -2        140.60        134.36         2.86 o                         
  22   2  -2        325.07        363.49         3.95 o                         
  23   2  -2         47.20         58.70         1.90 o                         
  24   2  -2        188.10        197.31         3.21 o                         
  25   2  -2        125.80        114.64         3.98 o                         
   1   3  -2       6418.42       6170.05        42.11 o                         
   2   3  -2       4272.35       4228.51        33.68 o                         
   3   3  -2       9828.04       9474.39        84.66 o                         
   4   3  -2        689.48        729.71         8.27 o                         
   5   3  -2        187.74        185.11         3.69 o                         
   6   3  -2       1371.14       1218.82        11.53 o                         
   7   3  -2        652.26        630.73         6.48 o                         
   8   3  -2       1519.17       1458.92        12.60 o                         
   9   3  -2       2045.46       2043.88        17.06 o                         
  10   3  -2         52.39         33.19         2.52 o                         
  11   3  -2       1482.83       1381.75        12.76 o                         
  12   3  -2        285.82        272.60         4.71 o                         
  13   3  -2         94.21        100.48         3.50 o                         
  14   3  -2       2884.91       2787.62        23.72 o                         
  15   3  -2        264.36        274.36         3.06 o                         
  16   3  -2         12.50         14.27         1.98 o                         
  17   3  -2        991.80       1029.02         7.69 o                         
  18   3  -2        324.50        333.68         3.67 o                         
  19   3  -2        627.31        591.35         6.14 o                         
  20   3  -2        142.90        152.49         3.05 o                         
  21   3  -2        144.92        157.23         2.82 o                         
  22   3  -2        116.94        128.52         2.39 o                         
  23   3  -2         38.05         43.22         1.66 o                         
  24   3  -2        272.68        215.04         6.19 o                         
   0   4  -2        432.94        452.08        16.31 o                         
   1   4  -2        147.40        100.43         3.03 o                         
   2   4  -2       3899.14       3810.98        35.81 o                         
   3   4  -2       3512.67       3332.71        28.23 o                         
   4   4  -2       3627.67       3443.07        39.32 o                         
   5   4  -2       2152.46       2130.72        21.20 o                         
   6   4  -2         54.09         62.14         2.21 o                         
   7   4  -2        403.31        343.22         6.35 o                         
   8   4  -2         52.19         55.23         2.60 o                         
   9   4  -2       1099.21       1071.73        12.55 o                         
  10   4  -2       2090.62       2212.27        20.39 o                         
  11   4  -2        441.53        411.87         5.01 o                         
  12   4  -2        208.11        216.59         3.39 o                         
  13   4  -2        651.89        696.22         6.90 o                         
  14   4  -2        100.15        116.20         2.09 o                         
  15   4  -2        386.97        403.73         3.62 o                         
  16   4  -2        696.16        702.70         5.70 o                         
  17   4  -2        240.95        245.14         3.11 o                         
  18   4  -2        390.85        396.21         4.44 o                         
  19   4  -2        942.35        960.95         8.85 o                         
  20   4  -2        254.34        261.56         3.63 o                         
  21   4  -2        117.12        108.68         3.32 o                         
  22   4  -2        200.65        215.22         4.08 o                         
  23   4  -2       1205.40       1262.15        16.88 o                         
  24   4  -2         73.26         70.60        10.61 o                         
   1   5  -2        574.42        562.92        10.99 o                         
   2   5  -2       2427.95       2270.84        28.24 o                         
   3   5  -2       2228.26       2095.69        19.29 o                         
   4   5  -2       1445.30       1473.36        21.18 o                         
   5   5  -2       1622.80       1537.02        17.02 o                         
   6   5  -2        686.44        690.58         8.29 o                         
   7   5  -2         73.25         67.97         3.10 o                         
   8   5  -2        478.76        474.11         7.72 o                         
   9   5  -2        425.11        453.87         7.20 o                         
  10   5  -2        203.76        237.24         5.86 o                         
  11   5  -2        390.45        383.21        11.13 o                         
  12   5  -2        238.34        241.14         8.48 o                         
  13   5  -2        474.23        463.86         4.19 o                         
  14   5  -2       1019.05       1020.54        10.30 o                         
  15   5  -2         54.71         54.07         3.07 o                         
  16   5  -2        145.13        129.35         3.56 o                         
  17   5  -2        970.86        987.68        10.61 o                         
  18   5  -2        795.45        855.69        10.72 o                         
  19   5  -2        235.30        258.71         5.11 o                         
  20   5  -2        143.51        160.49         4.90 o                         
  21   5  -2        132.94        143.70         4.38 o                         
  22   5  -2        173.89        183.92         7.96 o                         
  23   5  -2         31.30         34.05         1.88 o                         
   0   6  -2        605.76        704.63        20.34 o                         
   1   6  -2       3431.36       3463.76        38.00 o                         
   2   6  -2        382.69        388.98         5.48 o                         
   3   6  -2       4420.54       4330.07        36.57 o                         
   4   6  -2       2511.64       2448.69        21.99 o                         
   5   6  -2       1616.17       1680.83        16.38 o                         
   6   6  -2         91.86         87.77         3.33 o                         
   7   6  -2       1467.60       1380.04        19.70 o                         
   8   6  -2       1230.70       1202.37        13.12 o                         
   9   6  -2        670.88        637.77         8.51 o                         
  10   6  -2        496.44        496.56         8.89 o                         
  11   6  -2         42.37         42.35         2.24 o                         
  12   6  -2        378.19        365.78         4.41 o                         
  13   6  -2       1184.25       1156.59         8.34 o                         
  14   6  -2         60.03         60.32         2.69 o                         
  15   6  -2        304.65        309.56         4.01 o                         
  16   6  -2        694.67        707.97         7.27 o                         
  17   6  -2         36.05         36.24         2.73 o                         
  18   6  -2        252.02        277.36         5.11 o                         
  19   6  -2        687.00        715.46        10.72 o                         
  20   6  -2        269.43        267.56         4.23 o                         
  21   6  -2         97.84         96.84         3.13 o                         
  22   6  -2         33.30         25.97         3.98 o                         
   1   7  -2        308.13        301.52         6.63 o                         
   2   7  -2        943.44        905.32        14.28 o                         
   3   7  -2        311.10        298.35         7.02 o                         
   4   7  -2        980.30        891.09        11.40 o                         
   5   7  -2       1213.43       1149.06        14.21 o                         
   6   7  -2        488.87        463.85         7.94 o                         
   7   7  -2        564.72        545.58         9.71 o                         
   8   7  -2       1825.81       1788.98        28.86 o                         
   9   7  -2        506.11        485.85         5.48 o                         
  10   7  -2         41.41         42.21         2.72 o                         
  11   7  -2        879.26        896.00        10.74 o                         
  12   7  -2        615.18        617.58         8.01 o                         
  13   7  -2        348.78        327.59         4.14 o                         
  14   7  -2       1030.28        991.29         7.96 o                         
  15   7  -2         12.65         12.88         2.51 o                         
  16   7  -2        279.73        276.49         4.36 o                         
  17   7  -2        324.83        325.25         8.40 o                         
  18   7  -2        110.44        109.18         4.28 o                         
  19   7  -2         14.13         10.61         2.02 o                         
  20   7  -2        244.46        268.45         4.86 o                         
  21   7  -2        824.35        828.42        15.92 o                         
   0   8  -2       1598.94       1514.67        15.63 o                         
   1   8  -2        761.78        774.41         8.31 o                         
   2   8  -2        902.14        915.47         8.22 o                         
   3   8  -2          9.32          8.83         2.32 o                         
   4   8  -2        556.66        511.75         5.47 o                         
   5   8  -2        156.19        158.46         2.77 o                         
   6   8  -2       2106.68       2142.54        17.69 o                         
   7   8  -2       1251.71       1241.04        17.36 o                         
   8   8  -2        211.64        207.14         4.47 o                         
   9   8  -2        214.49        226.61         4.27 o                         
  10   8  -2        385.54        403.16         7.96 o                         
  11   8  -2        575.58        557.19         7.67 o                         
  12   8  -2       1088.65       1076.96        10.12 o                         
  13   8  -2        579.32        583.65         5.64 o                         
  14   8  -2        550.14        542.49         5.83 o                         
  15   8  -2         63.47         70.45         3.05 o                         
  16   8  -2        792.96        847.04        10.21 o                         
  17   8  -2        177.46        189.22         6.19 o                         
  18   8  -2         43.56         52.17         4.42 o                         
  19   8  -2         96.53         92.45         2.50 o                         
  20   8  -2        232.23        202.36        12.38 o                         
   1   9  -2       2521.74       2501.32        21.11 o                         
   2   9  -2        396.24        419.74         6.04 o                         
   3   9  -2        832.22        838.41         8.22 o                         
   4   9  -2        373.61        361.62         6.08 o                         
   5   9  -2       1229.59       1234.40        28.46 o                         
   6   9  -2        202.94        200.98         5.05 o                         
   7   9  -2       1145.85       1126.50        13.61 o                         
   8   9  -2        236.90        211.86         5.05 o                         
   9   9  -2        132.45        120.78         4.40 o                         
  10   9  -2        519.42        513.46         5.73 o                         
  11   9  -2        775.04        790.62         7.65 o                         
  12   9  -2         87.10         93.20         3.04 o                         
  13   9  -2        122.03        128.41         2.87 o                         
  14   9  -2        264.64        275.98         6.00 o                         
  15   9  -2        168.60        181.28         3.05 o                         
  16   9  -2        108.92        107.89         2.55 o                         
  17   9  -2        430.87        392.59         7.96 o                         
  18   9  -2        318.23        254.65         5.31 o                         
   0  10  -2        420.93        425.95         8.81 o                         
   1  10  -2       1273.09       1315.94        11.86 o                         
   2  10  -2        496.53        514.36         5.85 o                         
   3  10  -2        271.80        276.13         4.85 o                         
   4  10  -2        563.92        541.77         8.68 o                         
   5  10  -2         75.16         78.55         3.43 o                         
   6  10  -2        573.78        579.38         8.17 o                         
   7  10  -2        386.75        430.64         7.70 o                         
   8  10  -2        775.26        790.69         9.52 o                         
   9  10  -2        184.80        199.85         4.59 o                         
  10  10  -2       1165.01       1226.08        17.19 o                         
  11  10  -2        106.26        104.36         3.57 o                         
  12  10  -2        616.01        624.67         7.82 o                         
  13  10  -2        266.83        278.43         5.29 o                         
  14  10  -2         39.53         44.21         3.54 o                         
  15  10  -2        197.67        177.73         4.42 o                         
   1  11  -2        252.92        278.26         7.45 o                         
   2  11  -2        746.31        738.38        11.24 o                         
   3  11  -2        123.15        124.93         3.05 o                         
   4  11  -2        775.72        787.33        11.88 o                         
   5  11  -2        487.50        512.32         8.75 o                         
   6  11  -2         17.11         25.19         2.11 o                         
   7  11  -2        276.53        293.21         3.78 o                         
   8  11  -2        423.87        464.20         6.51 o                         
   9  11  -2         98.82         95.36         2.52 o                         
  10  11  -2        154.75        165.71         2.75 o                         
  11  11  -2        229.93        240.51         6.19 o                         
  12  11  -2        305.08        302.44         5.00 o                         
  13  11  -2        129.82        107.87         3.54 o                         
   0  12  -2        357.96        362.42        16.80 o                         
   1  12  -2        331.34        318.94         7.52 o                         
   2  12  -2         17.94         17.47         1.77 o                         
   3  12  -2        597.65        600.60         6.19 o                         
   4  12  -2        115.34        131.45         2.19 o                         
   5  12  -2        148.70        142.15         3.00 o                         
   6  12  -2         40.45         32.06         2.45 o                         
   7  12  -2        961.07        936.26        13.35 o                         
   8  12  -2        215.62        210.15         4.47 o                         
   9  12  -2        301.82        239.62         3.75 o                         
   2   0  -1       5876.50       5574.65        68.15 o                         
   4   0  -1        121.79        118.32         2.88 o                         
   6   0  -1       7577.72       7616.74       137.05 o                         
   8   0  -1       2720.01       2801.82        53.94 o                         
  10   0  -1      10016.86       9983.62       181.26 o                         
  12   0  -1        741.91        782.00        28.74 o                         
  14   0  -1       3862.33       3867.17        43.27 o                         
  16   0  -1        304.88        298.85         7.71 o                         
  18   0  -1       2795.33       2765.73        84.44 o                         
  20   0  -1       4551.55       4784.95        86.65 o                         
  22   0  -1       2627.93       2699.54        28.93 o                         
  24   0  -1       1380.12       1474.48        15.99 o                         
   0   1  -1       4509.20       4219.65        43.39 o                         
   1   1  -1       3939.24       3614.41        34.34 o                         
   2   1  -1        986.46        933.02         7.09 o                         
   3   1  -1       1731.15       1648.12        14.92 o                         
   4   1  -1       1219.04       1177.52        10.01 o                         
   5   1  -1       5615.32       5329.59        54.11 o                         
   6   1  -1       6339.80       5958.13       107.87 o                         
   7   1  -1       9016.68       8447.57        86.94 o                         
   8   1  -1       7427.12       7491.92        96.29 o                         
   9   1  -1       1243.86       1187.34        20.78 o                         
  10   1  -1        579.47        588.29        11.55 o                         
  11   1  -1       1123.69       1049.35        18.13 o                         
  12   1  -1        292.20        245.28         6.93 o                         
  13   1  -1       2629.40       2578.26        20.41 o                         
  14   1  -1       1035.70       1045.46        10.42 o                         
  15   1  -1       2624.70       2615.88        22.63 o                         
  16   1  -1        381.23        364.03         5.15 o                         
  17   1  -1        385.01        385.87         5.01 o                         
  18   1  -1        894.58        920.73        16.55 o                         
  19   1  -1       3179.45       3356.96        43.77 o                         
  20   1  -1        486.71        489.06         5.29 o                         
  21   1  -1         77.86         78.14         3.07 o                         
  22   1  -1        252.20        272.02         4.42 o                         
  23   1  -1        492.95        510.58         5.96 o                         
  24   1  -1         66.57         67.36         2.21 o                         
  25   1  -1        616.09        571.23         8.13 o                         
   1   2  -1       2940.88       2729.63        26.03 o                         
   2   2  -1       2587.94       2466.83        20.87 o                         
   3   2  -1       4866.17       4820.37        60.96 o                         
   4   2  -1        487.31        475.71         5.69 o                         
   5   2  -1       2796.22       2688.89        34.70 o                         
   6   2  -1       3848.58       3625.42        49.14 o                         
   7   2  -1      12660.99      12047.01       154.09 o                         
   8   2  -1       1963.79       2158.60        18.64 o                         
   9   2  -1       1744.84       1657.66        23.39 o                         
  10   2  -1       3629.80       3503.80        38.78 o                         
  11   2  -1       1710.42       1655.07        30.51 o                         
  12   2  -1       1010.45       1012.37         9.90 o                         
  13   2  -1       6327.99       6249.63        53.05 o                         
  14   2  -1       2611.74       2540.33        22.47 o                         
  15   2  -1        226.81        198.97         3.92 o                         
  16   2  -1         33.96         42.24         2.74 o                         
  17   2  -1       1426.68       1456.03        16.36 o                         
  18   2  -1        306.22        305.78         4.93 o                         
  19   2  -1        467.03        471.16         8.95 o                         
  20   2  -1        377.12        362.76         6.51 o                         
  21   2  -1       1216.00       1253.27        14.02 o                         
  22   2  -1        172.94        168.50         3.23 o                         
  23   2  -1        975.66       1018.11        10.04 o                         
  24   2  -1        425.66        460.03         4.86 o                         
  25   2  -1        389.09        333.94        22.11 o                         
   0   3  -1      12524.72      11835.89       226.76 o                         
   1   3  -1       5829.70       5708.35        58.87 o                         
   2   3  -1       3872.20       3876.69        41.01 o                         
   3   3  -1       5188.02       5023.62        47.86 o                         
   4   3  -1       5631.91       5328.68        56.66 o                         
   5   3  -1        290.51        287.37         7.96 o                         
   6   3  -1        738.21        810.23        12.46 o                         
   7   3  -1        114.41        118.52         3.75 o                         
   8   3  -1       6782.43       6492.28        63.66 o                         
   9   3  -1       1045.97       1095.29        30.95 o                         
  10   3  -1        607.69        621.67        10.61 o                         
  11   3  -1        125.19        133.64         2.92 o                         
  12   3  -1       5904.43       5797.41        65.06 o                         
  13   3  -1        379.17        377.55         5.75 o                         
  14   3  -1        692.29        698.92         7.06 o                         
  15   3  -1        150.56        163.64         3.58 o                         
  16   3  -1       3645.06       3651.41        22.48 o                         
  17   3  -1        127.57        127.36         3.09 o                         
  18   3  -1       1533.71       1539.60        12.45 o                         
  19   3  -1        179.15        187.28         3.30 o                         
  20   3  -1        608.08        614.78         6.48 o                         
  21   3  -1        433.74        453.22         5.14 o                         
  22   3  -1       1909.50       2048.10        17.00 o                         
  23   3  -1        232.05        230.00         5.03 o                         
  24   3  -1        166.08        161.47         4.47 o                         
  25   3  -1         30.29         27.41         1.77 o                         
   1   4  -1       1292.98       1249.93        18.61 o                         
   2   4  -1        728.21        780.10        10.37 o                         
   3   4  -1       6983.98       7089.62        74.19 o                         
   4   4  -1       5392.95       5655.09        54.73 o                         
   5   4  -1       4861.78       4931.03        51.56 o                         
   6   4  -1       2228.16       2266.24        28.82 o                         
   7   4  -1        580.96        546.24        15.47 o                         
   8   4  -1       1452.76       1443.86        19.15 o                         
   9   4  -1       2019.17       1952.69        30.55 o                         
  10   4  -1        435.50        412.05        13.26 o                         
  11   4  -1       1543.64       1456.39        22.36 o                         
  12   4  -1         19.51         18.65         3.37 o                         
  13   4  -1       2152.30       2105.49        22.25 o                         
  14   4  -1        519.70        546.30         7.64 o                         
  15   4  -1        572.23        552.39         5.25 o                         
  16   4  -1        322.23        336.27         3.52 o                         
  17   4  -1       3942.89       3968.45        29.60 o                         
  18   4  -1        673.13        635.33         6.38 o                         
  19   4  -1        171.56        176.79         3.05 o                         
  20   4  -1         94.89         97.17         3.81 o                         
  21   4  -1        634.47        674.36        13.40 o                         
  22   4  -1          9.14         18.57         4.42 o                         
  23   4  -1        302.31        297.41         4.23 o                         
  24   4  -1        247.69        240.17        11.49 o                         
   0   5  -1       6421.22       6517.61       362.04 o                         
   1   5  -1       1221.83       1248.76        31.83 o                         
   2   5  -1        342.25        382.44        15.47 o                         
   3   5  -1         11.37         15.44         3.06 o                         
   4   5  -1       3524.09       3494.12        38.63 o                         
   5   5  -1       4356.20       4419.02        52.97 o                         
   6   5  -1       2871.80       3008.74        32.26 o                         
   7   5  -1        173.13        152.79         4.20 o                         
   8   5  -1        554.94        551.76         8.24 o                         
   9   5  -1        726.39        730.98        12.82 o                         
  10   5  -1        329.95        328.72         7.18 o                         
  11   5  -1        679.22        690.95        10.47 o                         
  12   5  -1        659.05        633.10        14.99 o                         
  13   5  -1        468.15        461.42         5.57 o                         
  14   5  -1        448.24        456.06         5.82 o                         
  15   5  -1       1561.85       1599.52        14.16 o                         
  16   5  -1       1494.99       1521.95        21.80 o                         
  17   5  -1        205.96        194.57         4.14 o                         
  18   5  -1        475.64        454.60         6.96 o                         
  19   5  -1       1220.55       1315.71        14.97 o                         
  20   5  -1        175.20        188.25         4.23 o                         
  21   5  -1        100.80        109.62         4.03 o                         
  22   5  -1        290.12        289.16        10.61 o                         
  23   5  -1        728.23        680.18        22.55 o                         
   1   6  -1       4572.06       4853.47        65.65 o                         
   2   6  -1       1085.64       1018.01        21.66 o                         
   3   6  -1        600.88        632.29         8.08 o                         
   4   6  -1        457.66        449.00         5.56 o                         
   5   6  -1       1563.19       1546.29        20.16 o                         
   6   6  -1       2498.09       2505.65        28.45 o                         
   7   6  -1        846.94        931.31        12.73 o                         
   8   6  -1         38.27         38.13         3.79 o                         
   9   6  -1        549.46        537.95         9.50 o                         
  10   6  -1       2956.33       3064.40        35.66 o                         
  11   6  -1        475.89        471.54         6.85 o                         
  12   6  -1        701.40        750.39         9.14 o                         
  13   6  -1         12.55         14.48         2.46 o                         
  14   6  -1       1211.03       1217.79        15.71 o                         
  15   6  -1        581.78        592.82         7.05 o                         
  16   6  -1       1000.22        977.02        12.07 o                         
  17   6  -1         60.95         58.83         3.89 o                         
  18   6  -1       1037.62       1057.54        12.59 o                         
  19   6  -1       1189.98       1169.97        13.27 o                         
  20   6  -1        816.34        879.58        12.18 o                         
  21   6  -1        248.74        230.02         5.31 o                         
  22   6  -1        107.86         87.21        16.36 o                         
  23   6  -1         49.45         32.72         1.77 o                         
   0   7  -1        359.05        331.58        15.03 o                         
   1   7  -1        630.93        604.12        11.61 o                         
   2   7  -1        285.81        267.52        12.38 o                         
   3   7  -1       2603.04       2528.26        38.14 o                         
   4   7  -1        162.11        165.19         8.06 o                         
   5   7  -1        414.52        393.60        11.88 o                         
   6   7  -1        288.88        257.61        12.82 o                         
   7   7  -1       1493.64       1445.41        24.92 o                         
   8   7  -1         78.01         80.88         3.80 o                         
   9   7  -1       1205.71       1260.68        10.70 o                         
  10   7  -1        874.30        867.87         9.10 o                         
  11   7  -1       1257.29       1278.37        13.36 o                         
  12   7  -1        349.38        355.31         4.48 o                         
  13   7  -1        224.12        215.30         3.84 o                         
  14   7  -1         12.04         15.07         3.72 o                         
  15   7  -1       2512.69       2449.49        32.51 o                         
  16   7  -1        474.22        481.81        12.38 o                         
  17   7  -1        238.44        242.10         4.75 o                         
  18   7  -1        335.87        351.21         6.54 o                         
  19   7  -1        949.46        995.10        13.76 o                         
  20   7  -1        192.66        191.96         4.03 o                         
  21   7  -1        189.70        186.57         4.42 o                         
   1   8  -1        220.80        219.08         8.14 o                         
   2   8  -1       1040.82       1029.52        19.26 o                         
   3   8  -1        772.70        815.60        10.02 o                         
   4   8  -1        820.12        847.71         7.82 o                         
   5   8  -1       1003.21       1033.31        12.92 o                         
   6   8  -1       1093.80       1162.91        12.13 o                         
   7   8  -1        546.37        531.58         8.24 o                         
   8   8  -1       1956.76       1986.03        18.79 o                         
   9   8  -1        441.95        444.45         8.49 o                         
  10   8  -1       1358.04       1303.96        12.25 o                         
  11   8  -1        232.27        249.37         6.39 o                         
  12   8  -1        206.68        206.55         4.18 o                         
  13   8  -1        872.15        825.74         8.95 o                         
  14   8  -1        596.70        595.52         6.84 o                         
  15   8  -1        106.57         93.86         4.38 o                         
  16   8  -1        130.24        140.21         4.66 o                         
  17   8  -1        296.84        335.56         6.25 o                         
  18   8  -1        400.74        375.79         8.84 o                         
  19   8  -1         48.84         41.58         2.50 o                         
  20   8  -1        110.10         83.35         4.42 o                         
   0   9  -1       1502.19       1649.01        18.54 o                         
   1   9  -1       1206.87       1232.99        10.71 o                         
   2   9  -1         27.49         39.28         3.51 o                         
   3   9  -1       1990.11       2040.53        23.95 o                         
   4   9  -1        685.26        706.01         8.28 o                         
   5   9  -1        378.56        361.48         5.38 o                         
   6   9  -1        206.71        194.93         3.67 o                         
   7   9  -1        691.36        725.56        10.04 o                         
   8   9  -1       1070.83       1054.61        11.95 o                         
   9   9  -1        440.74        416.46         7.50 o                         
  10   9  -1        239.04        231.66         5.26 o                         
  11   9  -1        322.60        340.46         5.77 o                         
  12   9  -1       1262.99       1308.20        14.63 o                         
  13   9  -1        847.69        844.00         9.44 o                         
  14   9  -1        285.55        282.59         6.55 o                         
  15   9  -1        181.13        178.44         4.13 o                         
  16   9  -1        178.03        191.39         8.40 o                         
  17   9  -1        159.66        132.83        11.49 o                         
  18   9  -1        357.51        290.91         6.19 o                         
   1  10  -1       1767.00       1783.54        19.91 o                         
   2  10  -1        315.54        318.70         5.77 o                         
   3  10  -1        364.96        386.52         7.80 o                         
   4  10  -1         28.80         24.73         2.92 o                         
   5  10  -1        485.26        509.25         7.48 o                         
   6  10  -1         27.98         24.41         3.31 o                         
   7  10  -1        116.70        124.70         5.63 o                         
   8  10  -1        560.71        582.10        11.49 o                         
   9  10  -1        850.65        955.40        13.76 o                         
  10  10  -1        263.37        243.83         7.52 o                         
  11  10  -1         53.00         49.43         2.98 o                         
  12  10  -1        251.57        273.99         5.75 o                         
  13  10  -1        597.08        592.78         8.75 o                         
  14  10  -1        197.51        179.50         5.31 o                         
  15  10  -1        206.65        176.84         4.42 o                         
   0  11  -1       1224.15       1335.88        26.53 o                         
   1  11  -1        562.91        565.50         9.51 o                         
   2  11  -1        228.49        240.78         4.75 o                         
   3  11  -1        607.73        592.35         9.38 o                         
   4  11  -1        833.53        860.17        16.36 o                         
   5  11  -1        246.59        241.02         5.63 o                         
   6  11  -1       1032.65       1074.83        15.01 o                         
   7  11  -1        310.21        323.63         6.25 o                         
   8  11  -1        435.00        444.50         5.18 o                         
   9  11  -1          2.07          3.24         2.55 o                         
  10  11  -1        652.93        685.75         8.68 o                         
  11  11  -1        263.45        268.38         4.66 o                         
  12  11  -1        180.48        173.31         5.31 o                         
  13  11  -1         11.13         12.96         1.88 o                         
   1  12  -1        748.87        751.97        10.63 o                         
   2  12  -1        460.46        449.43        11.45 o                         
   3  12  -1        760.18        762.56        10.63 o                         
   4  12  -1         59.43         59.77         2.34 o                         
   5  12  -1        837.54        845.58        21.31 o                         
   6  12  -1       1056.10       1105.12        43.33 o                         
   7  12  -1        159.93        142.43        29.62 o                         
   8  12  -1          3.99          3.54         1.88 o                         
   9  12  -1        353.02        300.01         8.84 o                         
  10  12  -1        255.68        192.82         3.54 o                         
   0  13  -1        232.26        169.47         4.86 o                         
   1  13  -1        248.32        177.73         3.54 o                         
   2   0   0       2186.15       2109.57        38.02 o                         
   4   0   0      14539.67      14312.74       177.56 o                         
   6   0   0      12364.95      11648.48       118.60 o                         
   8   0   0       8983.18       8329.31       106.29 o                         
  10   0   0      18036.89      17646.32       225.48 o                         
  12   0   0        246.87        273.30        21.22 o                         
  14   0   0       9395.37       9410.85       173.70 o                         
  16   0   0         67.41         59.86         5.89 o                         
  18   0   0        567.82        624.20         9.80 o                         
  20   0   0        355.52        356.34        10.61 o                         
  22   0   0       1856.67       1881.86        20.76 o                         
  24   0   0        161.47        161.37         4.38 o                         
   1   1   0      12717.87      12119.62       213.10 o                         
   2   1   0       4105.30       4024.86        42.37 o                         
   3   1   0       1058.17       1090.05        14.68 o                         
   4   1   0      10450.09       9490.67       119.11 o                         
   5   1   0      76842.84      72606.45       732.52 o                         
   6   1   0      13620.29      13320.81       124.69 o                         
   7   1   0       1209.44       1061.85        10.98 o                         
   8   1   0       1350.57       1283.86        12.86 o                         
   9   1   0      24746.66      23752.00       515.72 o                         
  10   1   0       2124.34       2177.93        24.50 o                         
  11   1   0        774.34        700.03        11.05 o                         
  12   1   0       5131.64       5135.09        42.40 o                         
  13   1   0        722.80        740.12         9.95 o                         
  14   1   0        272.21        280.88         5.49 o                         
  15   1   0       3456.40       3441.38        38.29 o                         
  16   1   0        732.39        798.07         8.76 o                         
  17   1   0       1142.42       1199.14        20.07 o                         
  18   1   0        104.65        107.38         2.99 o                         
  19   1   0        189.20        192.72         4.48 o                         
  20   1   0       1359.83       1420.77        25.20 o                         
  21   1   0        103.72         99.74         3.89 o                         
  22   1   0          2.49          4.49         2.85 o                         
  23   1   0          8.46         11.85         2.40 o                         
  24   1   0          7.55         10.08         1.85 o                         
  25   1   0         36.68         38.21         2.65 o                         
   0   2   0       3664.20       3705.40        67.20 o                         
   1   2   0        108.68        127.84         3.42 o                         
   2   2   0      20583.05      19623.73        28.76 o                         
   3   2   0      50970.04      48873.70       428.69 o                         
   4   2   0       5064.34       5108.64        45.87 o                         
   5   2   0        471.64        456.78         7.42 o                         
   6   2   0      17424.60      16677.06       208.83 o                         
   7   2   0      22914.66      21874.34       267.40 o                         
   8   2   0      11525.96      11107.37        98.58 o                         
   9   2   0       1684.01       1536.12        27.18 o                         
  10   2   0       3261.86       3074.69        47.35 o                         
  11   2   0      16717.83      16920.21       175.44 o                         
  12   2   0       2072.31       2050.20        21.17 o                         
  13   2   0        773.55        704.45         8.03 o                         
  14   2   0       2594.44       2684.66        30.55 o                         
  15   2   0       1988.82       1981.82        18.85 o                         
  16   2   0        182.56        180.00         4.01 o                         
  17   2   0       1345.50       1364.84        10.67 o                         
  18   2   0         22.80         28.42         2.99 o                         
  19   2   0         61.24         61.80         3.72 o                         
  20   2   0        863.50        832.89        10.37 o                         
  21   2   0        510.06        540.08         6.87 o                         
  22   2   0        640.98        662.44         7.58 o                         
  23   2   0        193.13        199.57         3.60 o                         
  24   2   0          8.22          7.07         1.58 o                         
  25   2   0        227.96        183.24         6.19 o                         
   1   3   0        812.74        805.06         7.38 o                         
   2   3   0      91895.04      87066.73       680.07 o                         
   3   3   0       1535.91       1388.34        12.57 o                         
   4   3   0      13711.59      13315.76       147.92 o                         
   5   3   0       1329.37       1388.97        32.72 o                         
   6   3   0      45272.98      44957.72       557.96 o                         
   7   3   0          5.47         13.38         6.63 o                         
   8   3   0       7916.96       7498.23        77.76 o                         
   9   3   0         80.69         76.22         2.65 o                         
  10   3   0       2183.25       2138.79        31.57 o                         
  11   3   0         32.34         29.02         3.53 o                         
  12   3   0      11047.39      11128.60       101.39 o                         
  13   3   0        227.23        222.36         4.73 o                         
  14   3   0        109.72         97.26         3.10 o                         
  15   3   0        129.09        157.08         3.15 o                         
  16   3   0       3195.83       3291.79        26.82 o                         
  17   3   0        145.35        150.94         3.34 o                         
  18   3   0        286.70        298.66         4.74 o                         
  19   3   0       1361.74       1293.31        15.62 o                         
  20   3   0        336.16        345.66         4.42 o                         
  21   3   0         15.67         16.10         2.33 o                         
  22   3   0         47.27         43.72         2.24 o                         
  23   3   0          7.40          7.57         1.71 o                         
  24   3   0         49.87         55.79         2.04 o                         
  25   3   0         24.54         18.57         1.77 o                         
   0   4   0       9407.76       9064.29       179.94 o                         
   1   4   0       9668.68       8806.08        95.55 o                         
   2   4   0       5820.72       5887.70        50.98 o                         
   3   4   0      24224.44      23839.61       172.49 o                         
   4   4   0       2457.61       2314.92        18.37 o                         
   5   4   0       5549.77       5859.53        48.24 o                         
   6   4   0        463.11        418.79         8.84 o                         
   7   4   0      10948.96      10728.93       191.88 o                         
   8   4   0         13.11         39.79         4.42 o                         
   9   4   0       2971.40       2877.18        55.71 o                         
  10   4   0        654.45        594.68        11.05 o                         
  11   4   0       5986.07       6003.59        62.83 o                         
  12   4   0        210.47        194.56         7.07 o                         
  13   4   0        890.85        807.49         8.59 o                         
  14   4   0        878.65        947.95         8.90 o                         
  15   4   0        823.11        889.68         7.29 o                         
  16   4   0         26.47         29.34         2.86 o                         
  17   4   0       1676.72       1663.08        16.36 o                         
  18   4   0         13.58         19.60         2.50 o                         
  19   4   0        294.61        290.37         4.22 o                         
  20   4   0          3.82          4.57         2.00 o                         
  21   4   0         16.83         18.92         2.98 o                         
  22   4   0        243.96        235.36         6.19 o                         
  23   4   0        262.79        276.76         7.07 o                         
  24   4   0        191.55        203.93         4.86 o                         
   1   5   0       4365.11       4283.47        58.42 o                         
   2   5   0      13044.68      13186.70       145.76 o                         
   3   5   0       3909.20       3895.09        30.62 o                         
   4   5   0       4924.75       4941.34        38.14 o                         
   5   5   0      20055.99      19937.45       159.28 o                         
   6   5   0       3358.43       3179.04        80.38 o                         
   7   5   0        624.71        658.56         8.49 o                         
   8   5   0       1835.44       1670.94        26.08 o                         
   9   5   0       9500.49       9649.46       189.22 o                         
  10   5   0       1716.98       1724.16        37.58 o                         
  11   5   0        309.46        304.38         5.74 o                         
  12   5   0       1928.15       1936.27        25.84 o                         
  13   5   0        915.33        964.09        11.71 o                         
  14   5   0        945.40        997.93        13.80 o                         
  15   5   0        899.54        905.86         9.99 o                         
  16   5   0       1722.60       1671.96        14.79 o                         
  17   5   0       1589.40       1549.66        16.73 o                         
  18   5   0         27.88         30.85         3.89 o                         
  19   5   0       1091.23       1129.41        13.27 o                         
  20   5   0        382.51        420.63         6.13 o                         
  21   5   0         22.50         28.08         2.87 o                         
  22   5   0        188.17        181.64         4.03 o                         
  23   5   0        247.49        229.90         5.31 o                         
   0   6   0      14700.46      14820.07       189.13 o                         
   1   6   0        570.98        613.12        10.72 o                         
   2   6   0          4.44          7.07         2.36 o                         
   3   6   0        997.19       1013.76         9.26 o                         
   4   6   0      20900.91      21161.42       141.69 o                         
   5   6   0         42.28         34.88         2.26 o                         
   6   6   0       2445.43       2395.62        16.92 o                         
   7   6   0        160.83        153.21         3.06 o                         
   8   6   0       5792.61       5949.62        77.95 o                         
   9   6   0        338.88        296.57         4.88 o                         
  10   6   0       6700.54       6803.87        63.33 o                         
  11   6   0        220.16        221.91         3.73 o                         
  12   6   0        189.96        190.41         4.09 o                         
  13   6   0        441.38        463.08         5.56 o                         
  14   6   0       3184.20       3333.61        33.82 o                         
  15   6   0         88.89         85.66         3.59 o                         
  16   6   0         47.63         40.97         3.37 o                         
  17   6   0         42.65         41.74         3.14 o                         
  18   6   0        587.78        623.44         7.27 o                         
  19   6   0         81.76         89.47         3.38 o                         
  20   6   0         22.88         27.97         2.69 o                         
  21   6   0        392.76        394.94         6.33 o                         
  22   6   0         37.06         34.77         8.40 o                         
  23   6   0          8.95          7.07         1.77 o                         
   1   7   0       7964.82       8261.86        68.05 o                         
   2   7   0       1035.67       1023.68        15.75 o                         
   3   7   0       2089.10       2076.86        19.86 o                         
   4   7   0       1682.14       1733.10        17.25 o                         
   5   7   0       6079.04       6007.79        45.76 o                         
   6   7   0          7.08         11.12         2.80 o                         
   7   7   0        701.05        698.69         7.73 o                         
   8   7   0          5.76          7.59         2.88 o                         
   9   7   0       4193.05       4429.11        38.40 o                         
  10   7   0         12.48         11.08         1.98 o                         
  11   7   0        359.43        332.04         5.54 o                         
  12   7   0        244.70        248.54         4.13 o                         
  13   7   0       1261.37       1287.72        13.15 o                         
  14   7   0         18.33         17.26         2.99 o                         
  15   7   0        590.96        611.00         6.62 o                         
  16   7   0        417.82        392.76         9.21 o                         
  17   7   0       1092.34       1102.60        15.93 o                         
  18   7   0         65.10         61.98         4.03 o                         
  19   7   0        281.81        297.54         5.63 o                         
  20   7   0        278.83        268.68         9.28 o                         
  21   7   0         55.91         47.64         3.98 o                         
   0   8   0       3275.37       3279.09        38.39 o                         
   1   8   0       1314.90       1383.11        15.05 o                         
   2   8   0        773.80        761.33        10.72 o                         
   3   8   0       2411.31       2469.19        17.81 o                         
   4   8   0       4236.46       4450.20        28.29 o                         
   5   8   0        288.61        284.53         4.79 o                         
   6   8   0        656.19        670.91         7.12 o                         
   7   8   0       2638.29       2788.12        22.21 o                         
   8   8   0       1310.35       1350.85        12.19 o                         
   9   8   0         14.48         10.72         2.51 o                         
  10   8   0       1115.44       1134.19        11.60 o                         
  11   8   0       3181.58       3046.41        25.42 o                         
  12   8   0       3388.12       3261.88        24.48 o                         
  13   8   0         81.46         81.73         3.04 o                         
  14   8   0       1397.32       1438.83        14.14 o                         
  15   8   0        300.78        290.82         4.63 o                         
  16   8   0         16.07         15.78         3.11 o                         
  17   8   0        433.03        437.66         7.17 o                         
  18   8   0        718.68        705.52        14.15 o                         
  19   8   0        104.25        102.57         3.54 o                         
  20   8   0          6.56          3.54         1.77 o                         
   1   9   0         19.21         22.27         2.33 o                         
   2   9   0       2792.22       2925.60        30.05 o                         
   3   9   0        413.94        424.62         5.23 o                         
   4   9   0        310.85        333.17         4.66 o                         
   5   9   0         12.38         14.03         3.29 o                         
   6   9   0       3314.03       3408.87        31.28 o                         
   7   9   0        384.83        350.30         4.19 o                         
   8   9   0       2421.61       2402.01        18.41 o                         
   9   9   0        330.98        338.05         5.23 o                         
  10   9   0       1080.40       1085.46        11.16 o                         
  11   9   0         36.45         43.97         2.80 o                         
  12   9   0       1058.86       1105.05        11.27 o                         
  13   9   0        885.88        965.27        11.39 o                         
  14   9   0        466.45        485.21         6.79 o                         
  15   9   0        634.23        599.66        12.65 o                         
  16   9   0        173.97        194.09         4.38 o                         
  17   9   0         12.87         15.03         3.54 o                         
  18   9   0         63.59         68.08         2.65 o                         
   0  10   0        198.54        181.60         4.04 o                         
   1  10   0       3707.63       3837.68        28.64 o                         
   2  10   0         72.21         59.95         3.07 o                         
   3  10   0       2474.51       2554.00        24.09 o                         
   4  10   0        287.81        284.75         4.33 o                         
   5  10   0        270.47        277.24         6.06 o                         
   6  10   0       1298.62       1310.13        15.27 o                         
   7  10   0       1994.75       2132.64        27.04 o                         
   8  10   0        193.90        209.66         3.94 o                         
   9  10   0         12.77         17.81         2.78 o                         
  10  10   0        177.87        170.04         4.02 o                         
  11  10   0       1021.91       1049.22        12.65 o                         
  12  10   0         38.22         36.15         2.40 o                         
  13  10   0         48.34         49.56         2.14 o                         
  14  10   0        567.66        550.82         7.51 o                         
  15  10   0        386.84        376.68         8.84 o                         
   1  11   0        679.85        707.23        10.25 o                         
   2  11   0       2579.22       2651.64        47.28 o                         
   3  11   0        499.76        537.42        10.44 o                         
   4  11   0          2.14          4.41         2.60 o                         
   5  11   0         89.72         93.83         3.06 o                         
   6  11   0        974.67       1021.21        11.74 o                         
   7  11   0        206.53        209.67         3.63 o                         
   8  11   0        119.80        136.74         3.09 o                         
   9  11   0        759.34        770.09        11.61 o                         
  10  11   0        445.47        487.25         6.13 o                         
  11  11   0          0.70          2.12         1.82 o                         
  12  11   0        639.18        649.83         9.38 o                         
  13  11   0        399.55        327.92        10.17 o                         
   0  12   0        478.75        509.22        10.61 o                         
   1  12   0          9.95          8.94         2.76 o                         
   2  12   0         32.64         33.19         3.54 o                         
   3  12   0        218.12        198.65        15.92 o                         
   4  12   0        233.65        226.42         4.38 o                         
   5  12   0        243.80        230.03         4.43 o                         
   6  12   0         93.82         87.41         2.04 o                         
   7  12   0        916.95        926.35        12.04 o                         
   8  12   0       1513.35       1392.09        26.53 o                         
   9  12   0         76.96         58.32         4.86 o                         
  10  12   0          9.46          7.96         1.77 o                         
   1  13   0        425.66        302.50        12.82 o                         
   2  13   0         68.75         44.21         1.77 o                         
   2   0   1       6832.95       6379.02       112.30 o                         
   4   0   1         97.06         92.92         2.65 o                         
   6   0   1      10588.04      10743.68        95.38 o                         
   8   0   1       2270.76       2268.32        25.17 o                         
  10   0   1      11248.99      11082.01       160.16 o                         
  12   0   1        299.31        335.12        12.38 o                         
  14   0   1       3484.69       3535.64        48.31 o                         
  16   0   1        474.61        514.39        12.38 o                         
  18   0   1       3471.99       3604.28        46.89 o                         
  20   0   1       4223.36       4435.11        57.21 o                         
  22   0   1       2864.13       2991.93        54.82 o                         
  24   0   1       1210.34       1251.50        22.99 o                         
   0   1   1       4328.91       4124.46        51.89 o                         
   1   1   1       4317.02       4150.60        52.52 o                         
   2   1   1        992.25        956.06        10.54 o                         
   3   1   1       1279.16       1237.00        13.44 o                         
   4   1   1       1490.77       1470.78        15.99 o                         
   5   1   1       4949.81       4857.84        43.88 o                         
   6   1   1       6556.14       6346.16        94.44 o                         
   7   1   1       6722.91       6718.20        79.03 o                         
   8   1   1       7169.08       7183.06        75.04 o                         
   9   1   1        927.42        815.15        11.21 o                         
  10   1   1        658.15        693.35         8.63 o                         
  11   1   1       1685.27       1629.27        21.62 o                         
  12   1   1        452.60        427.15         6.40 o                         
  13   1   1       2849.73       2806.34        25.74 o                         
  14   1   1        807.12        802.93         9.84 o                         
  15   1   1       2412.84       2411.07        24.48 o                         
  16   1   1        606.16        594.05         7.84 o                         
  17   1   1        359.73        368.53         5.06 o                         
  18   1   1        921.24        984.03         9.41 o                         
  19   1   1       3284.83       3416.98        29.02 o                         
  20   1   1        396.52        397.20         5.96 o                         
  21   1   1         35.79         39.59         4.38 o                         
  22   1   1        309.30        335.64         5.43 o                         
  23   1   1        853.54        867.09         7.91 o                         
  24   1   1         60.20         55.26         1.98 o                         
  25   1   1        503.10        481.62        11.05 o                         
   1   2   1       2685.50       2655.47        28.08 o                         
   2   2   1       2201.15       2100.70        29.62 o                         
   3   2   1       3472.05       3465.15        48.08 o                         
   4   2   1        492.09        488.43         5.63 o                         
   5   2   1       2666.38       2677.97        28.59 o                         
   6   2   1       4777.38       4702.23        60.33 o                         
   7   2   1      13477.86      13312.63       136.64 o                         
   8   2   1       2014.44       2259.40        21.87 o                         
   9   2   1       2180.11       2159.62        28.32 o                         
  10   2   1       3504.74       3464.06        32.69 o                         
  11   2   1       1612.49       1516.19        16.47 o                         
  12   2   1        715.70        719.83        10.59 o                         
  13   2   1       5744.61       5798.86        43.79 o                         
  14   2   1       2868.33       2866.71        25.48 o                         
  15   2   1        205.32        190.01         4.45 o                         
  16   2   1        106.45        108.72         3.67 o                         
  17   2   1       1155.95       1187.65        17.91 o                         
  18   2   1        601.45        618.61         6.75 o                         
  19   2   1        362.00        369.95         4.09 o                         
  20   2   1        379.92        355.44         5.74 o                         
  21   2   1       1661.70       1727.35        34.48 o                         
  22   2   1        159.73        162.17         3.54 o                         
  23   2   1        851.84        876.61         8.18 o                         
  24   2   1        595.77        639.63         6.51 o                         
  25   2   1        655.49        624.17         8.13 o                         
   0   3   1      14306.34      14261.49       347.45 o                         
   1   3   1       5546.06       5584.95        50.84 o                         
   2   3   1       3772.69       3858.39        41.51 o                         
   3   3   1       4759.63       4687.50        38.44 o                         
   4   3   1       8161.20       8091.61        72.73 o                         
   5   3   1        305.96        319.15         7.07 o                         
   6   3   1        600.06        655.92        16.36 o                         
   7   3   1         90.43         99.98         4.03 o                         
   8   3   1       6407.00       6386.82        67.04 o                         
   9   3   1        939.02        999.93        11.33 o                         
  10   3   1        396.59        401.01         6.07 o                         
  11   3   1        137.27        146.19         2.68 o                         
  12   3   1       6412.61       6419.57        58.84 o                         
  13   3   1        412.18        421.34         9.85 o                         
  14   3   1        684.49        682.23         9.43 o                         
  15   3   1        101.22        106.70         3.01 o                         
  16   3   1       4269.37       4351.18        54.15 o                         
  17   3   1        146.64        151.66         3.89 o                         
  18   3   1       1031.89       1007.08         9.64 o                         
  19   3   1        180.22        188.07         3.63 o                         
  20   3   1        825.48        825.63         8.84 o                         
  21   3   1        432.53        438.57         5.41 o                         
  22   3   1       1944.89       2046.73        25.65 o                         
  23   3   1        277.43        272.24         4.23 o                         
  24   3   1        227.24        231.14         3.06 o                         
  25   3   1         38.09         34.05         1.25 o                         
   1   4   1        842.17        808.59        11.05 o                         
   2   4   1        427.00        482.08         8.37 o                         
   3   4   1       6293.87       6508.63        50.60 o                         
   4   4   1       5167.27       5660.38        46.74 o                         
   5   4   1       4582.74       4799.99        40.17 o                         
   6   4   1       2545.42       2615.55        33.18 o                         
   7   4   1        476.91        448.21        12.38 o                         
   8   4   1       1628.26       1624.13        33.60 o                         
   9   4   1        829.36        803.90        14.02 o                         
  10   4   1        303.05        284.27         3.92 o                         
  11   4   1       1924.98       1877.05        20.93 o                         
  12   4   1         11.55          4.72         3.95 o                         
  13   4   1       2126.95       2171.61        36.70 o                         
  14   4   1        451.24        474.23         4.64 o                         
  15   4   1        579.80        587.63         7.45 o                         
  16   4   1        336.60        350.19         4.11 o                         
  17   4   1       4288.89       4388.60        35.82 o                         
  18   4   1        627.36        585.38         7.28 o                         
  19   4   1        165.88        171.57         4.08 o                         
  20   4   1         27.87         23.44         2.33 o                         
  21   4   1       1065.93       1123.43        18.68 o                         
  22   4   1         12.12          7.96         3.13 o                         
  23   4   1        129.53        126.92         3.75 o                         
  24   4   1        239.43        234.76         3.75 o                         
   0   5   1       7158.49       7562.81       138.82 o                         
   1   5   1       1339.44       1376.03        15.03 o                         
   2   5   1        389.21        450.23         6.40 o                         
   3   5   1         64.70         65.81         2.89 o                         
   4   5   1       2794.27       2767.10        22.68 o                         
   5   5   1       3980.82       4057.39        31.94 o                         
   6   5   1       2574.85       2772.80        27.44 o                         
   7   5   1        423.52        410.37         7.04 o                         
   8   5   1       1104.21       1120.95        11.92 o                         
   9   5   1        701.76        684.93         7.10 o                         
  10   5   1        226.51        209.94         4.66 o                         
  11   5   1       1128.33       1161.94        13.91 o                         
  12   5   1        968.94        941.03        14.31 o                         
  13   5   1        441.50        439.38         5.17 o                         
  14   5   1        187.06        186.63         3.77 o                         
  15   5   1       1146.33       1181.22        16.28 o                         
  16   5   1       1816.71       1908.85        21.27 o                         
  17   5   1        190.50        182.23         3.86 o                         
  18   5   1        494.24        513.99         6.63 o                         
  19   5   1       1087.94       1179.31        13.78 o                         
  20   5   1        277.43        291.84         5.11 o                         
  21   5   1         33.82         35.63         2.69 o                         
  22   5   1        439.21        445.01        11.45 o                         
  23   5   1        999.88        899.44        73.39 o                         
   1   6   1       4112.98       4258.26        59.60 o                         
   2   6   1       2162.05       2181.85        21.62 o                         
   3   6   1        468.59        514.32         8.50 o                         
   4   6   1        387.40        399.15         5.52 o                         
   5   6   1       1480.38       1518.46        10.91 o                         
   6   6   1       2992.37       3083.39        27.24 o                         
   7   6   1        737.17        818.82         8.70 o                         
   8   6   1          7.45          8.20         2.08 o                         
   9   6   1        374.50        375.07         5.29 o                         
  10   6   1       2704.34       2697.49        25.99 o                         
  11   6   1        553.49        551.12         5.30 o                         
  12   6   1        423.95        463.76         4.83 o                         
  13   6   1          4.46          4.90         2.74 o                         
  14   6   1       1451.35       1526.90        17.69 o                         
  15   6   1        601.12        616.60        10.54 o                         
  16   6   1        928.56        909.06        15.37 o                         
  17   6   1         75.64         79.92         4.40 o                         
  18   6   1       1304.54       1335.73        23.49 o                         
  19   6   1       1148.18       1096.24        13.15 o                         
  20   6   1        847.50        899.61        12.50 o                         
  21   6   1        345.12        333.69        10.61 o                         
  22   6   1        181.47        167.12         5.31 o                         
  23   6   1         50.73         34.48         1.77 o                         
   0   7   1        419.13        393.12         9.35 o                         
   1   7   1        235.27        242.98         5.14 o                         
   2   7   1        326.62        330.91         5.39 o                         
   3   7   1       1980.10       1975.56        17.55 o                         
   4   7   1        153.60        152.46         3.49 o                         
   5   7   1        478.13        470.53         7.38 o                         
   6   7   1        328.46        310.60         6.23 o                         
   7   7   1       1366.74       1407.88        14.37 o                         
   8   7   1         73.62         86.64         2.57 o                         
   9   7   1       1388.30       1478.35         9.81 o                         
  10   7   1       1002.01       1008.52         7.17 o                         
  11   7   1        788.21        838.24         6.52 o                         
  12   7   1        224.77        229.22         3.34 o                         
  13   7   1        307.18        304.44         4.55 o                         
  14   7   1         41.82         46.81         3.59 o                         
  15   7   1       2792.97       2798.71        27.63 o                         
  16   7   1        469.40        472.20         5.43 o                         
  17   7   1        202.86        208.24         4.69 o                         
  18   7   1        332.79        354.57         8.84 o                         
  19   7   1       1181.68       1253.73        23.87 o                         
  20   7   1        145.93        143.44         5.31 o                         
  21   7   1        118.18        104.93         3.98 o                         
   1   8   1        417.71        409.03         5.72 o                         
   2   8   1        724.39        736.17         6.99 o                         
   3   8   1        554.66        601.64         5.85 o                         
   4   8   1        696.91        742.33         5.92 o                         
   5   8   1       1530.88       1572.21        11.11 o                         
   6   8   1        730.33        809.39         7.20 o                         
   7   8   1        450.94        439.48         4.66 o                         
   8   8   1       1605.84       1652.20        12.03 o                         
   9   8   1        489.06        501.59         5.22 o                         
  10   8   1       1774.56       1781.08        13.03 o                         
  11   8   1        284.18        317.85         3.75 o                         
  12   8   1         82.92         87.45         2.36 o                         
  13   8   1       1021.26       1007.33        17.23 o                         
  14   8   1        874.54        929.73        11.39 o                         
  15   8   1        112.95        109.46         3.88 o                         
  16   8   1         22.43         24.82         3.11 o                         
  17   8   1        135.32        155.59         4.24 o                         
  18   8   1        633.93        625.23        26.53 o                         
  19   8   1         20.03         15.92         2.65 o                         
   0   9   1       1818.51       1985.98        21.95 o                         
   1   9   1       1067.91       1105.56         8.74 o                         
   2   9   1         18.27         23.24         2.39 o                         
   3   9   1       1636.48       1731.70        15.10 o                         
   4   9   1        964.18       1027.32         8.90 o                         
   5   9   1        276.62        264.29         4.74 o                         
   6   9   1        173.42        165.23         3.32 o                         
   7   9   1        455.30        476.41         5.45 o                         
   8   9   1        957.63        940.72         8.12 o                         
   9   9   1        424.56        411.09         4.43 o                         
  10   9   1        267.70        263.00         3.59 o                         
  11   9   1        194.75        198.38         3.21 o                         
  12   9   1       1241.15       1294.87        12.81 o                         
  13   9   1        941.70        969.65        16.82 o                         
  14   9   1         81.40         83.51         3.38 o                         
  15   9   1        224.82        238.28         4.23 o                         
  16   9   1        293.42        322.48         5.92 o                         
  17   9   1        157.16        152.97         5.31 o                         
  18   9   1        406.70        382.87         7.96 o                         
   1  10   1       1380.77       1392.86        11.37 o                         
   2  10   1        369.76        394.47         4.69 o                         
   3  10   1        524.54        550.54         6.24 o                         
   4  10   1         27.24         31.37         3.29 o                         
   5  10   1        136.06        138.71         3.47 o                         
   6  10   1         29.93         24.76         2.52 o                         
   7  10   1        275.84        296.84         5.11 o                         
   8  10   1        614.19        637.54         7.28 o                         
   9  10   1        765.64        863.70         9.06 o                         
  10  10   1        267.54        254.98         3.94 o                         
  11  10   1        117.70        115.92         3.31 o                         
  12  10   1        281.68        304.73         8.42 o                         
  13  10   1        547.17        563.20         9.58 o                         
  14  10   1        144.62        135.55         3.61 o                         
  15  10   1        196.43        188.34         4.42 o                         
   0  11   1        880.37        973.79        27.85 o                         
   1  11   1        503.19        536.74         9.05 o                         
   2  11   1        254.54        270.91         5.13 o                         
   3  11   1        916.70        963.39        11.74 o                         
   4  11   1        560.40        595.88         6.08 o                         
   5  11   1        180.57        177.26         2.99 o                         
   6  11   1        809.67        856.68        13.33 o                         
   7  11   1        525.52        557.12         6.29 o                         
   8  11   1        439.63        459.87         5.41 o                         
   9  11   1          2.11          1.77         2.21 o                         
  10  11   1        428.88        444.90         5.07 o                         
  11  11   1        280.91        291.13         7.96 o                         
  12  11   1        491.19        482.69        10.61 o                         
  13  11   1         12.74         14.32         1.47 o                         
   1  12   1        558.92        565.38         6.79 o                         
   2  12   1        550.18        556.08        11.49 o                         
   3  12   1        675.40        659.37         9.05 o                         
   4  12   1         43.09         40.14         2.18 o                         
   5  12   1        677.02        702.90         6.95 o                         
   6  12   1        865.52        898.96        15.58 o                         
   7  12   1        219.54        240.32         3.21 o                         
   8  12   1         26.09         27.20         1.53 o                         
   9  12   1        240.40        197.25         3.40 o                         
   0  13   1        196.89        148.55         2.50 o                         
   1  13   1        174.00        124.67         2.65 o                         
   0   0   2      58703.36      53137.98       931.88 o                         
   2   0   2       4836.85       4647.89        82.23 o                         
   4   0   2       9527.56       9185.76       270.53 o                         
   6   0   2       3216.41       3261.99        35.05 o                         
   8   0   2       4284.58       4190.20        45.26 o                         
  10   0   2        662.39        699.78        13.26 o                         
  12   0   2       1344.98       1366.70        13.36 o                         
  14   0   2        490.27        496.60         9.49 o                         
  16   0   2        224.73        219.08        19.89 o                         
  18   0   2       1430.06       1515.07        21.56 o                         
  20   0   2       1137.01       1213.30        17.81 o                         
  22   0   2       1297.02       1371.25        26.53 o                         
  24   0   2        505.71        485.35         7.29 o                         
   1   1   2       4286.17       4197.44        20.22 o                         
   2   1   2        319.81        279.62        15.70 o                         
   3   1   2       6464.69       6248.11        78.47 o                         
   4   1   2      27605.30      27644.21       280.04 o                         
   5   1   2        357.69        366.35         4.07 o                         
   6   1   2         57.24         55.37         1.73 o                         
   7   1   2        100.60        100.64         2.65 o                         
   8   1   2       1130.40       1230.81        12.93 o                         
   9   1   2       4272.13       4126.67        44.58 o                         
  10   1   2        311.34        326.50         5.51 o                         
  11   1   2       1264.25       1264.73        14.12 o                         
  12   1   2        308.14        270.03         4.29 o                         
  13   1   2        839.35        822.04         6.09 o                         
  14   1   2        446.64        463.49         6.46 o                         
  15   1   2        660.12        723.01        11.36 o                         
  16   1   2        767.21        813.45         8.99 o                         
  17   1   2        735.50        737.08         8.49 o                         
  18   1   2        279.09        302.71         4.73 o                         
  19   1   2        162.71        170.42         3.75 o                         
  20   1   2        753.12        781.76        10.37 o                         
  21   1   2        594.53        624.05         7.52 o                         
  22   1   2        210.97        230.34         5.63 o                         
  23   1   2        142.98        142.05         3.09 o                         
  24   1   2          5.86          6.41         1.64 o                         
  25   1   2        412.77        358.42        10.61 o                         
   0   2   2       3961.29       4043.09        73.39 o                         
   1   2   2       4584.38       4676.97        42.11 o                         
   2   2   2       8720.87       9073.52        93.25 o                         
   3   2   2       9079.97       9188.83        81.90 o                         
   4   2   2      13190.62      13325.70       118.26 o                         
   5   2   2       4425.65       4326.84        45.43 o                         
   6   2   2       1544.14       1528.85        17.36 o                         
   7   2   2        912.13        921.11         8.92 o                         
   8   2   2       1289.92       1270.42        15.73 o                         
   9   2   2       7685.13       7797.73        70.84 o                         
  10   2   2        375.28        425.56         6.25 o                         
  11   2   2       4291.14       4153.63        34.85 o                         
  12   2   2        606.66        603.26         5.72 o                         
  13   2   2        173.58        193.74         3.51 o                         
  14   2   2        333.72        341.82         6.86 o                         
  15   2   2        615.28        573.81        11.41 o                         
  16   2   2       1016.66       1060.63        11.74 o                         
  17   2   2          8.40         11.28         3.61 o                         
  18   2   2         39.07         34.37         3.29 o                         
  19   2   2       1150.66       1197.30        11.07 o                         
  20   2   2        362.21        388.40         6.00 o                         
  21   2   2         63.48         54.07         3.75 o                         
  22   2   2        130.34        141.66         4.66 o                         
  23   2   2         56.40         62.34         2.81 o                         
  24   2   2        201.14        207.10         3.38 o                         
  25   2   2        206.38        180.04         4.25 o                         
   1   3   2       6808.46       6879.67        62.00 o                         
   2   3   2       1780.03       1861.93        18.13 o                         
   3   3   2       9758.45       9822.25        87.98 o                         
   4   3   2        919.33        962.40        15.01 o                         
   5   3   2        119.65        111.12         3.57 o                         
   6   3   2       1954.20       1833.96        25.63 o                         
   7   3   2        606.18        587.14        10.30 o                         
   8   3   2       1387.91       1370.18        16.50 o                         
   9   3   2       2278.11       2298.48        23.09 o                         
  10   3   2        410.03        402.03         4.02 o                         
  11   3   2       1529.76       1429.04        11.13 o                         
  12   3   2        581.65        590.43         7.88 o                         
  13   3   2        110.82        116.80         3.05 o                         
  14   3   2       3687.34       3666.02        41.36 o                         
  15   3   2        204.92        218.57         3.62 o                         
  16   3   2        294.24        310.34         5.93 o                         
  17   3   2        889.12        954.75        12.12 o                         
  18   3   2         83.42         85.68         2.86 o                         
  19   3   2        596.49        569.28         5.71 o                         
  20   3   2        513.30        526.33         5.68 o                         
  21   3   2        146.09        160.46         3.83 o                         
  22   3   2         32.94         34.75         2.30 o                         
  23   3   2         33.87         37.17         2.18 o                         
  24   3   2        309.53        328.04         7.07 o                         
  25   3   2         17.48         16.80         1.77 o                         
   0   4   2        316.68        371.42         8.13 o                         
   1   4   2        149.50        120.10         4.08 o                         
   2   4   2       3834.50       4004.96        40.64 o                         
   3   4   2       3052.71       2923.97        25.31 o                         
   4   4   2       3305.24       3320.64        39.01 o                         
   5   4   2       2585.09       2731.89        33.70 o                         
   6   4   2         17.73         35.41         2.96 o                         
   7   4   2        503.17        433.54        18.08 o                         
   8   4   2        209.87        208.40         5.07 o                         
   9   4   2        874.12        830.90         8.92 o                         
  10   4   2       1693.15       1793.33        13.46 o                         
  11   4   2        855.92        810.95         6.97 o                         
  12   4   2        340.87        356.43         4.99 o                         
  13   4   2        793.43        862.23        12.04 o                         
  14   4   2         61.73         71.42         2.62 o                         
  15   4   2        640.93        688.34         6.39 o                         
  16   4   2        907.63        938.38         8.23 o                         
  17   4   2        295.03        317.64         4.57 o                         
  18   4   2        204.96        210.50         3.78 o                         
  19   4   2        651.77        655.30         8.84 o                         
  20   4   2        232.85        245.75         4.30 o                         
  21   4   2        183.45        176.77         3.72 o                         
  22   4   2        269.45        272.44         5.31 o                         
  23   4   2        845.42        853.26        11.88 o                         
  24   4   2         89.31         82.29        12.38 o                         
   1   5   2       1179.89       1291.70        32.72 o                         
   2   5   2       3974.64       3991.62        34.32 o                         
   3   5   2       2537.97       2550.39        21.11 o                         
   4   5   2       1578.76       1663.94        16.08 o                         
   5   5   2        814.18        752.67        10.54 o                         
   6   5   2       1607.79       1704.70        13.40 o                         
   7   5   2        169.18        166.40         3.52 o                         
   8   5   2        819.52        821.18         9.36 o                         
   9   5   2        327.16        335.99         3.75 o                         
  10   5   2         37.74         43.75         2.15 o                         
  11   5   2        488.98        480.11         6.25 o                         
  12   5   2        436.02        442.56         7.19 o                         
  13   5   2        450.45        461.68         5.59 o                         
  14   5   2        711.06        709.52         7.40 o                         
  15   5   2         42.42         43.74         3.41 o                         
  16   5   2        292.39        275.74         4.93 o                         
  17   5   2       1061.11       1096.88        16.75 o                         
  18   5   2        702.88        755.27         9.70 o                         
  19   5   2        148.49        173.14         3.98 o                         
  20   5   2         82.84         94.30         3.57 o                         
  21   5   2        383.91        411.18         6.89 o                         
  22   5   2        245.97        242.97         5.75 o                         
  23   5   2         69.54         76.93         3.54 o                         
   0   6   2        399.78        541.94        17.68 o                         
   1   6   2       3733.26       3845.37        52.79 o                         
   2   6   2        303.34        331.26         6.39 o                         
   3   6   2       4648.13       4723.63        48.19 o                         
   4   6   2       1377.95       1401.06        12.96 o                         
   5   6   2       1589.72       1741.38        12.26 o                         
   6   6   2        242.16        262.29         3.61 o                         
   7   6   2       1657.61       1648.14        15.61 o                         
   8   6   2       2393.56       2496.00        20.55 o                         
   9   6   2        581.77        551.24         5.11 o                         
  10   6   2        235.34        243.12         3.71 o                         
  11   6   2        114.90        113.90         2.32 o                         
  12   6   2         41.32         40.56         2.39 o                         
  13   6   2       1101.15       1117.78        10.56 o                         
  14   6   2        246.19        249.57         4.26 o                         
  15   6   2        251.29        249.85         4.63 o                         
  16   6   2        846.24        861.13        11.05 o                         
  17   6   2         62.20         67.52         3.13 o                         
  18   6   2        383.50        419.65         6.45 o                         
  19   6   2        574.27        598.24         9.68 o                         
  20   6   2        256.74        259.08         4.40 o                         
  21   6   2         96.67         99.57         3.13 o                         
  22   6   2        303.66        306.82         7.07 o                         
   1   7   2        285.78        296.29         5.26 o                         
   2   7   2        857.67        811.85         9.92 o                         
   3   7   2        455.33        469.54         6.64 o                         
   4   7   2        803.21        778.62         9.21 o                         
   5   7   2       1078.00       1028.57        10.29 o                         
   6   7   2        420.22        436.53         6.00 o                         
   7   7   2        599.50        619.26        10.80 o                         
   8   7   2       1646.26       1659.41        12.05 o                         
   9   7   2       1337.95       1394.07         9.10 o                         
  10   7   2        117.00        130.02         2.51 o                         
  11   7   2        836.40        886.51         6.57 o                         
  12   7   2        460.83        485.28         4.80 o                         
  13   7   2        643.76        604.04         9.44 o                         
  14   7   2       1111.27       1106.45        13.65 o                         
  15   7   2         30.16         28.98         2.87 o                         
  16   7   2        272.80        279.43         3.97 o                         
  17   7   2        162.89        177.42         4.02 o                         
  18   7   2        153.93        151.14         4.03 o                         
  19   7   2         44.02         39.79         3.54 o                         
  20   7   2        271.52        288.30         5.00 o                         
  21   7   2        338.95        298.37        19.45 o                         
   0   8   2       2841.33       2836.64        25.15 o                         
   1   8   2        515.92        549.55         4.69 o                         
   2   8   2        868.49        892.54         6.88 o                         
   3   8   2        180.18        191.34         2.83 o                         
   4   8   2       1438.50       1453.83        10.90 o                         
   5   8   2        312.09        328.73         3.74 o                         
   6   8   2       2593.17       2739.91        20.59 o                         
   7   8   2        552.51        553.78         4.84 o                         
   8   8   2        371.56        379.85         3.78 o                         
   9   8   2        204.26        216.96         3.49 o                         
  10   8   2        352.56        386.64         3.93 o                         
  11   8   2        607.16        602.74         5.47 o                         
  12   8   2       1038.85       1054.96        11.49 o                         
  13   8   2        603.54        628.88         7.50 o                         
  14   8   2        894.42        939.42        11.39 o                         
  15   8   2        255.87        294.51         5.43 o                         
  16   8   2        481.81        527.97         9.73 o                         
  17   8   2        141.51        150.45         4.03 o                         
  18   8   2         74.82         67.39         4.42 o                         
  19   8   2        270.75        221.18        45.10 o                         
   1   9   2       2885.59       2962.32        20.86 o                         
   2   9   2         53.04         54.26         2.97 o                         
   3   9   2       1027.50       1085.14         8.64 o                         
   4   9   2        281.98        292.05         5.11 o                         
   5   9   2       1652.25       1754.87        18.12 o                         
   6   9   2        483.01        511.80         5.83 o                         
   7   9   2       1161.33       1172.86        10.59 o                         
   8   9   2        245.64        218.51         3.54 o                         
   9   9   2        213.70        208.58         3.06 o                         
  10   9   2        479.76        487.81         5.04 o                         
  11   9   2        739.74        772.17         6.79 o                         
  12   9   2          0.77          3.71         3.21 o                         
  13   9   2        136.31        150.32         4.23 o                         
  14   9   2        193.23        215.03         4.23 o                         
  15   9   2        119.99        140.03         3.47 o                         
  16   9   2         28.90         21.22         4.42 o                         
  17   9   2        298.26        304.17         7.07 o                         
  18   9   2        302.14        263.50         6.19 o                         
   0  10   2        506.30        521.93        10.55 o                         
   1  10   2       1172.56       1254.98        10.41 o                         
   2  10   2        488.41        517.27         5.41 o                         
   3  10   2        710.73        771.56         7.74 o                         
   4  10   2        413.87        421.64         5.72 o                         
   5  10   2        142.83        155.67         3.27 o                         
   6  10   2        618.14        645.86         6.07 o                         
   7  10   2        438.86        465.28         4.92 o                         
   8  10   2        722.66        758.06         7.81 o                         
   9  10   2         75.37         81.73         2.80 o                         
  10  10   2       1078.18       1108.25        19.77 o                         
  11  10   2        576.11        602.50         9.05 o                         
  12  10   2        669.15        698.32        11.49 o                         
  13  10   2        264.53        269.70         5.21 o                         
  14  10   2         40.41         41.77         2.66 o                         
  15  10   2          5.30          4.42         2.65 o                         
   1  11   2        105.75        120.38         3.14 o                         
   2  11   2       1300.23       1403.51        13.48 o                         
   3  11   2        102.05        108.19         3.48 o                         
   4  11   2        906.84        953.06         8.70 o                         
   5  11   2        239.79        246.64         3.38 o                         
   6  11   2        131.49        143.69         2.39 o                         
   7  11   2        310.90        326.59         4.02 o                         
   8  11   2        654.85        730.91         7.62 o                         
   9  11   2         16.46         15.00         2.07 o                         
  10  11   2        288.58        322.74         5.23 o                         
  11  11   2        243.27        259.96         7.07 o                         
  12  11   2        499.33        524.25        10.61 o                         
  13  11   2         28.14         23.87         1.77 o                         
   0  12   2        443.43        464.13        10.61 o                         
   1  12   2        483.07        481.97         8.84 o                         
   2  12   2         11.93         13.76         2.04 o                         
   3  12   2        953.89        965.24        44.21 o                         
   4  12   2         11.25         10.57         1.50 o                         
   5  12   2        244.92        254.90         4.66 o                         
   6  12   2          5.46          2.06         1.53 o                         
   7  12   2       1118.53       1155.53        19.01 o                         
   8  12   2        268.57        244.93         3.75 o                         
   9  12   2        275.63        223.31         3.75 o                         
   2   0   3      25481.91      22635.26     11808.42 o                         
   4   0   3       3229.71       3194.35        39.81 o                         
   6   0   3       5101.84       4896.52        51.56 o                         
   8   0   3       2173.60       2008.43        20.68 o                         
  10   0   3       3196.01       3439.70        46.27 o                         
  12   0   3       2311.79       2201.09        17.14 o                         
  14   0   3        865.95        890.32        11.50 o                         
  16   0   3        568.09        559.86        11.49 o                         
  18   0   3        332.34        345.07         8.84 o                         
  20   0   3        687.33        711.71        11.88 o                         
  22   0   3        167.93        188.02         5.63 o                         
  24   0   3        177.86        183.48         3.75 o                         
   0   1   3       4896.17       4745.74        42.66 o                         
   1   1   3       7128.17       6992.95        43.76 o                         
   2   1   3       1597.59       1605.12        17.52 o                         
   3   1   3      12753.67      12065.28       142.87 o                         
   4   1   3        669.30        605.41         9.70 o                         
   5   1   3        976.79        941.45        11.60 o                         
   6   1   3       1066.09       1039.96        13.37 o                         
   7   1   3       4659.13       4317.76        42.76 o                         
   8   1   3       1012.57        972.97        10.81 o                         
   9   1   3       4465.73       4747.85        44.21 o                         
  10   1   3       3742.01       3867.39        32.90 o                         
  11   1   3       4408.49       4362.86        25.35 o                         
  12   1   3        754.26        809.44         4.83 o                         
  13   1   3       1054.50       1063.90         7.07 o                         
  14   1   3       1103.31       1119.13         8.96 o                         
  15   1   3         23.25         24.19         2.58 o                         
  16   1   3        374.78        370.65         5.09 o                         
  17   1   3        815.11        815.08        10.54 o                         
  18   1   3        540.49        567.23         9.71 o                         
  19   1   3        445.11        473.30         5.85 o                         
  20   1   3        106.33        111.49         2.89 o                         
  21   1   3         97.49         99.72         3.54 o                         
  22   1   3         13.79         16.03         2.75 o                         
  23   1   3         69.66         80.95         3.06 o                         
  24   1   3         16.54         17.03         1.58 o                         
  25   1   3          2.29          1.44         1.17 o                         
   1   2   3       6781.84       6664.81        48.97 o                         
   2   2   3       1688.07       1557.88        15.35 o                         
   3   2   3       6438.85       6710.23        69.94 o                         
   4   2   3       3364.96       3354.37        61.90 o                         
   5   2   3       6235.50       5645.06       198.02 o                         
   6   2   3       1709.47       1604.78        16.00 o                         
   7   2   3         92.85         85.95         2.54 o                         
   8   2   3       4265.19       4439.23        57.52 o                         
   9   2   3       1987.50       1791.97        21.31 o                         
  10   2   3       3001.20       2994.54        25.66 o                         
  11   2   3        909.31        889.24         5.70 o                         
  12   2   3        653.59        609.74         4.38 o                         
  13   2   3       1623.30       1670.25        12.53 o                         
  14   2   3        142.42        144.74         3.48 o                         
  15   2   3       2170.81       2162.69        24.95 o                         
  16   2   3        606.23        627.27         6.40 o                         
  17   2   3        182.10        190.96         4.06 o                         
  18   2   3       1038.95       1061.40        13.91 o                         
  19   2   3         75.95         82.71         3.31 o                         
  20   2   3          3.77          6.63         2.59 o                         
  21   2   3        292.53        292.86         4.30 o                         
  22   2   3         50.95         41.56         5.31 o                         
  23   2   3         99.57        105.79         3.47 o                         
  24   2   3        129.97        127.07        13.71 o                         
  25   2   3        330.54        315.00         5.37 o                         
   0   3   3       7130.84       6788.30        86.59 o                         
   1   3   3        861.29        869.14         9.71 o                         
   2   3   3        978.43       1026.90         9.94 o                         
   3   3   3       1762.05       1832.64        27.69 o                         
   4   3   3       7192.78       6908.75        56.23 o                         
   5   3   3        819.94        858.41        14.06 o                         
   6   3   3       1806.06       1677.55        24.07 o                         
   7   3   3         91.50        105.24         4.86 o                         
   8   3   3       2106.07       2075.19        20.88 o                         
   9   3   3        441.20        450.15         4.31 o                         
  10   3   3       3195.37       2954.60        18.45 o                         
  11   3   3       1308.08       1389.70         9.93 o                         
  12   3   3        152.64        154.55         2.66 o                         
  13   3   3        715.95        703.37         9.36 o                         
  14   3   3        958.40        968.13        14.59 o                         
  15   3   3        222.31        238.57         3.35 o                         
  16   3   3        187.69        200.31         4.04 o                         
  17   3   3        484.75        482.66         6.51 o                         
  18   3   3        402.97        397.74         6.56 o                         
  19   3   3         86.70         94.34         2.94 o                         
  20   3   3        782.96        775.59         6.92 o                         
  21   3   3         66.63         68.87         2.75 o                         
  22   3   3         38.28         33.81         2.45 o                         
  23   3   3        340.95        355.46         8.84 o                         
  24   3   3          2.20          1.77         1.88 o                         
   1   4   3       3482.90       3432.18        32.93 o                         
   2   4   3        800.03        765.95        27.69 o                         
   3   4   3       1214.78       1124.68        11.47 o                         
   4   4   3       7044.32       7413.03        60.74 o                         
   5   4   3       8213.83       8231.58        75.67 o                         
   6   4   3        349.13        350.37        10.37 o                         
   7   4   3        143.61        147.89         2.87 o                         
   8   4   3       1951.98       1881.62        12.69 o                         
   9   4   3       2771.12       2679.98        17.89 o                         
  10   4   3         12.86         14.01         1.45 o                         
  11   4   3       2581.51       2670.87        18.13 o                         
  12   4   3       1057.54       1071.20         9.41 o                         
  13   4   3       1136.92       1173.13        12.83 o                         
  14   4   3         46.90         44.57         2.31 o                         
  15   4   3       1550.02       1551.65        20.56 o                         
  16   4   3         61.60         65.89         2.96 o                         
  17   4   3        612.02        612.86         5.95 o                         
  18   4   3         53.62         57.72         2.99 o                         
  19   4   3        840.57        845.41         8.14 o                         
  20   4   3        104.80        103.85         3.19 o                         
  21   4   3         36.63         43.95         2.19 o                         
  22   4   3         24.15         32.38         2.76 o                         
  23   4   3         29.26         26.80         2.12 o                         
  24   4   3        133.76        119.37         3.54 o                         
   0   5   3       3115.18       3169.99        44.08 o                         
   1   5   3       1369.26       1322.38        15.24 o                         
   2   5   3        584.05        618.18        10.21 o                         
   3   5   3       2212.52       2173.38        26.07 o                         
   4   5   3       5299.60       5302.13        44.92 o                         
   5   5   3         88.54        101.76         2.89 o                         
   6   5   3       3131.68       3256.61        23.70 o                         
   7   5   3       4634.09       4701.21        41.41 o                         
   8   5   3        241.46        262.99         3.10 o                         
   9   5   3        766.42        804.50         8.67 o                         
  10   5   3        117.72        113.32         3.68 o                         
  11   5   3        144.37        145.85         3.35 o                         
  12   5   3         23.86         21.94         2.22 o                         
  13   5   3        391.25        406.00         9.81 o                         
  14   5   3        602.91        622.23         7.77 o                         
  15   5   3        604.99        621.69         7.62 o                         
  16   5   3        311.31        302.75         5.07 o                         
  17   5   3         23.75         29.24         3.89 o                         
  18   5   3         27.49         25.39         4.66 o                         
  19   5   3         52.32         56.13         3.09 o                         
  20   5   3        215.45        236.18         4.72 o                         
  21   5   3        168.40        174.61         3.57 o                         
  22   5   3        254.17        240.05        22.99 o                         
  23   5   3        234.31        210.44         5.31 o                         
   1   6   3         74.10         84.18         3.38 o                         
   2   6   3       6345.41       6358.78        62.79 o                         
   3   6   3       2348.32       2487.95        21.02 o                         
   4   6   3        121.42        113.04         3.60 o                         
   5   6   3        888.60        934.53        12.13 o                         
   6   6   3       3453.03       3562.51        28.80 o                         
   7   6   3        836.85        856.32        12.16 o                         
   8   6   3        562.94        565.20         5.65 o                         
   9   6   3        262.28        276.36         3.81 o                         
  10   6   3        176.15        192.06         2.80 o                         
  11   6   3        412.83        410.52         3.96 o                         
  12   6   3        903.63        947.74         9.84 o                         
  13   6   3          0.63          1.79         2.73 o                         
  14   6   3         82.17         84.71         3.27 o                         
  15   6   3        188.28        210.10         3.44 o                         
  16   6   3        950.23        940.77         9.94 o                         
  17   6   3        262.19        276.36         6.54 o                         
  18   6   3         30.68         35.07         2.96 o                         
  19   6   3         51.14         54.06         4.03 o                         
  20   6   3         12.10         19.02         3.13 o                         
  21   6   3        590.87        591.63        14.15 o                         
  22   6   3          8.53          7.96         1.77 o                         
   0   7   3       1348.15       1374.03        37.58 o                         
   1   7   3        624.06        562.41         8.00 o                         
   2   7   3        910.95        947.28        16.94 o                         
   3   7   3       1180.67       1291.07        12.90 o                         
   4   7   3        708.66        739.87         8.95 o                         
   5   7   3         28.34         27.26         3.47 o                         
   6   7   3        672.07        729.40         8.04 o                         
   7   7   3       3320.09       3489.15        24.96 o                         
   8   7   3        289.99        300.29         3.13 o                         
   9   7   3        946.32        987.01         7.37 o                         
  10   7   3        319.26        324.14         3.27 o                         
  11   7   3       1841.31       1908.05        12.21 o                         
  12   7   3         10.61          9.49         2.08 o                         
  13   7   3        499.69        512.28         5.39 o                         
  14   7   3        140.38        153.09         3.73 o                         
  15   7   3       1133.53       1205.19        14.29 o                         
  16   7   3        339.91        367.00         5.65 o                         
  17   7   3         36.70         39.49         2.98 o                         
  18   7   3        316.59        302.70        21.22 o                         
  20   7   3          9.35         12.76         4.42 o                         
  21   7   3        175.89        148.55         3.54 o                         
   1   8   3        654.81        659.94         5.22 o                         
   2   8   3        851.93        896.31         6.66 o                         
   3   8   3        444.37        470.45         4.82 o                         
   4   8   3        651.30        682.16         6.01 o                         
   5   8   3       1005.18       1027.94         9.48 o                         
   6   8   3        999.50       1013.21        13.84 o                         
   7   8   3        111.32        111.54         2.74 o                         
   8   8   3        795.49        817.16         5.98 o                         
   9   8   3       1240.74       1291.96        10.64 o                         
  10   8   3        440.59        464.56         4.67 o                         
  11   8   3         99.61        102.04         2.66 o                         
  12   8   3        113.71        133.77         2.99 o                         
  13   8   3        107.10        105.15         3.50 o                         
  14   8   3        137.36        152.89         3.59 o                         
  15   8   3         52.91         58.54         3.38 o                         
  16   8   3        199.00        212.05         5.29 o                         
  17   8   3         61.41         67.20         5.31 o                         
  18   8   3        206.25        237.85         6.19 o                         
  19   8   3         46.42         44.21         3.54 o                         
   0   9   3       2674.66       2882.93        31.14 o                         
   1   9   3        285.16        297.96         4.88 o                         
   2   9   3        413.11        432.42         4.63 o                         
   3   9   3        157.25        160.80         3.03 o                         
   4   9   3       1581.67       1711.25        14.94 o                         
   5   9   3        211.22        214.11         4.75 o                         
   6   9   3        184.86        197.25         4.59 o                         
   7   9   3        653.35        706.60         6.55 o                         
   8   9   3        718.92        762.88         7.59 o                         
   9   9   3        659.23        682.56         6.92 o                         
  10   9   3        727.86        755.95         6.24 o                         
  11   9   3        284.80        306.43         4.10 o                         
  12   9   3        339.48        354.71         6.00 o                         
  13   9   3        444.78        471.04         6.45 o                         
  14   9   3         70.99         73.47         3.56 o                         
  15   9   3        377.01        379.31         5.26 o                         
  16   9   3         49.52         56.59         3.54 o                         
  17   9   3         39.12         41.56         3.54 o                         
  18   9   3         82.99         68.08         2.65 o                         
   1  10   3        844.36        859.89         8.12 o                         
   2  10   3        550.60        564.97         6.56 o                         
   3  10   3        273.17        289.25         4.18 o                         
   4  10   3          0.13          1.44         1.99 o                         
   5  10   3        243.22        266.10         5.30 o                         
   6  10   3        241.50        246.21         3.54 o                         
   7  10   3        565.86        600.43         5.25 o                         
   8  10   3         24.07         26.40         2.13 o                         
   9  10   3        614.15        658.96         5.89 o                         
  10  10   3        121.39        124.91         2.39 o                         
  11  10   3         80.20         85.36         2.86 o                         
  12  10   3         93.17        100.16         3.57 o                         
  13  10   3        209.32        221.02         3.97 o                         
  14  10   3         63.08         63.18         1.82 o                         
  15  10   3          3.99          3.54         1.77 o                         
   0  11   3        944.30       1013.23        20.34 o                         
   1  11   3         12.60          9.31         2.33 o                         
   2  11   3          9.43         11.93         2.02 o                         
   3  11   3        282.72        302.37         4.49 o                         
   4  11   3        222.59        240.72         3.25 o                         
   5  11   3        153.98        158.35         2.77 o                         
   6  11   3        639.56        685.37         6.85 o                         
   7  11   3         52.20         59.28         1.96 o                         
   8  11   3         29.63         36.98         1.73 o                         
   9  11   3         35.97         46.09         1.95 o                         
  10  11   3         54.79         58.57         2.76 o                         
  11  11   3        180.33        180.54         5.31 o                         
  12  11   3        419.35        368.72         7.07 o                         
  13  11   3         41.31         28.29         1.77 o                         
   1  12   3        176.17        173.04         4.94 o                         
   2  12   3        203.57        231.29         4.38 o                         
   3  12   3         80.91         81.10         3.39 o                         
   4  12   3         82.43         90.43         2.35 o                         
   5  12   3        338.34        321.86         5.00 o                         
   6  12   3        200.67        185.33         3.98 o                         
   7  12   3        109.07         94.97         2.42 o                         
   8  12   3         48.91         41.56         2.65 o                         
   0   0   4       3963.07       4211.09        76.93 o                         
   2   0   4       2164.55       2164.50        24.78 o                         
   4   0   4       1035.74       1014.40        11.68 o                         
   6   0   4       3468.63       3197.86        58.36 o                         
   8   0   4       4071.68       4126.32        44.91 o                         
  10   0   4         23.78         21.59         1.78 o                         
  12   0   4       3503.04       3228.19        24.69 o                         
  14   0   4       1295.63       1352.33        11.78 o                         
  16   0   4        669.44        705.52        15.92 o                         
  18   0   4       1251.90       1280.34        25.20 o                         
  20   0   4       2733.48       2890.37        38.14 o                         
  22   0   4       3893.42       4085.12        52.52 o                         
  24   0   4        143.52        136.68         3.13 o                         
   1   1   4        766.66        821.62         6.94 o                         
   2   1   4        683.43        637.31         5.54 o                         
   3   1   4       1107.21       1071.77        12.26 o                         
   4   1   4       2480.27       2663.66        19.29 o                         
   5   1   4       1092.27       1182.66        13.59 o                         
   6   1   4        252.26        231.39         3.39 o                         
   7   1   4         35.41         15.63         1.85 o                         
   8   1   4       6115.60       6736.29        61.45 o                         
   9   1   4        291.54        298.59         5.21 o                         
  10   1   4       2436.06       2390.56        14.30 o                         
  11   1   4       1996.66       1910.96        10.30 o                         
  12   1   4        143.71        124.93         1.80 o                         
  13   1   4        745.65        730.05         4.88 o                         
  14   1   4        823.84        823.39         6.37 o                         
  15   1   4       1835.07       1805.52        14.08 o                         
  16   1   4       1584.59       1608.21        15.69 o                         
  17   1   4       3974.79       4132.12        47.99 o                         
  18   1   4        737.06        774.83        10.54 o                         
  19   1   4         12.34         16.48         3.50 o                         
  20   1   4        678.18        733.60         9.95 o                         
  21   1   4       1914.31       2063.42        22.46 o                         
  22   1   4         74.68         79.56         2.96 o                         
  23   1   4        181.73        183.92         4.38 o                         
  24   1   4        143.68        151.76         4.30 o                         
  25   1   4        400.73        334.54        19.45 o                         
   0   2   4       2403.50       2462.39        33.45 o                         
   1   2   4        315.81        284.99         3.35 o                         
   2   2   4       1577.39       1681.66        13.40 o                         
   3   2   4       5337.86       5632.18        96.11 o                         
   4   2   4        513.39        558.38        10.30 o                         
   5   2   4       2199.87       2164.52        56.99 o                         
   6   2   4        501.69        577.27         7.48 o                         
   7   2   4        215.96        266.52         5.17 o                         
   8   2   4       2187.02       2256.05        32.20 o                         
   9   2   4       2286.87       2176.84        18.40 o                         
  10   2   4        380.95        425.62         5.55 o                         
  11   2   4       4489.53       4558.34        37.63 o                         
  12   2   4       4031.78       3960.43        22.07 o                         
  13   2   4       1488.05       1540.02         9.47 o                         
  14   2   4        232.58        219.49         2.95 o                         
  15   2   4       2853.80       2819.70        20.14 o                         
  16   2   4       1227.97       1258.75        14.97 o                         
  17   2   4        334.14        319.83         4.66 o                         
  18   2   4        606.25        626.15         7.62 o                         
  19   2   4       1126.78       1208.19        12.38 o                         
  20   2   4        189.52        217.72         3.48 o                         
  21   2   4        158.22        162.67         3.13 o                         
  22   2   4        310.85        324.73         5.37 o                         
  23   2   4        509.81        498.61        10.61 o                         
  24   2   4         51.87         36.25         1.77 o                         
   1   3   4         52.84         60.28         4.14 o                         
   2   3   4        480.09        565.24         6.64 o                         
   3   3   4       2176.56       2390.47        20.86 o                         
   4   3   4        305.18        303.61         5.07 o                         
   5   3   4        334.93        367.99         8.30 o                         
   6   3   4       4559.11       4757.55        62.83 o                         
   7   3   4        618.17        686.49         9.02 o                         
   8   3   4       1058.64       1048.83         7.56 o                         
   9   3   4       1027.15       1072.22         7.50 o                         
  10   3   4       5417.10       5211.84        29.91 o                         
  11   3   4         57.41         49.86         1.79 o                         
  12   3   4         44.66         44.01         1.97 o                         
  13   3   4        384.87        385.72         4.36 o                         
  14   3   4       2559.37       2562.13        18.97 o                         
  15   3   4         13.24         12.63         2.30 o                         
  16   3   4       1468.43       1504.70        12.21 o                         
  17   3   4        510.99        539.53         6.73 o                         
  18   3   4        849.84        878.02         9.73 o                         
  19   3   4        208.45        212.09         3.86 o                         
  20   3   4       2134.12       2250.38        17.33 o                         
  21   3   4        156.59        159.68         2.77 o                         
  22   3   4         50.31         50.23         3.40 o                         
  23   3   4        151.74        172.42         5.31 o                         
  24   3   4       1321.21       1309.42       110.04 o                         
   0   4   4        983.38       1119.51        14.94 o                         
   1   4   4        336.48        379.59         5.63 o                         
   2   4   4       1731.47       1955.31        23.45 o                         
   3   4   4        851.90        963.24        10.17 o                         
   4   4   4         64.68         71.71         2.92 o                         
   5   4   4        677.27        669.35        10.21 o                         
   6   4   4       4612.17       4868.97        61.36 o                         
   7   4   4        330.93        367.27         4.34 o                         
   8   4   4        457.88        425.73         3.75 o                         
   9   4   4       2303.06       2260.24        15.62 o                         
  10   4   4         13.75         17.69         1.77 o                         
  11   4   4        393.33        429.77         4.00 o                         
  12   4   4       1113.53       1140.37         9.32 o                         
  13   4   4       1776.18       1794.43        20.54 o                         
  14   4   4        208.48        215.39         3.23 o                         
  15   4   4       3328.36       3413.92        27.46 o                         
  16   4   4        367.24        373.91         4.82 o                         
  17   4   4        194.06        211.52         4.39 o                         
  18   4   4        767.02        789.41         8.70 o                         
  19   4   4       1515.09       1612.19        15.78 o                         
  20   4   4        100.63        102.10         3.57 o                         
  21   4   4         79.38         71.49         2.65 o                         
  22   4   4        415.14        437.11        12.33 o                         
  23   4   4        818.29        783.65        86.21 o                         
   1   5   4       1330.86       1475.10        15.01 o                         
   2   5   4        828.31        858.54        11.74 o                         
   3   5   4       1688.98       1866.68        22.21 o                         
   4   5   4        458.42        475.03         7.87 o                         
   5   5   4       2881.18       3090.15        22.84 o                         
   6   5   4       2966.54       3079.76        22.48 o                         
   7   5   4       1473.66       1473.89        10.93 o                         
   8   5   4         78.35         84.93         2.01 o                         
   9   5   4        990.97        999.37         7.32 o                         
  10   5   4        208.21        226.76         3.10 o                         
  11   5   4        207.90        226.09         3.44 o                         
  12   5   4        172.95        169.56         2.70 o                         
  13   5   4        525.67        522.14         4.90 o                         
  14   5   4       1398.58       1430.33        14.55 o                         
  15   5   4        705.19        716.24         9.52 o                         
  16   5   4         96.93         98.50         4.23 o                         
  17   5   4       2448.23       2569.46        33.14 o                         
  18   5   4        719.79        781.95        13.66 o                         
  19   5   4         54.62         52.94         4.03 o                         
  20   5   4        220.52        221.43         3.63 o                         
  21   5   4        370.83        393.21         5.11 o                         
  22   5   4        344.05        329.81         7.07 o                         
   0   6   4       2084.35       2138.28        47.83 o                         
   1   6   4        139.63        172.85         4.15 o                         
   2   6   4        161.74        174.39         4.02 o                         
   3   6   4        925.04        953.91         8.94 o                         
   4   6   4       1412.06       1530.68        13.61 o                         
   5   6   4        932.89       1019.18        11.24 o                         
   6   6   4        105.42         93.37         3.52 o                         
   7   6   4        242.88        255.29         3.90 o                         
   8   6   4       1024.72       1161.26         8.70 o                         
   9   6   4         36.99         43.21         2.35 o                         
  10   6   4        417.76        405.82         3.94 o                         
  11   6   4        372.18        411.23         5.24 o                         
  12   6   4       2389.92       2484.57        18.10 o                         
  13   6   4         22.73         21.24         3.54 o                         
  14   6   4        771.27        796.37         9.17 o                         
  15   6   4        115.61        127.20         3.53 o                         
  16   6   4        819.04        861.62        12.89 o                         
  17   6   4        476.66        474.08         9.01 o                         
  18   6   4       1033.73       1066.70        15.31 o                         
  19   6   4         49.89         49.75         2.86 o                         
  20   6   4        363.93        352.47        26.97 o                         
  21   6   4         56.60         52.42         6.63 o                         
   1   7   4        453.92        516.09         6.23 o                         
   2   7   4        297.90        294.24         5.85 o                         
   3   7   4        198.74        214.97         4.90 o                         
   4   7   4       1733.01       1752.80        17.60 o                         
   5   7   4         50.29         49.39         3.92 o                         
   6   7   4        464.21        479.80         6.78 o                         
   7   7   4        770.71        781.21         8.02 o                         
   8   7   4        383.32        407.17         4.39 o                         
   9   7   4        209.91        226.88         3.72 o                         
  10   7   4        267.83        271.43         3.57 o                         
  11   7   4        140.78        140.71         2.85 o                         
  12   7   4        306.44        322.41         3.35 o                         
  13   7   4       1909.77       2033.64        19.71 o                         
  14   7   4         75.33         79.11         3.13 o                         
  15   7   4         60.42         66.77         2.80 o                         
  16   7   4        246.54        265.60         5.50 o                         
  17   7   4        750.66        805.54         9.70 o                         
  18   7   4        137.13        140.00         4.03 o                         
  19   7   4         82.38         85.77         4.42 o                         
  20   7   4         77.01         51.28         1.77 o                         
   0   8   4        456.94        468.48         6.34 o                         
   1   8   4        689.67        717.41         5.88 o                         
   2   8   4         84.16         95.72         2.52 o                         
   3   8   4       1906.05       2007.03        12.29 o                         
   4   8   4        722.53        739.65         6.01 o                         
   5   8   4         89.83         97.48         3.08 o                         
   6   8   4         37.66         45.18         3.27 o                         
   7   8   4        782.89        835.80         7.51 o                         
   8   8   4       2884.59       3001.81        18.54 o                         
   9   8   4        638.36        702.70         5.11 o                         
  10   8   4        400.21        440.83         3.98 o                         
  11   8   4        524.32        541.07         4.68 o                         
  12   8   4        184.82        185.21         3.18 o                         
  13   8   4        340.83        361.72         4.50 o                         
  14   8   4         28.06         26.86         2.75 o                         
  15   8   4        424.03        459.35         8.04 o                         
  16   8   4        341.35        365.24        17.68 o                         
  17   8   4         16.48         22.11         4.42 o                         
  18   8   4        346.70        353.69         7.96 o                         
  19   8   4        236.38        232.55         5.31 o                         
   1   9   4        724.35        781.75         7.22 o                         
   2   9   4        972.49       1051.41         8.36 o                         
   3   9   4        216.53        225.66         3.66 o                         
   4   9   4        301.75        319.89         4.85 o                         
   5   9   4        124.68        136.30         3.05 o                         
   6   9   4         65.97         74.06         2.52 o                         
   7   9   4         89.02         83.17         2.55 o                         
   8   9   4        150.62        151.68         3.11 o                         
   9   9   4          8.94         10.58         2.21 o                         
  10   9   4       1004.05       1078.18        11.14 o                         
  11   9   4          1.86          3.01         2.37 o                         
  12   9   4         64.58         67.75         2.75 o                         
  13   9   4        148.88        159.01         3.57 o                         
  14   9   4        265.08        263.32         4.23 o                         
  15   9   4         34.35         34.93         2.50 o                         
  16   9   4         21.04         20.34         3.54 o                         
  17   9   4         73.78         57.47         2.65 o                         
   0  10   4        772.95        797.69         8.73 o                         
   1  10   4        687.55        747.72         6.25 o                         
   2  10   4         74.98         76.29         2.69 o                         
   3  10   4        421.26        464.33         4.53 o                         
   4  10   4         90.72         91.66         2.47 o                         
   5  10   4        238.46        253.13         3.48 o                         
   6  10   4        211.62        228.88         3.70 o                         
   7  10   4        310.50        349.38         3.62 o                         
   8  10   4        176.22        189.66         3.30 o                         
   9  10   4         12.72         15.59         1.79 o                         
  10  10   4        188.51        178.72         2.84 o                         
  11  10   4        542.44        562.93         8.42 o                         
  12  10   4        139.83        146.03         7.07 o                         
  13  10   4        184.52        160.12        11.05 o                         
  14  10   4        180.90        159.16         4.42 o                         
   1  11   4        395.68        395.95         5.77 o                         
   2  11   4        707.64        713.97         9.19 o                         
   3  11   4        202.77        219.96         2.76 o                         
   4  11   4         36.45         36.12         1.84 o                         
   5  11   4        218.11        212.03         2.82 o                         
   6  11   4        187.65        183.42         2.53 o                         
   7  11   4        615.90        634.95         5.75 o                         
   8  11   4        494.91        508.06         6.68 o                         
   9  11   4        203.22        215.17         3.21 o                         
  10  11   4        244.10        237.04        30.06 o                         
  11  11   4         25.12         22.99         2.65 o                         
   0  12   4        117.74        119.37         4.42 o                         
   1  12   4         31.14         27.56         6.63 o                         
   2  12   4          7.62          7.16         1.82 o                         
   3  12   4         44.98         41.11         3.23 o                         
   4  12   4        486.47        505.02         5.92 o                         
   5  12   4         11.17         11.06         1.04 o                         
   6  12   4        193.43        143.11         6.63 o                         
   2   0   5      15730.26      16156.75       202.57 o                         
   4   0   5       3398.85       3402.51        36.38 o                         
   6   0   5       3871.18       3673.57        70.74 o                         
   8   0   5       6592.52       6545.70       153.37 o                         
  10   0   5       4020.30       4003.27        36.51 o                         
  12   0   5       7333.16       7313.45        65.72 o                         
  14   0   5        636.94        605.08         6.24 o                         
  16   0   5       1049.29       1056.55        22.11 o                         
  18   0   5        374.44        364.51         8.06 o                         
  20   0   5        437.39        475.89         9.05 o                         
  22   0   5         73.59         84.67         4.03 o                         
  24   0   5        319.87        282.78        14.15 o                         
   0   1   5       4858.90       4948.79        64.08 o                         
   1   1   5       4588.12       4641.75        34.89 o                         
   2   1   5       1015.56       1058.59         9.19 o                         
   3   1   5      15142.86      15185.09        99.19 o                         
   4   1   5       4171.62       4231.36        43.24 o                         
   5   1   5       2795.22       2864.26        28.08 o                         
   6   1   5        718.01        673.46         9.22 o                         
   7   1   5       6244.82       6055.15        78.77 o                         
   8   1   5        750.91        825.88        12.03 o                         
   9   1   5        222.18        219.29         3.10 o                         
  10   1   5        585.57        537.94         5.26 o                         
  11   1   5       3991.95       3946.35        25.90 o                         
  12   1   5        345.15        326.84         3.19 o                         
  13   1   5        245.06        257.50         2.68 o                         
  14   1   5       3557.15       3558.05        21.99 o                         
  15   1   5        137.41        147.53         2.89 o                         
  16   1   5        357.52        370.63         4.26 o                         
  17   1   5       1249.55       1256.23        12.59 o                         
  18   1   5        391.55        401.05         7.29 o                         
  19   1   5        727.82        754.13         9.06 o                         
  20   1   5        235.97        246.67         4.34 o                         
  21   1   5        276.30        301.65         5.43 o                         
  22   1   5         95.82         98.20         3.06 o                         
  23   1   5        101.89         99.03         4.42 o                         
  24   1   5        108.51        102.94         6.19 o                         
   1   2   5      10293.45      10438.50        76.22 o                         
   2   2   5       8540.64       8698.83        77.81 o                         
   3   2   5       2546.72       2491.94        23.96 o                         
   4   2   5        564.14        547.27         6.80 o                         
   5   2   5       3584.54       3318.85        44.08 o                         
   6   2   5       2155.60       2114.88        43.33 o                         
   7   2   5       1465.20       1521.90        22.43 o                         
   8   2   5       2927.95       2965.86        18.30 o                         
   9   2   5       3618.12       3487.86        20.18 o                         
  10   2   5        752.13        757.10         6.43 o                         
  11   2   5        190.68        176.09         2.55 o                         
  12   2   5       1563.46       1499.49        10.04 o                         
  13   2   5       1018.65       1036.88         7.13 o                         
  14   2   5        127.98        129.45         2.51 o                         
  15   2   5        611.29        620.30         5.44 o                         
  16   2   5       1200.33       1215.13         9.25 o                         
  17   2   5        349.47        353.43         5.38 o                         
  18   2   5          4.12          4.45         3.41 o                         
  19   2   5        971.55       1049.42        11.05 o                         
  20   2   5        213.09        225.02         3.78 o                         
  21   2   5        142.21        139.63         2.58 o                         
  22   2   5        159.61        170.10         3.09 o                         
  23   2   5        102.35         98.32         8.40 o                         
  24   2   5         64.71         57.47         2.65 o                         
   0   3   5       3633.47       3194.66        61.38 o                         
   1   3   5        103.78        132.35         2.94 o                         
   2   3   5        683.81        664.38         7.45 o                         
   3   3   5         24.72          9.62         2.98 o                         
   4   3   5       7173.26       6971.81        77.22 o                         
   5   3   5        315.15        345.16         6.60 o                         
   6   3   5       5184.85       5225.34        44.03 o                         
   7   3   5       1178.61       1226.15         8.14 o                         
   8   3   5       7488.95       7547.25        42.81 o                         
   9   3   5       1311.25       1328.99         9.07 o                         
  10   3   5       4482.45       4388.40        24.36 o                         
  11   3   5        804.91        829.18         6.84 o                         
  12   3   5       1362.44       1386.42        10.36 o                         
  13   3   5       1384.68       1389.58        10.46 o                         
  14   3   5       2440.59       2472.95        19.04 o                         
  15   3   5        143.77        146.07         2.97 o                         
  16   3   5        836.48        825.04         8.14 o                         
  17   3   5        456.52        450.09         4.92 o                         
  18   3   5       1213.70       1279.31        13.62 o                         
  19   3   5         59.55         66.97         3.29 o                         
  20   3   5        125.50        134.27         2.69 o                         
  21   3   5         85.31         95.65         2.22 o                         
  22   3   5         91.05         97.07         4.86 o                         
  23   3   5        123.79        137.05         4.42 o                         
  24   3   5         42.51         31.83         1.77 o                         
   1   4   5       3764.24       3770.22        29.76 o                         
   2   4   5       2081.81       2055.22        30.38 o                         
   3   4   5       2315.16       2438.07        44.03 o                         
   4   4   5       1673.68       1831.27       121.58 o                         
   5   4   5       7200.45       7126.93        58.42 o                         
   6   4   5        438.00        485.88         4.16 o                         
   7   4   5        492.23        538.14         4.89 o                         
   8   4   5       1488.66       1465.60         9.61 o                         
   9   4   5       5612.94       5676.43        34.85 o                         
  10   4   5        584.80        578.67         8.95 o                         
  11   4   5         80.68         82.07         2.54 o                         
  12   4   5       1553.03       1543.74        11.82 o                         
  13   4   5       2481.39       2548.50        16.22 o                         
  14   4   5        294.18        292.54         4.46 o                         
  15   4   5        609.49        612.45         5.88 o                         
  16   4   5        228.24        239.96         4.85 o                         
  17   4   5        107.52        107.74         3.13 o                         
  18   4   5        224.44        228.30         3.76 o                         
  19   4   5        584.55        610.03         6.16 o                         
  20   4   5        222.57        229.72         4.40 o                         
  21   4   5         62.60         54.83         2.21 o                         
  22   4   5         15.85         13.26         3.54 o                         
  23   4   5        429.47        358.11         7.07 o                         
   0   5   5       5116.54       5610.36        74.40 o                         
   1   5   5       2854.74       2960.01        28.39 o                         
   2   5   5        248.79        240.45         4.75 o                         
   3   5   5       4295.77       4349.93        40.15 o                         
   4   5   5       5801.73       5830.72        48.83 o                         
   5   5   5        562.73        587.23         6.91 o                         
   6   5   5        678.25        682.54         6.55 o                         
   7   5   5       5373.06       5361.75        40.86 o                         
   8   5   5        986.87        991.81         6.83 o                         
   9   5   5        161.38        181.33         5.12 o                         
  10   5   5        488.25        480.97         5.04 o                         
  11   5   5        786.67        825.65         5.89 o                         
  12   5   5        657.94        685.48         6.49 o                         
  13   5   5        871.21        894.52         8.77 o                         
  14   5   5       2922.19       2978.91        22.62 o                         
  15   5   5       2213.49       2327.37        31.80 o                         
  16   5   5        338.63        377.19         6.28 o                         
  17   5   5         43.87         50.12         3.57 o                         
  18   5   5        646.75        666.22        10.00 o                         
  19   5   5        302.36        307.03         8.84 o                         
  20   5   5        363.50        396.53         8.01 o                         
  21   5   5        242.49        245.38         4.07 o                         
  22   5   5        141.25         97.26         2.65 o                         
   1   6   5        683.06        662.04         8.69 o                         
   2   6   5       7566.07       7934.25       230.10 o                         
   3   6   5        239.82        265.14         5.36 o                         
   4   6   5        702.09        695.41         8.72 o                         
   5   6   5        661.14        679.49         9.95 o                         
   6   6   5       3202.03       3145.86        32.26 o                         
   7   6   5        994.53        983.04        15.73 o                         
   8   6   5       1350.41       1406.68        12.31 o                         
   9   6   5         61.16         65.48         2.48 o                         
  10   6   5        291.01        296.04         3.72 o                         
  11   6   5        603.04        659.26         5.67 o                         
  12   6   5       1823.46       1915.78        13.94 o                         
  13   6   5        168.17        179.31         4.18 o                         
  14   6   5        513.45        518.78         6.84 o                         
  15   6   5        465.74        485.66         7.66 o                         
  16   6   5       2000.41       2065.34        29.71 o                         
  17   6   5        246.35        253.93         5.23 o                         
  18   6   5         38.65         42.66         3.59 o                         
  19   6   5         11.27          9.24         2.76 o                         
  20   6   5        428.72        444.30         6.25 o                         
  21   6   5        235.19        210.44         5.31 o                         
   0   7   5        849.61        868.59        11.85 o                         
   1   7   5        529.51        501.16         5.95 o                         
   2   7   5       1604.17       1648.79        15.58 o                         
   3   7   5       1702.96       1805.85        17.15 o                         
   4   7   5       1291.64       1322.04        13.31 o                         
   5   7   5         54.14         57.71         3.66 o                         
   6   7   5       1158.47       1205.85        17.48 o                         
   7   7   5       6393.09       6665.60        59.08 o                         
   8   7   5         94.12        100.98         2.56 o                         
   9   7   5        920.35        989.50         7.69 o                         
  10   7   5        801.05        836.26         6.60 o                         
  11   7   5       3488.98       3651.31        27.43 o                         
  12   7   5        787.11        850.11         8.22 o                         
  13   7   5        755.63        795.73         7.90 o                         
  14   7   5         57.94         57.94         2.91 o                         
  15   7   5        641.65        646.07        10.47 o                         
  16   7   5        733.10        794.39        11.88 o                         
  17   7   5        332.50        355.25         5.43 o                         
  18   7   5        232.74        228.83         5.75 o                         
  19   7   5         48.85         51.28         3.54 o                         
   1   8   5        722.20        735.59         6.37 o                         
   2   8   5       1977.04       2022.33        13.92 o                         
   3   8   5        338.14        363.45         4.10 o                         
   4   8   5         91.64        108.16         3.23 o                         
   5   8   5       1390.13       1457.68        14.59 o                         
   6   8   5       1539.43       1612.66        14.24 o                         
   7   8   5       1007.52       1059.83         9.14 o                         
   8   8   5        339.08        363.13         3.82 o                         
   9   8   5        999.34       1031.12         7.44 o                         
  10   8   5        431.22        440.94         5.31 o                         
  11   8   5        419.23        436.07         3.89 o                         
  12   8   5       1617.18       1698.80        14.63 o                         
  13   8   5        496.88        521.03         4.99 o                         
  14   8   5        180.28        189.61         3.54 o                         
  15   8   5         46.52         46.61         3.40 o                         
  16   8   5        404.41        424.04         6.88 o                         
  17   8   5        532.85        541.05        11.49 o                         
  18   8   5        176.61        161.81         4.42 o                         
  19   8   5         15.06         12.38         1.77 o                         
   0   9   5       5652.18       6086.16        63.30 o                         
   1   9   5        600.50        648.73         7.91 o                         
   2   9   5        508.49        529.63         6.85 o                         
   3   9   5        826.88        880.38         7.82 o                         
   4   9   5       1092.30       1149.09         9.68 o                         
   5   9   5        103.62        112.95         2.80 o                         
   6   9   5         93.43        109.60         2.80 o                         
   7   9   5        341.85        350.70         3.55 o                         
   8   9   5        730.33        747.55         6.43 o                         
   9   9   5        509.98        536.26         5.22 o                         
  10   9   5       1757.20       1897.90        18.23 o                         
  11   9   5         18.43         23.07         2.47 o                         
  12   9   5        134.88        133.43         2.75 o                         
  13   9   5        624.90        650.26        10.00 o                         
  14   9   5        163.90        161.81         5.31 o                         
  15   9   5        207.24        202.49         5.31 o                         
  16   9   5         10.09          8.84         2.65 o                         
   1  10   5        843.44        903.45         6.72 o                         
   2  10   5        446.61        478.56         4.86 o                         
   3  10   5        345.58        369.76         3.86 o                         
   4  10   5        482.29        531.47         4.77 o                         
   5  10   5       1745.52       1886.96        14.56 o                         
   6  10   5        184.83        193.68         2.76 o                         
   7  10   5         84.47         86.50         2.27 o                         
   8  10   5        885.84        949.13         9.62 o                         
   9  10   5       1000.32       1038.54         8.30 o                         
  10  10   5        183.61        199.54         3.62 o                         
  11  10   5        497.44        520.50        18.57 o                         
  12  10   5        323.01        360.76         8.84 o                         
  13  10   5        281.41        274.11         6.19 o                         
  14  10   5        368.03        305.06         6.19 o                         
   0  11   5        599.44        689.92        10.30 o                         
   1  11   5         27.48         28.07         1.96 o                         
   2  11   5        491.81        504.93         6.45 o                         
   3  11   5        109.31        111.00         2.51 o                         
   4  11   5        666.37        701.07         6.81 o                         
   5  11   5        212.57        223.69         3.87 o                         
   6  11   5        301.33        338.62         6.55 o                         
   7  11   5         18.30         18.00         1.65 o                         
   8  11   5         31.54         27.26         3.16 o                         
   9  11   5        438.33        433.50         7.91 o                         
  10  11   5        195.76        208.68         5.31 o                         
  11  11   5       1113.03        978.74        17.68 o                         
   1  12   5        151.10        150.03         4.86 o                         
   2  12   5        548.56        535.75        10.61 o                         
   3  12   5        302.05        267.69        13.26 o                         
   4  12   5         94.27         84.47        10.61 o                         
   5  12   5        247.52        203.37         4.42 o                         
   0   0   6       1513.82       1516.26        31.83 o                         
   2   0   6        371.23        417.74         9.26 o                         
   4   0   6      14652.35      15287.19       157.40 o                         
   6   0   6        553.18        568.46        17.68 o                         
   8   0   6       6992.40       7241.18        75.67 o                         
  10   0   6       1146.97       1171.17        26.53 o                         
  12   0   6        378.49        331.51         4.63 o                         
  14   0   6         81.76         88.85         3.40 o                         
  16   0   6        611.44        607.76         7.18 o                         
  18   0   6        637.69        638.76        10.63 o                         
  20   0   6        913.07        971.67        20.34 o                         
  22   0   6        225.10        234.32         7.07 o                         
  24   0   6        105.30         83.38         9.73 o                         
   1   1   6       7407.28       7908.20        62.03 o                         
   2   1   6       3636.89       3939.98        30.25 o                         
   3   1   6       4803.51       5092.10        35.51 o                         
   4   1   6       2214.70       2518.55        22.29 o                         
   5   1   6       1795.76       1730.65        19.65 o                         
   6   1   6       1616.55       1774.01        27.51 o                         
   7   1   6        329.34        409.50         5.74 o                         
   8   1   6        217.27        272.98         4.53 o                         
   9   1   6       4430.08       4443.81        28.73 o                         
  10   1   6        408.95        365.36         5.29 o                         
  11   1   6        157.07        166.49         3.50 o                         
  12   1   6        247.81        257.64         5.76 o                         
  13   1   6       2851.08       2728.90        17.15 o                         
  14   1   6          6.57          5.23         1.90 o                         
  15   1   6        101.36        100.83         2.50 o                         
  16   1   6        360.00        348.13         4.66 o                         
  17   1   6        644.29        668.61         7.73 o                         
  18   1   6        225.28        229.04         3.03 o                         
  19   1   6         83.26         85.21         3.13 o                         
  20   1   6         43.94         51.05         2.91 o                         
  21   1   6       1223.88       1309.27        12.82 o                         
  22   1   6         97.89        103.29         3.06 o                         
  23   1   6         63.00         62.62         2.04 o                         
  24   1   6         33.51         31.83         1.77 o                         
   0   2   6       4712.99       5161.98        68.15 o                         
   1   2   6       6120.69       6597.11        63.02 o                         
   2   2   6       1019.03       1180.04        15.30 o                         
   3   2   6       2665.28       2679.79        29.36 o                         
   4   2   6        660.48        646.50         8.81 o                         
   5   2   6         56.54         90.62         8.85 o                         
   6   2   6       1288.37       1394.17        15.40 o                         
   7   2   6       2275.06       2179.98        14.11 o                         
   8   2   6        782.59        772.43         5.47 o                         
   9   2   6        926.43        936.03         7.13 o                         
  10   2   6        635.96        634.33         6.39 o                         
  11   2   6       4617.15       4733.49        30.93 o                         
  12   2   6       1398.90       1407.55        10.44 o                         
  13   2   6        747.48        733.44         6.32 o                         
  14   2   6        284.18        291.39         3.42 o                         
  15   2   6       1372.60       1380.17        10.45 o                         
  16   2   6        348.64        347.93         3.93 o                         
  17   2   6         56.70         60.10         2.68 o                         
  18   2   6        149.23        156.84         3.59 o                         
  19   2   6        193.58        202.29         4.08 o                         
  20   2   6        267.38        288.52         3.95 o                         
  21   2   6         16.86         14.84         1.85 o                         
  22   2   6        103.61        100.40         2.69 o                         
  23   2   6        676.61        683.41        13.26 o                         
   1   3   6        563.81        577.85         8.50 o                         
   2   3   6       1511.79       1271.89        16.85 o                         
   3   3   6        128.61        152.27         6.51 o                         
   4   3   6        117.82        158.07         6.54 o                         
   5   3   6        795.68        772.14         7.72 o                         
   6   3   6       9448.81      10054.02        63.60 o                         
   7   3   6        365.43        347.69         3.34 o                         
   8   3   6       1881.55       1900.56        11.54 o                         
   9   3   6        502.91        519.02         4.41 o                         
  10   3   6       2691.99       2649.61        18.04 o                         
  11   3   6        145.03        146.46         2.96 o                         
  12   3   6         49.52         56.96         2.56 o                         
  13   3   6          3.93          4.44         2.02 o                         
  14   3   6       1390.97       1428.13        10.90 o                         
  15   3   6        206.38        203.44         3.33 o                         
  16   3   6        658.82        676.73        11.60 o                         
  17   3   6        257.70        262.43         3.78 o                         
  18   3   6        395.41        417.20         5.12 o                         
  19   3   6         47.29         50.97         2.96 o                         
  20   3   6        238.79        262.77         3.25 o                         
  21   3   6         32.28         35.20         1.73 o                         
  22   3   6         65.08         63.66         4.42 o                         
  23   3   6         44.30         35.37         2.65 o                         
   0   4   6       3039.71       3341.74        47.51 o                         
   1   4   6       4574.87       4789.14        46.42 o                         
   2   4   6       3287.45       3873.33        42.74 o                         
   3   4   6       2060.45       2032.86        27.35 o                         
   4   4   6       1237.86       1205.12        13.53 o                         
   5   4   6        843.34        869.35         7.14 o                         
   6   4   6       1306.83       1379.50         9.18 o                         
   7   4   6       2829.20       2813.60        17.72 o                         
   8   4   6        786.29        751.43         6.19 o                         
   9   4   6        487.75        500.01         4.71 o                         
  10   4   6       1472.04       1470.46        10.80 o                         
  11   4   6       1725.22       1766.99        13.68 o                         
  12   4   6       1029.69       1059.25        11.34 o                         
  13   4   6       1632.07       1664.55        10.47 o                         
  14   4   6        323.89        329.55         3.60 o                         
  15   4   6       3141.95       3207.45        24.18 o                         
  16   4   6         90.34         98.45         2.69 o                         
  17   4   6         96.70        111.46         3.29 o                         
  18   4   6         16.19         16.37         2.48 o                         
  19   4   6        536.90        543.84         9.55 o                         
  20   4   6         83.95         86.73         3.06 o                         
  21   4   6         27.25         27.56         1.85 o                         
  22   4   6        133.26        128.21         3.54 o                         
   1   5   6       2337.53       2402.73        26.29 o                         
   2   5   6       1224.67       1256.58        13.75 o                         
   3   5   6       1232.11       1330.44        15.37 o                         
   4   5   6        823.44        867.84        12.43 o                         
   5   5   6       4678.45       4873.72        40.55 o                         
   6   5   6       3281.19       3310.98        23.65 o                         
   7   5   6        281.56        303.75         3.91 o                         
   8   5   6        155.55        141.96         2.99 o                         
   9   5   6        595.72        610.87         6.46 o                         
  10   5   6         15.62         19.50         2.45 o                         
  11   5   6        922.47        932.49         7.58 o                         
  12   5   6        112.93        112.40         3.47 o                         
  13   5   6       1063.16       1095.06        10.12 o                         
  14   5   6        196.07        203.39         3.73 o                         
  15   5   6        466.88        514.49        11.05 o                         
  16   5   6        340.95        357.76         6.08 o                         
  17   5   6        440.17        471.42         6.25 o                         
  18   5   6        458.26        479.22         6.45 o                         
  19   5   6         19.04         20.14         3.13 o                         
  20   5   6        106.51        112.75         3.75 o                         
  21   5   6        158.21        125.05        22.55 o                         
   0   6   6       3029.60       3106.05        62.29 o                         
   1   6   6        709.86        718.24        13.93 o                         
   2   6   6        220.46        213.09         7.40 o                         
   3   6   6       1655.92       1639.97        32.27 o                         
   4   6   6       4368.41       4695.85        46.17 o                         
   5   6   6         71.12         71.16         3.78 o                         
   6   6   6        231.36        238.72         4.49 o                         
   7   6   6        889.11        905.55        13.86 o                         
   8   6   6         57.65         69.41         2.67 o                         
   9   6   6        850.76        882.16        11.59 o                         
  10   6   6        192.77        197.92         3.76 o                         
  11   6   6        376.70        408.31         5.19 o                         
  12   6   6       2365.63       2488.48        21.63 o                         
  13   6   6        381.78        417.17         5.82 o                         
  14   6   6        527.11        580.46        10.63 o                         
  15   6   6         53.83         63.34         3.89 o                         
  16   6   6        205.86        213.81         4.75 o                         
  17   6   6        222.60        237.36         4.75 o                         
  18   6   6        366.27        377.55        12.82 o                         
  19   6   6        270.61        290.32         5.29 o                         
  20   6   6        291.72        296.21         7.07 o                         
   1   7   6        760.61        790.61         8.99 o                         
   2   7   6        982.19       1004.16        20.94 o                         
   3   7   6        302.91        308.52         5.98 o                         
   4   7   6       2646.03       2727.32        28.76 o                         
   5   7   6       1272.10       1338.82        16.52 o                         
   6   7   6       1719.38       1797.74        20.81 o                         
   7   7   6       2311.44       2480.89        23.43 o                         
   8   7   6       4484.51       4747.39        38.59 o                         
   9   7   6       2076.51       2184.93        18.66 o                         
  10   7   6        717.53        769.79         6.91 o                         
  11   7   6        803.36        862.78         7.63 o                         
  12   7   6        379.84        408.50         6.45 o                         
  13   7   6       1477.31       1569.73        21.77 o                         
  14   7   6        381.09        410.34         5.51 o                         
  15   7   6        512.46        550.10         6.40 o                         
  16   7   6         98.56        108.94         3.38 o                         
  17   7   6        877.73        921.19        10.72 o                         
  18   7   6        508.39        574.65        12.38 o                         
  19   7   6         57.84         56.59         3.54 o                         
   0   8   6        535.10        547.24        10.00 o                         
   1   8   6        614.98        660.21         7.73 o                         
   2   8   6        385.94        400.68         6.64 o                         
   3   8   6       1792.14       1884.64        21.10 o                         
   4   8   6        693.97        737.35        11.05 o                         
   5   8   6        243.33        256.08         4.42 o                         
   6   8   6        579.90        619.65         5.67 o                         
   7   8   6       1368.36       1460.02        10.98 o                         
   8   8   6       1454.29       1600.55        15.80 o                         
   9   8   6        715.64        769.53        10.22 o                         
  10   8   6        633.89        659.36         6.25 o                         
  11   8   6        174.94        193.27         2.94 o                         
  12   8   6        440.77        480.29         5.29 o                         
  13   8   6        448.86        484.81         5.75 o                         
  14   8   6         65.64         69.06         2.86 o                         
  15   8   6         60.21         61.70         2.76 o                         
  16   8   6        558.98        572.88        12.38 o                         
  17   8   6         72.25         71.62         3.54 o                         
  18   8   6        135.02        110.53         2.65 o                         
   1   9   6        885.61        942.11        10.17 o                         
   2   9   6       1864.81       2024.56        17.24 o                         
   3   9   6         86.34         95.72         3.59 o                         
   4   9   6        355.71        373.39         4.13 o                         
   5   9   6       1094.86       1168.27         9.07 o                         
   6   9   6         39.54         48.74         2.69 o                         
   7   9   6        139.35        149.45         3.23 o                         
   8   9   6        358.92        374.34         5.74 o                         
   9   9   6        511.07        541.93         6.40 o                         
  10   9   6       1260.83       1422.25        13.71 o                         
  11   9   6        455.75        517.62         8.13 o                         
  12   9   6         65.33         72.26         4.02 o                         
  13   9   6         97.62         95.22         3.98 o                         
  14   9   6        154.94        133.52         4.42 o                         
  15   9   6        261.14        222.82         5.31 o                         
   0  10   6       1184.80       1311.88        14.80 o                         
   1  10   6        990.46       1036.39         8.66 o                         
   2  10   6         54.93         56.77         2.39 o                         
   3  10   6        331.97        367.07         3.89 o                         
   4  10   6        717.00        771.64         6.20 o                         
   5  10   6        442.06        479.72         5.60 o                         
   6  10   6        833.67        894.57         8.14 o                         
   7  10   6        238.22        274.08         4.54 o                         
   8  10   6         56.44         57.57         2.68 o                         
   9  10   6        440.52        448.74         9.02 o                         
  10  10   6        680.57        737.59        13.26 o                         
  11  10   6        472.52        476.81        27.85 o                         
  12  10   6        313.86        305.94         7.07 o                         
  13  10   6        254.55        227.24         5.31 o                         
   1  11   6        431.18        477.90         5.50 o                         
   2  11   6        613.36        645.55         6.65 o                         
   3  11   6          6.33          9.07         1.71 o                         
   4  11   6        117.15        123.96         2.40 o                         
   5  11   6        235.42        246.49         4.01 o                         
   6  11   6        103.56        106.12         2.04 o                         
   7  11   6        328.04        346.67         5.63 o                         
   8  11   6        232.49        259.52         4.38 o                         
   9  11   6        188.32        182.98         8.40 o                         
  10  11   6        834.48        709.94        13.26 o                         
   0  12   6         52.23         53.05         2.65 o                         
   1  12   6        187.98        153.09         9.28 o                         
   2  12   6         67.88         54.54         3.54 o                         
   2   0   7       1267.06       1357.42        15.01 o                         
   4   0   7       1142.15       1207.97        16.08 o                         
   6   0   7        823.33        789.57        11.89 o                         
   8   0   7       1135.72       1120.61        16.97 o                         
  10   0   7       2929.19       3093.81        34.01 o                         
  12   0   7        623.94        662.20         9.06 o                         
  14   0   7       1772.73       1847.15        16.05 o                         
  16   0   7        302.05        305.12         4.74 o                         
  18   0   7       2588.97       2675.57        56.59 o                         
  20   0   7        805.96        882.38        13.13 o                         
  22   0   7        725.97        784.21        15.92 o                         
   0   1   7        122.51        127.95         4.59 o                         
   1   1   7       1008.62       1079.60        10.28 o                         
   2   1   7         22.95         30.96         2.43 o                         
   3   1   7        459.93        514.64         6.29 o                         
   4   1   7        277.82        286.39         5.06 o                         
   5   1   7       1607.14       1650.53        15.76 o                         
   6   1   7        312.43        335.55         4.55 o                         
   7   1   7       1402.78       1403.77        12.49 o                         
   8   1   7        824.54        838.86         9.30 o                         
   9   1   7       1246.33       1195.02         9.83 o                         
  10   1   7        451.62        473.15         4.29 o                         
  11   1   7       2553.26       2566.27        17.85 o                         
  12   1   7       2497.94       2569.64        29.34 o                         
  13   1   7       2760.58       2718.27        18.38 o                         
  14   1   7        156.02        168.87         2.73 o                         
  15   1   7       1301.39       1335.52         9.00 o                         
  16   1   7       2522.30       2518.52        19.31 o                         
  17   1   7         85.59         88.37         4.21 o                         
  18   1   7        214.76        226.60         3.84 o                         
  19   1   7       3834.53       4198.59        34.01 o                         
  20   1   7         67.54         68.54         2.96 o                         
  21   1   7         79.42         93.04         2.75 o                         
  22   1   7        217.36        248.09         5.00 o                         
  23   1   7       1558.75       1488.99        29.62 o                         
   1   2   7         75.80         79.58         5.92 o                         
   2   2   7        316.94        333.93         6.51 o                         
   3   2   7        702.03        768.30        12.03 o                         
   4   2   7        141.15        149.49         3.89 o                         
   5   2   7         18.97         27.22         1.83 o                         
   6   2   7        831.44        872.96         6.24 o                         
   7   2   7       4255.19       4385.64        27.82 o                         
   8   2   7         10.07         14.59         1.67 o                         
   9   2   7        881.68        879.33        10.29 o                         
  10   2   7       2164.28       2270.46        18.27 o                         
  11   2   7       2931.81       2957.13        19.09 o                         
  12   2   7        673.00        687.93         5.83 o                         
  13   2   7       1872.67       1872.16        18.18 o                         
  14   2   7       2139.94       2179.69        18.59 o                         
  15   2   7        226.66        233.94         3.59 o                         
  16   2   7         16.38         17.57         2.30 o                         
  17   2   7       2435.22       2521.45        23.60 o                         
  18   2   7        462.40        472.55         4.92 o                         
  19   2   7         37.24         40.95         3.09 o                         
  20   2   7        314.21        349.79         4.35 o                         
  21   2   7       1821.39       1928.32        17.33 o                         
  22   2   7        141.26        148.74         5.31 o                         
  23   2   7        108.09         91.96         2.65 o                         
   0   3   7        915.31       1107.84        27.41 o                         
   1   3   7        725.40        756.05        15.45 o                         
   2   3   7        939.93        997.52        14.55 o                         
   3   3   7         34.04         24.96         2.09 o                         
   4   3   7        523.17        493.28         8.40 o                         
   5   3   7        519.75        554.14         4.71 o                         
   6   3   7        410.70        391.46         3.59 o                         
   7   3   7        411.08        426.43         3.90 o                         
   8   3   7       2798.42       3002.13        17.89 o                         
   9   3   7        517.18        537.79         4.59 o                         
  10   3   7         20.52         24.17         2.26 o                         
  11   3   7        663.42        671.70         7.70 o                         
  12   3   7       2749.70       2847.03        19.90 o                         
  13   3   7       1069.55       1062.21        11.03 o                         
  14   3   7        265.32        266.48         3.61 o                         
  15   3   7        664.19        671.93         5.87 o                         
  16   3   7       2830.94       2976.08        22.50 o                         
  17   3   7         68.69         71.11         2.69 o                         
  18   3   7       1130.49       1246.12        12.61 o                         
  19   3   7        108.74        116.53         3.19 o                         
  20   3   7        270.87        297.10         3.30 o                         
  21   3   7        181.31        192.63         2.96 o                         
  22   3   7        425.51        404.97         7.96 o                         
   1   4   7        659.48        669.78        12.07 o                         
   2   4   7         47.74         45.76         5.11 o                         
   3   4   7        864.95        917.17        11.41 o                         
   4   4   7        445.47        511.60         6.40 o                         
   5   4   7       1056.74       1108.36         9.61 o                         
   6   4   7        439.85        439.46         4.08 o                         
   7   4   7       1261.74       1277.79         9.73 o                         
   8   4   7        392.80        385.01         3.55 o                         
   9   4   7       1243.33       1303.94         9.21 o                         
  10   4   7       1618.43       1735.62        12.54 o                         
  11   4   7       1601.75       1605.54        17.07 o                         
  12   4   7          5.23          3.41         3.42 o                         
  13   4   7       2694.03       2846.06        20.00 o                         
  14   4   7       1589.31       1596.00        10.41 o                         
  15   4   7       1068.00       1108.51         8.63 o                         
  16   4   7        196.22        196.44         3.03 o                         
  17   4   7       2034.32       2196.26        21.54 o                         
  18   4   7        314.40        322.52         5.11 o                         
  19   4   7        112.40        120.42         8.84 o                         
  20   4   7         48.55         54.68         2.55 o                         
  21   4   7       1384.60       1292.21        17.51 o                         
   0   5   7        668.21        719.49        21.22 o                         
   1   5   7        316.43        317.98         9.19 o                         
   2   5   7         36.54         46.87         3.96 o                         
   3   5   7        153.24        160.83         5.08 o                         
   4   5   7       1988.62       2132.31        21.98 o                         
   5   5   7       1138.79       1208.11        10.73 o                         
   6   5   7        318.26        319.87         4.53 o                         
   7   5   7       1295.50       1348.12        11.17 o                         
   8   5   7       1016.45       1080.45         8.78 o                         
   9   5   7       1125.61       1156.06        13.45 o                         
  10   5   7       1226.38       1303.54         8.95 o                         
  11   5   7        139.32        140.10         3.28 o                         
  12   5   7        319.44        356.99         6.13 o                         
  13   5   7       1572.17       1642.48        13.11 o                         
  14   5   7        446.99        462.60         6.05 o                         
  15   5   7       2717.89       2876.99        30.76 o                         
  16   5   7        415.92        436.39         8.42 o                         
  17   5   7        333.53        326.06         6.64 o                         
  18   5   7         55.53         55.65         2.60 o                         
  19   5   7        604.42        606.79        29.62 o                         
  20   5   7       1208.65       1263.46        23.87 o                         
  21   5   7        102.01         82.23         2.65 o                         
   1   6   7        489.44        509.21        17.51 o                         
   2   6   7       1509.59       1575.95        29.49 o                         
   3   6   7         21.57         19.90         3.96 o                         
   4   6   7        184.61        184.81         4.15 o                         
   5   6   7       1390.86       1403.24        18.77 o                         
   6   6   7       1009.75       1139.94         9.31 o                         
   7   6   7        509.56        539.33         5.42 o                         
   8   6   7        472.60        497.95         4.70 o                         
   9   6   7        783.26        825.74        10.34 o                         
  10   6   7        231.65        249.68         3.57 o                         
  11   6   7          9.00         11.80         2.66 o                         
  12   6   7         10.61         12.86         2.76 o                         
  13   6   7         16.22         17.36         2.84 o                         
  14   6   7       1686.62       1866.63        33.29 o                         
  15   6   7       1523.51       1621.23        18.20 o                         
  16   6   7       1248.59       1335.75        15.14 o                         
  17   6   7         97.25         90.69         3.75 o                         
  18   6   7        449.43        485.46        16.36 o                         
  19   6   7         68.33         78.70         4.42 o                         
   0   7   7       1609.78       1586.51        35.37 o                         
   1   7   7        860.43        908.06        14.14 o                         
   2   7   7       1140.77       1158.18        30.95 o                         
   3   7   7        554.68        572.20        15.58 o                         
   4   7   7        295.87        308.73         8.84 o                         
   5   7   7        210.08        229.87         5.62 o                         
   6   7   7        287.43        321.20         6.13 o                         
   7   7   7       1008.49       1096.82        13.44 o                         
   8   7   7        110.12        121.22         4.75 o                         
   9   7   7       1309.74       1388.81        21.95 o                         
  10   7   7       1340.38       1461.04        10.88 o                         
  11   7   7       2537.25       2751.58        23.97 o                         
  12   7   7        722.05        778.23         8.50 o                         
  13   7   7        382.66        400.11         7.50 o                         
  14   7   7          0.71          1.33         2.86 o                         
  15   7   7       1312.77       1427.68        16.22 o                         
  16   7   7        263.54        280.89         4.44 o                         
  17   7   7        229.33        237.85         6.19 o                         
  18   7   7        326.76        313.90         7.07 o                         
  19   7   7        392.85        312.13         6.19 o                         
   1   8   7        539.15        561.34         7.07 o                         
   2   8   7        297.41        319.88         7.17 o                         
   3   8   7        152.23        150.22         3.82 o                         
   4   8   7        320.64        326.78         6.25 o                         
   5   8   7        191.43        195.57         4.92 o                         
   6   8   7       1460.24       1607.43        17.16 o                         
   7   8   7         45.76         49.53         3.07 o                         
   8   8   7        266.98        296.39         4.02 o                         
   9   8   7       1132.66       1234.11        15.05 o                         
  10   8   7        796.39        877.16         7.57 o                         
  11   8   7        870.35        931.29         8.53 o                         
  12   8   7        285.81        320.11         4.84 o                         
  13   8   7        384.80        432.41        17.64 o                         
  14   8   7        210.96        210.46         4.38 o                         
  15   8   7        448.53        446.44         9.73 o                         
  16   8   7          5.82          6.19         2.65 o                         
  17   8   7        119.24         85.77         2.65 o                         
   0   9   7       2043.02       2282.16        30.32 o                         
   1   9   7        319.35        354.06         5.62 o                         
   2   9   7        367.14        401.33         6.59 o                         
   3   9   7        770.46        827.53         7.39 o                         
   4   9   7        801.38        888.64         7.82 o                         
   5   9   7          8.08          7.58         2.43 o                         
   6   9   7         22.87         24.95         2.23 o                         
   7   9   7        148.25        171.79         3.31 o                         
   8   9   7        882.28       1018.06         9.33 o                         
   9   9   7        346.37        349.36         4.74 o                         
  10   9   7        151.27        158.28         6.19 o                         
  11   9   7       1055.38       1139.68        15.63 o                         
  12   9   7        263.58        291.67         5.75 o                         
  13   9   7        206.11        185.03        34.48 o                         
  14   9   7         74.09         57.04         1.88 o                         
   1  10   7        736.92        809.52         6.35 o                         
   2  10   7        242.86        266.99         3.76 o                         
   3  10   7        451.18        506.35         5.24 o                         
   4  10   7         75.84         80.67         2.01 o                         
   5  10   7        780.02        862.89         7.94 o                         
   6  10   7        319.91        339.70         3.86 o                         
   7  10   7         59.97         72.94         2.86 o                         
   8  10   7        438.62        464.26         7.96 o                         
   9  10   7        406.86        407.21         6.54 o                         
  10  10   7        100.33        114.95         4.42 o                         
  11  10   7         46.61         42.41         2.12 o                         
  12  10   7         64.97         53.94         2.65 o                         
   0  11   7       1345.59       1515.56        18.20 o                         
   1  11   7          4.38          4.24         1.58 o                         
   2  11   7         54.54         55.19         1.85 o                         
   3  11   7        366.25        379.40         5.63 o                         
   4  11   7        589.99        553.58        18.13 o                         
   5  11   7        126.88        119.06         3.98 o                         
   6  11   7        337.55        337.72         5.22 o                         
   7  11   7         28.05         32.22         3.54 o                         
   8  11   7         60.90         56.74         5.75 o                         
   0   0   8      21673.40      22518.39       461.52 o                         
   2   0   8       2480.26       2561.19        33.40 o                         
   4   0   8      13157.84      13912.53       179.44 o                         
   6   0   8       4428.03       4271.19        40.40 o                         
   8   0   8       2968.11       3126.42        29.55 o                         
  10   0   8       4699.79       4892.56        53.11 o                         
  12   0   8        431.32        474.03         6.71 o                         
  14   0   8       3928.16       4102.76        37.58 o                         
  16   0   8        234.03        254.95         4.39 o                         
  18   0   8        689.19        722.99        12.82 o                         
  20   0   8        238.74        252.46         5.63 o                         
  22   0   8        375.93        392.59         8.84 o                         
   1   1   8       8007.41       8609.57        98.13 o                         
   2   1   8       5298.99       5615.66        47.52 o                         
   3   1   8       3510.22       3746.33        33.88 o                         
   4   1   8       1407.02       1563.07        14.68 o                         
   5   1   8       8391.11       8516.94        68.73 o                         
   6   1   8       1615.44       1662.82        15.39 o                         
   7   1   8        868.87        940.24        10.92 o                         
   8   1   8       1064.47       1084.27        12.06 o                         
   9   1   8       7103.25       7429.19        51.10 o                         
  10   1   8        482.72        479.23         4.43 o                         
  11   1   8       1242.46       1267.48        10.88 o                         
  12   1   8       2364.26       2344.27        18.59 o                         
  13   1   8        573.61        592.89         5.64 o                         
  14   1   8        987.89        964.15         7.92 o                         
  15   1   8        281.90        279.88         3.23 o                         
  16   1   8       1076.82       1075.20         8.30 o                         
  17   1   8         41.55         48.42         3.05 o                         
  18   1   8         71.56         72.45         2.80 o                         
  19   1   8       1117.94       1183.84        14.59 o                         
  20   1   8         49.42         52.61         2.68 o                         
  21   1   8        183.16        195.83         3.57 o                         
  22   1   8          8.64          9.73         2.65 o                         
   0   2   8       7037.36       7612.14       100.66 o                         
   1   2   8       6796.92       7394.60        69.30 o                         
   2   2   8        262.41        297.17         5.47 o                         
   3   2   8       4551.38       4610.32        57.43 o                         
   4   2   8       2141.72       2218.49        16.55 o                         
   5   2   8          0.21          2.65         1.69 o                         
   6   2   8       3721.25       3921.13        27.18 o                         
   7   2   8       5036.33       5204.56        33.52 o                         
   8   2   8        729.15        729.61         6.06 o                         
   9   2   8        549.79        568.93         6.13 o                         
  10   2   8       3110.52       3163.04        21.74 o                         
  11   2   8       3692.32       3785.10        28.13 o                         
  12   2   8        112.65        102.71         2.86 o                         
  13   2   8       2224.24       2329.92        16.71 o                         
  14   2   8       1052.98       1045.14         9.02 o                         
  15   2   8        627.47        660.65         6.80 o                         
  16   2   8        332.29        327.65         4.02 o                         
  17   2   8        298.17        322.74         5.34 o                         
  18   2   8        268.66        291.90         3.59 o                         
  19   2   8         39.36         47.56         2.65 o                         
  20   2   8         26.51         27.00         1.98 o                         
  21   2   8        327.95        347.03         4.59 o                         
  22   2   8         68.25         59.36         2.65 o                         
   1   3   8        125.46        118.92         6.28 o                         
   2   3   8       7789.24       7919.89        85.93 o                         
   3   3   8        322.21        318.88         4.16 o                         
   4   3   8       3619.71       3745.67        26.90 o                         
   5   3   8       1083.45       1123.28         8.34 o                         
   6   3   8       7134.34       7696.34        49.12 o                         
   7   3   8         39.14         38.13         2.21 o                         
   8   3   8       5800.45       6036.78        38.80 o                         
   9   3   8         43.04         57.50         2.50 o                         
  10   3   8       2838.69       3002.57        22.02 o                         
  11   3   8        146.04        158.85         3.29 o                         
  12   3   8       2273.51       2405.09        20.56 o                         
  13   3   8        260.71        283.64         4.08 o                         
  14   3   8        150.10        165.13         3.14 o                         
  15   3   8        342.76        335.50         3.42 o                         
  16   3   8       2044.29       2128.40        15.23 o                         
  17   3   8        108.40        119.78         3.41 o                         
  18   3   8        282.55        291.41         4.42 o                         
  19   3   8         69.74         73.78         2.60 o                         
  20   3   8        278.71        305.58         4.40 o                         
  21   3   8        116.03         95.10         2.50 o                         
   0   4   8       1748.86       1793.02        41.56 o                         
   1   4   8       2700.98       2709.02        38.14 o                         
   2   4   8       1289.33       1446.55        16.81 o                         
   3   4   8       5643.91       5955.83        62.28 o                         
   4   4   8       2551.84       2709.83        31.83 o                         
   5   4   8       1502.28       1649.48        13.59 o                         
   6   4   8       1510.24       1660.86        10.98 o                         
   7   4   8       9326.07       9956.46        59.48 o                         
   8   4   8        147.47        157.54         2.78 o                         
   9   4   8        399.34        394.24         4.90 o                         
  10   4   8       1244.34       1294.24        10.55 o                         
  11   4   8        701.44        744.59         7.74 o                         
  12   4   8        223.95        235.69         4.26 o                         
  13   4   8        743.68        791.46         7.15 o                         
  14   4   8        188.52        192.97         2.92 o                         
  15   4   8       1020.02       1077.49         8.90 o                         
  16   4   8        503.61        514.18         5.43 o                         
  17   4   8        652.77        646.16         8.42 o                         
  18   4   8         97.23         99.49         3.75 o                         
  19   4   8        212.77        212.21         5.31 o                         
  20   4   8        169.90        152.04        35.37 o                         
  21   4   8        268.12        235.20         5.31 o                         
   1   5   8       3558.70       3874.28        56.58 o                         
   2   5   8       4784.55       5004.33        79.41 o                         
   3   5   8        887.38        923.84        10.38 o                         
   4   5   8        321.34        316.33         4.87 o                         
   5   5   8       7322.46       7568.72        61.83 o                         
   6   5   8       1094.71       1164.31        10.77 o                         
   7   5   8         22.71         31.73         2.62 o                         
   8   5   8       2846.35       3059.39        19.63 o                         
   9   5   8        482.52        522.06         5.59 o                         
  10   5   8         40.45         45.26         2.67 o                         
  11   5   8       1798.19       1877.86        16.37 o                         
  12   5   8       2275.99       2397.24        22.77 o                         
  13   5   8        424.45        462.38         5.43 o                         
  14   5   8        200.76        229.35         4.27 o                         
  15   5   8        387.71        419.18         6.24 o                         
  16   5   8        763.05        831.14        12.50 o                         
  17   5   8        466.17        529.59         7.15 o                         
  18   5   8         51.15         57.98         2.69 o                         
  19   5   8        369.13        393.48         8.84 o                         
  20   5   8        147.06        137.94         3.54 o                         
   0   6   8       6133.89       6584.15       128.21 o                         
   1   6   8          1.03          7.96         7.50 o                         
   2   6   8       1338.38       1413.04        23.85 o                         
   3   6   8       1868.83       2013.02        27.51 o                         
   4   6   8       4792.45       5057.67        46.62 o                         
   5   6   8         77.35         96.11         3.29 o                         
   6   6   8        381.82        418.53         5.45 o                         
   7   6   8        598.43        613.84         6.80 o                         
   8   6   8       1028.85       1128.13         9.68 o                         
   9   6   8         10.10          8.92         2.82 o                         
  10   6   8       3074.62       3397.94        25.63 o                         
  11   6   8         79.52         87.26         5.42 o                         
  12   6   8       1259.43       1380.23        11.18 o                         
  13   6   8         72.72         80.57         3.50 o                         
  14   6   8       1308.42       1439.14        20.05 o                         
  15   6   8        103.13         97.27         3.38 o                         
  16   6   8         10.40         16.65         2.86 o                         
  17   6   8        158.90        161.46         3.21 o                         
  18   6   8        820.54        842.57        15.92 o                         
  19   6   8        100.34         84.00         2.65 o                         
   1   7   8       1245.58       1372.13        27.41 o                         
   2   7   8        611.01        619.75        15.03 o                         
   3   7   8       1064.59       1187.52        29.62 o                         
   4   7   8         17.67         24.81         3.50 o                         
   5   7   8       2950.92       3285.30        30.51 o                         
   6   7   8        588.55        641.96         7.03 o                         
   7   7   8        352.00        392.44         6.09 o                         
   8   7   8        476.51        528.16         6.33 o                         
   9   7   8       2827.01       3115.65        23.58 o                         
  10   7   8          9.11         13.36         2.92 o                         
  11   7   8         59.59         60.11         2.64 o                         
  12   7   8        108.94        113.50         3.05 o                         
  13   7   8       1590.18       1678.79        21.09 o                         
  14   7   8        137.51        146.08         3.38 o                         
  15   7   8        249.16        251.62         5.00 o                         
  16   7   8        293.18        296.21         7.07 o                         
  17   7   8         32.33         33.60         2.65 o                         
   0   8   8        352.90        408.28         9.28 o                         
   1   8   8       1575.48       1686.20        14.63 o                         
   2   8   8        180.14        195.07         4.75 o                         
   3   8   8        981.90       1089.74        13.27 o                         
   4   8   8       1774.06       1918.31        18.46 o                         
   5   8   8        134.13        140.02         3.11 o                         
   6   8   8        361.70        414.25         5.14 o                         
   7   8   8       1916.52       2099.65        17.79 o
[truncated: 66,504 more chars]
