# Supplementary material for: Synthesis, crystal structure and properties of tetra­kis­(pyridine-3-carbo­nitrile)­dithio­cyanatoiron(II) and of diaqua­bis­(pyridine-3-carbo­nitrile)­di­thio­cyanatoiron(II) pyridine-3-carbo­nitrile monosolvate
Source: Acta Crystallogr E Crystallogr Commun. 2023 Oct 31;79(Pt 11):1093–9. doi: 10.1107/S205698902300909X (PMC10626964; doi:10.1107/S205698902300909X)
Supplement: Supplementary file 3 [file e-79-01093-2sup3.hkl]

data_2                                                                          
_shelx_title ' amm22_a.res in P-1'                                              
_shelx_refln_list_code          4                                               
_shelx_F_calc_maximum      137.00                                               
_exptl_crystal_F_000       320.00                                               
_reflns_d_resolution_high  0.7820                                               
                                                                                
loop_                                                                           
 _space_group_symop_operation_xyz                                               
 'x, y, z'                                                                      
 '-x, -y, -z'                                                                   
                                                                                
_cell_length_a     8.1065                                                       
_cell_length_b     8.2880                                                       
_cell_length_c    11.4347                                                       
_cell_angle_alpha  84.765                                                       
_cell_angle_beta   77.787                                                       
_cell_angle_gamma  70.826                                                       
                                                                                
_shelx_F_squared_multiplier     1.000                                           
                                                                                
loop_                                                                           
 _refln_index_h                                                                 
 _refln_index_k                                                                 
 _refln_index_l                                                                 
 _refln_F_squared_calc                                                          
 _refln_F_squared_meas                                                          
 _refln_F_squared_sigma                                                         
 _refln_observed_status                                                         
   1   0   0       1953.50       1874.49        11.46 o                         
   2   0   0        380.21        371.35         2.28 o                         
   3   0   0       1404.84       1455.67         5.55 o                         
   4   0   0         72.95         62.50         0.73 o                         
   5   0   0         24.55         22.13         0.42 o                         
   6   0   0        806.19        786.22         3.47 o                         
   7   0   0        191.84        177.15         1.76 o                         
   8   0   0          3.10          4.22         0.39 o                         
   9   0   0        206.79        216.77         2.16 o                         
  -9   1   0         13.45         11.38         0.31 o                         
  -8   1   0          4.16          5.36         0.54 o                         
  -7   1   0        671.55        661.61         5.53 o                         
  -6   1   0        120.27        116.42         0.99 o                         
  -5   1   0        214.03        191.92         1.33 o                         
  -4   1   0         21.30         15.44         0.39 o                         
  -3   1   0          6.16         10.89         1.23 o                         
  -2   1   0       1753.27       1720.78         6.68 o                         
  -1   1   0        876.51        864.88         3.81 o                         
   0   1   0       1609.31       1634.32         8.37 o                         
   1   1   0        489.51        452.33         2.77 o                         
   2   1   0       4329.65       4257.82        30.93 o                         
   3   1   0       1078.54       1111.28         4.62 o                         
   4   1   0        573.98        600.97         2.90 o                         
   5   1   0        478.89        464.07         2.08 o                         
   6   1   0          3.78          4.81         0.32 o                         
   7   1   0       1173.95       1184.69         8.50 o                         
   8   1   0         16.81         12.68         0.50 o                         
   9   1   0         87.60         81.36         0.97 o                         
  -8   2   0         65.24         65.06         1.02 o                         
  -7   2   0        220.12        217.90         3.10 o                         
  -6   2   0          6.95          6.39         0.50 o                         
  -5   2   0         24.14         25.46         0.55 o                         
  -4   2   0         23.35         18.68         0.46 o                         
  -3   2   0        422.42        500.52         2.50 o                         
  -2   2   0         46.12         65.52         0.61 o                         
  -1   2   0       1071.01       1052.07         4.67 o                         
   0   2   0       1809.29       1825.80         8.50 o                         
   1   2   0        523.68        505.46         2.89 o                         
   2   2   0        686.53        675.90         3.76 o                         
   3   2   0       1999.91       2002.35        10.43 o                         
   4   2   0       1001.96       1118.13         5.10 o                         
   5   2   0       1901.87       1956.09         8.11 o                         
   6   2   0        117.38        117.36         1.00 o                         
   7   2   0         22.05         29.30         0.78 o                         
   8   2   0         26.99         26.48         0.67 o                         
   9   2   0        186.27        174.45         1.77 o                         
  10   2   0         16.87         17.17         0.60 o                         
  -8   3   0          2.92          3.50         0.31 o                         
  -7   3   0        437.07        449.13         3.94 o                         
  -6   3   0        292.32        282.33         2.60 o                         
  -5   3   0          6.02          8.37         0.43 o                         
  -4   3   0        412.88        399.41         2.33 o                         
  -3   3   0         13.27         19.41         0.49 o                         
  -2   3   0        601.78        584.44         2.67 o                         
  -1   3   0        333.83        319.82         1.74 o                         
   0   3   0        764.62        726.07         4.35 o                         
   1   3   0         28.58         20.81         0.31 o                         
   2   3   0         91.13         80.34         0.64 o                         
   3   3   0        195.89        165.88         1.23 o                         
   4   3   0          5.96          9.61         0.31 o                         
   5   3   0       1240.59       1207.50         5.01 o                         
   6   3   0        346.28        327.50         1.83 o                         
   7   3   0        605.63        603.17         3.60 o                         
   8   3   0         13.79         13.05         0.57 o                         
   9   3   0         26.17         26.06         0.64 o                         
  10   3   0         95.83         94.05         1.43 o                         
  -7   4   0        168.84        184.27         1.92 o                         
  -6   4   0         87.14        101.22         1.29 o                         
  -5   4   0         61.46         68.73         1.20 o                         
  -4   4   0        231.79        222.39         1.56 o                         
  -3   4   0         49.36         52.34         0.70 o                         
  -2   4   0        122.83        110.34         1.01 o                         
  -1   4   0       1047.85       1115.95         4.97 o                         
   0   4   0       2822.72       2961.16        18.32 o                         
   1   4   0        341.22        341.01         1.93 o                         
   2   4   0        385.41        397.96         3.45 o                         
   3   4   0       1980.43       1948.75         9.72 o                         
   4   4   0        104.76        106.02         0.90 o                         
   5   4   0       1381.68       1390.77         5.05 o                         
   6   4   0        149.57        143.16         1.14 o                         
   7   4   0        379.77        387.74         3.15 o                         
   8   4   0          5.40          7.23         0.51 o                         
   9   4   0         14.99         16.48         0.62 o                         
  10   4   0         45.54         46.77         1.18 o                         
  -6   5   0        151.05        142.50         2.20 o                         
  -5   5   0        567.82        566.74         4.89 o                         
  -4   5   0        524.35        525.90         4.03 o                         
  -3   5   0         10.68         11.10         0.42 o                         
  -2   5   0        889.83        877.34         3.81 o                         
  -1   5   0        142.89        140.97         0.98 o                         
   0   5   0         15.37         20.90         0.55 o                         
   1   5   0        424.93        471.05         2.35 o                         
   2   5   0        142.17        150.61         1.11 o                         
   3   5   0       1090.84       1086.59         6.33 o                         
   4   5   0         15.21         16.30         0.40 o                         
   5   5   0       1581.54       1586.52         5.97 o                         
   6   5   0         81.23         89.14         0.84 o                         
   7   5   0        446.03        441.87         3.28 o                         
   8   5   0        248.83        244.18         2.34 o                         
   9   5   0          9.20          9.20         0.48 o                         
  -6   6   0         51.19         44.20         1.06 o                         
  -5   6   0          5.53          6.60         0.40 o                         
  -4   6   0        613.50        634.53         4.28 o                         
  -3   6   0         27.24         28.73         0.67 o                         
  -2   6   0         32.00         31.69         0.67 o                         
  -1   6   0         67.72         62.68         0.82 o                         
   0   6   0         94.98         97.13         0.99 o                         
   1   6   0        223.35        228.90         1.56 o                         
   2   6   0        220.68        208.77         1.35 o                         
   3   6   0        629.77        638.24         3.06 o                         
   4   6   0         44.98         46.65         0.76 o                         
   5   6   0       1249.08       1257.46         5.40 o                         
   6   6   0        477.97        498.13         3.85 o                         
   7   6   0        157.09        166.88         1.59 o                         
   8   6   0        130.41        139.78         1.45 o                         
   9   6   0         27.63         31.16         0.77 o                         
  -4   7   0        233.31        235.11         2.19 o                         
  -3   7   0         60.90         62.20         1.01 o                         
  -2   7   0        639.60        644.63         4.67 o                         
  -1   7   0        570.20        578.45         4.65 o                         
   0   7   0        268.42        275.53         3.01 o                         
   1   7   0        177.58        174.93         1.24 o                         
   2   7   0         98.99         99.33         0.90 o                         
   3   7   0        173.70        171.38         1.31 o                         
   4   7   0         93.37         87.76         1.12 o                         
   5   7   0          9.95         11.67         0.55 o                         
   6   7   0        189.28        195.17         2.21 o                         
   7   7   0        676.09        701.30         5.42 o                         
   8   7   0        472.44        485.42         3.50 o                         
   9   7   0         37.39         32.50         3.45 o                         
  -3   8   0         64.41         58.48         1.24 o                         
  -2   8   0          7.89          7.40         0.55 o                         
  -1   8   0          9.49         10.05         0.51 o                         
   0   8   0        214.01        208.39         2.57 o                         
   1   8   0         62.69         61.48         1.29 o                         
   2   8   0         53.30         53.64         0.97 o                         
   3   8   0        161.96        162.07         1.79 o                         
   4   8   0          3.70          4.50         0.54 o                         
   5   8   0        338.98        349.46         4.28 o                         
   6   8   0         14.41         13.81         0.73 o                         
   7   8   0         77.95         85.28         1.17 o                         
   8   8   0        256.43        262.51         3.63 o                         
  -2   9   0          6.59          6.64         0.37 o                         
  -1   9   0        150.61        142.05         2.31 o                         
   0   9   0         68.60         67.33         0.98 o                         
   1   9   0         91.46         95.08         1.43 o                         
   2   9   0         20.99         17.48         0.61 o                         
   3   9   0        226.88        219.78         2.54 o                         
   4   9   0          4.20          4.94         0.51 o                         
   5   9   0         79.04         83.01         1.30 o                         
   6   9   0         15.33         17.76         0.61 o                         
   7   9   0          3.64          4.22         0.33 o                         
   1  10   0        302.79        288.03         5.55 o                         
   2  10   0         82.17         80.96         1.53 o                         
   3  10   0         44.76         52.25         3.04 o                         
   4  10   0         15.42         12.15         0.66 o                         
   5  10   0          6.67          6.23         0.36 o                         
  -5 -10   1         16.54         15.42         0.60 o                         
  -4 -10   1        274.42        272.12         3.69 o                         
  -3 -10   1         58.57         56.58         1.18 o                         
  -2 -10   1        137.27        126.47         2.00 o                         
  -1 -10   1         13.99         10.23         2.97 o                         
  -7  -9   1         78.24         71.33         6.86 o                         
  -6  -9   1        333.16        338.04         3.77 o                         
  -5  -9   1         93.74         98.62         1.40 o                         
  -4  -9   1        479.96        481.79         4.14 o                         
  -3  -9   1         47.49         45.08         0.78 o                         
  -2  -9   1         86.09         88.55         1.57 o                         
  -1  -9   1        221.30        226.51         2.55 o                         
   0  -9   1         10.47          9.78         0.42 o                         
   1  -9   1        128.85        128.41         1.74 o                         
   2  -9   1         88.29         79.36         1.80 o                         
  -8  -8   1        137.85        142.68         2.98 o                         
  -7  -8   1          4.97          5.60         0.37 o                         
  -6  -8   1        236.41        236.55         2.64 o                         
  -5  -8   1         81.35         83.86         1.13 o                         
  -4  -8   1        372.12        378.59         4.02 o                         
  -3  -8   1        137.16        143.87         2.00 o                         
  -2  -8   1         12.62         12.97         0.65 o                         
  -1  -8   1        405.85        396.75         4.38 o                         
   0  -8   1          7.48          7.23         0.61 o                         
   1  -8   1        633.96        636.34         5.28 o                         
   2  -8   1         10.55         11.09         0.47 o                         
   3  -8   1        143.91        151.24         2.37 o                         
  -9  -7   1         17.36         12.62         0.57 o                         
  -8  -7   1         63.92         71.66         1.91 o                         
  -7  -7   1        282.58        289.30         2.38 o                         
  -6  -7   1        208.48        214.84         2.14 o                         
  -5  -7   1          7.25          8.62         0.51 o                         
  -4  -7   1         15.66         16.75         0.79 o                         
  -3  -7   1        165.54        158.76         1.32 o                         
  -2  -7   1        348.53        352.31         1.87 o                         
  -1  -7   1        190.26        183.99         1.35 o                         
   0  -7   1          3.32          3.81         0.55 o                         
   1  -7   1        705.38        710.78         6.13 o                         
   2  -7   1         15.23         16.89         0.64 o                         
   3  -7   1        267.30        274.75         2.25 o                         
   4  -7   1         31.64         31.07         0.57 o                         
  -9  -6   1          7.03          9.83         0.77 o                         
  -8  -6   1        275.23        271.63         2.39 o                         
  -7  -6   1         22.56         23.12         0.82 o                         
  -6  -6   1         11.72         12.47         0.63 o                         
  -5  -6   1          8.43          9.83         0.38 o                         
  -4  -6   1        196.44        190.37         1.27 o                         
  -3  -6   1        119.62        109.17         1.06 o                         
  -2  -6   1          7.16          6.72         0.32 o                         
  -1  -6   1        448.30        437.22         2.42 o                         
   0  -6   1         34.05         36.20         0.59 o                         
   1  -6   1         24.01         20.85         0.48 o                         
   2  -6   1        168.52        168.38         2.00 o                         
   3  -6   1         33.47         33.82         0.73 o                         
   4  -6   1         23.35         26.10         0.65 o                         
   5  -6   1         25.46         28.35         0.53 o                         
   6  -6   1        151.88        133.05         5.80 o                         
  -9  -5   1         25.44         27.66         0.75 o                         
  -8  -5   1        803.17        820.49         5.72 o                         
  -7  -5   1         98.18        100.48         1.24 o                         
  -6  -5   1         17.11         20.13         0.44 o                         
  -5  -5   1        197.28        209.90         1.47 o                         
  -4  -5   1        169.95        171.75         1.22 o                         
  -3  -5   1        224.86        211.28         1.34 o                         
  -2  -5   1        199.48        202.83         1.27 o                         
  -1  -5   1        375.75        356.88         2.00 o                         
   0  -5   1        107.05        109.50         0.94 o                         
   1  -5   1        861.03        847.48         4.71 o                         
   2  -5   1          7.19          6.44         0.39 o                         
   3  -5   1        314.37        306.27         2.25 o                         
   4  -5   1        153.28        152.11         1.61 o                         
   5  -5   1        199.24        207.87         1.84 o                         
   6  -5   1        431.33        442.02         6.06 o                         
  -9  -4   1          5.08          5.50         0.48 o                         
  -8  -4   1        453.11        456.70         3.71 o                         
  -7  -4   1         52.69         56.83         0.89 o                         
  -6  -4   1        333.97        331.59         1.72 o                         
  -5  -4   1         34.18         29.75         0.48 o                         
  -4  -4   1         30.47         27.90         0.42 o                         
  -3  -4   1        404.87        394.69         2.13 o                         
  -2  -4   1        116.90        116.81         0.92 o                         
  -1  -4   1       2295.53       2340.60         9.74 o                         
   0  -4   1         12.82         12.57         0.37 o                         
   1  -4   1        932.56        916.46         6.63 o                         
   2  -4   1        186.31        176.56         1.42 o                         
   3  -4   1        235.26        238.27         1.93 o                         
   4  -4   1        572.52        556.42         3.01 o                         
   5  -4   1         85.74         81.30         1.34 o                         
   6  -4   1         26.45         32.86         0.92 o                         
   7  -4   1         53.00         48.08         0.83 o                         
  -9  -3   1         17.41         20.28         0.59 o                         
  -8  -3   1        346.03        327.40         2.86 o                         
  -7  -3   1          5.54          8.02         0.73 o                         
  -6  -3   1         24.87         27.96         0.58 o                         
  -5  -3   1        427.65        404.57         2.10 o                         
  -4  -3   1        187.25        186.26         1.15 o                         
  -3  -3   1       1532.10       1486.30         5.25 o                         
  -2  -3   1          4.70          5.35         0.19 o                         
  -1  -3   1        114.22        112.60         1.06 o                         
   0  -3   1        120.07        134.11         1.43 o                         
   1  -3   1       1082.67       1093.32         6.93 o                         
   2  -3   1          9.55         10.18         0.37 o                         
   3  -3   1         68.96         68.46         0.88 o                         
   4  -3   1       1221.22       1159.44         6.75 o                         
   5  -3   1        188.35        174.82         1.77 o                         
   6  -3   1        450.68        433.13         5.28 o                         
   7  -3   1          9.49          8.88         0.50 o                         
   8  -3   1        160.36        166.37         2.67 o                         
  -9  -2   1         43.41         42.50         0.63 o                         
  -8  -2   1        491.15        478.63         3.58 o                         
  -7  -2   1       1448.08       1350.08         8.56 o                         
  -6  -2   1         85.94         94.08         0.90 o                         
  -5  -2   1        210.78        207.52         1.21 o                         
  -4  -2   1        130.26        119.10         0.91 o                         
  -3  -2   1       4800.56       4941.88        15.68 o                         
  -2  -2   1        466.70        540.65         2.10 o                         
  -1  -2   1         43.83         40.01         0.40 o                         
   0  -2   1       4582.63       4768.44        19.04 o                         
   1  -2   1         11.35         14.16         0.32 o                         
   2  -2   1         12.74         12.52         0.37 o                         
   3  -2   1          8.80          7.51         0.34 o                         
   4  -2   1        435.65        387.20         2.58 o                         
   5  -2   1          5.36          5.82         0.44 o                         
   6  -2   1        191.42        198.32         2.22 o                         
   7  -2   1         65.90         64.90         1.30 o                         
   8  -2   1        529.92        556.84         4.63 o                         
  -9  -1   1         73.29         68.91         1.17 o                         
  -8  -1   1        128.83        140.04         1.52 o                         
  -7  -1   1        276.41        261.40         2.29 o                         
  -6  -1   1          7.93          7.05         0.38 o                         
  -5  -1   1       1734.00       1701.22         7.75 o                         
  -4  -1   1        149.24        181.74         1.15 o                         
  -3  -1   1       1245.00       1197.40         6.15 o                         
  -2  -1   1        258.05        235.50         1.02 o                         
  -1  -1   1         36.22         36.54         0.24 o                         
   0  -1   1        732.28        738.46         4.25 o                         
   1  -1   1       1642.49       1641.96        13.38 o                         
   2  -1   1        475.26        434.00         3.48 o                         
   3  -1   1        222.21        250.56         1.78 o                         
   4  -1   1       2259.28       2318.98         9.84 o                         
   5  -1   1        138.72        137.24         1.21 o                         
   6  -1   1        509.34        492.63         2.73 o                         
   7  -1   1         19.15         21.40         0.59 o                         
   8  -1   1         63.66         60.83         0.84 o                         
   9  -1   1         84.87         78.77         1.69 o                         
  -9   0   1         18.26         19.58         0.45 o                         
  -8   0   1          8.99         10.03         0.51 o                         
  -7   0   1         18.29         20.83         0.58 o                         
  -6   0   1         23.89         24.94         0.51 o                         
  -5   0   1        627.82        642.67         3.23 o                         
  -4   0   1         55.70         69.27         0.77 o                         
  -3   0   1       1444.12       1439.83         5.30 o                         
  -2   0   1         43.30         39.78         0.35 o                         
  -1   0   1       1779.16       1736.21         5.75 o                         
   0   0   1        573.11        553.80         3.34 o                         
   1   0   1       2977.54       2849.61        17.12 o                         
   2   0   1       1469.47       1513.38         7.53 o                         
   3   0   1        587.73        609.81         4.70 o                         
   4   0   1       1260.35       1307.91         6.46 o                         
   5   0   1        179.69        187.12         1.34 o                         
   6   0   1         44.17         41.85         0.69 o                         
   7   0   1        336.73        319.24         2.68 o                         
   8   0   1        126.78        132.87         1.21 o                         
   9   0   1        350.86        353.72         3.31 o                         
  -8   1   1         21.68         20.40         0.77 o                         
  -7   1   1        286.94        297.37         2.50 o                         
  -6   1   1         27.58         22.87         0.58 o                         
  -5   1   1        187.47        188.88         1.29 o                         
  -4   1   1         65.47         69.89         0.72 o                         
  -3   1   1       1422.22       1398.80         5.44 o                         
  -2   1   1        832.36        823.15         4.21 o                         
  -1   1   1        152.04        181.69         0.93 o                         
   0   1   1         16.53         16.26         0.15 o                         
   1   1   1        458.69        426.95         1.72 o                         
   2   1   1        188.70        173.89         0.98 o                         
   3   1   1        244.98        248.31         1.66 o                         
   4   1   1        564.86        549.82         3.86 o                         
   5   1   1        116.16        129.17         1.02 o                         
   6   1   1        596.76        590.41         3.73 o                         
   7   1   1        891.29        850.70         4.81 o                         
   8   1   1         63.92         69.50         0.86 o                         
   9   1   1        112.86        121.44         1.23 o                         
  -8   2   1         48.79         50.72         0.83 o                         
  -7   2   1        709.46        704.87         5.94 o                         
  -6   2   1         12.66         11.67         0.67 o                         
  -5   2   1        899.50        874.61         4.72 o                         
  -4   2   1          7.40          8.78         0.38 o                         
  -3   2   1        478.44        435.50         2.26 o                         
  -2   2   1        181.83        219.48         1.32 o                         
  -1   2   1         36.93         44.48         0.41 o                         
   0   2   1       9193.80       9603.56        32.03 o                         
   1   2   1        381.10        410.03         1.98 o                         
   2   2   1       1458.08       1405.51         6.10 o                         
   3   2   1        283.18        279.36         1.61 o                         
   4   2   1       1164.56       1135.02         5.94 o                         
   5   2   1        109.06        117.46         1.05 o                         
   6   2   1        159.59        151.25         1.20 o                         
   7   2   1         18.83         17.49         0.60 o                         
   8   2   1          4.21          5.27         0.51 o                         
   9   2   1        142.03        144.96         1.50 o                         
  10   2   1         29.48         25.96         1.10 o                         
  -8   3   1        131.91        134.73         1.88 o                         
  -7   3   1        275.03        296.22         3.07 o                         
  -6   3   1        222.44        224.59         2.42 o                         
  -5   3   1       1604.61       1574.02        11.14 o                         
  -4   3   1         41.95         40.90         0.73 o                         
  -3   3   1        415.46        426.97         2.37 o                         
  -2   3   1       1162.45       1213.47         5.17 o                         
  -1   3   1         89.70         72.07         0.64 o                         
   0   3   1       1839.42       1749.65         6.19 o                         
   1   3   1        139.71        121.45         0.69 o                         
   2   3   1       3312.07       3157.51        11.20 o                         
   3   3   1         52.29         48.89         0.60 o                         
   4   3   1        207.54        170.85         1.34 o                         
   5   3   1          7.73          8.29         0.34 o                         
   6   3   1        161.41        156.25         1.27 o                         
   7   3   1        219.01        213.62         1.35 o                         
   8   3   1         43.71         50.74         0.84 o                         
   9   3   1        174.79        185.10         1.95 o                         
  10   3   1          2.91          3.36         0.66 o                         
  -7   4   1        186.38        185.81         3.85 o                         
  -6   4   1         76.02         74.22         1.13 o                         
  -5   4   1        128.97        140.15         1.64 o                         
  -4   4   1        165.29        165.65         1.40 o                         
  -3   4   1        450.60        416.73         2.53 o                         
  -2   4   1        341.19        323.94         1.84 o                         
  -1   4   1        135.54        139.39         1.32 o                         
   0   4   1       1738.34       1707.17         6.86 o                         
   1   4   1         51.88         62.90         0.62 o                         
   2   4   1       1120.69       1052.11         4.08 o                         
   3   4   1        546.67        554.31         2.50 o                         
   4   4   1       1259.05       1288.04         6.34 o                         
   5   4   1       1234.78       1238.70         5.37 o                         
   6   4   1        230.57        230.38         1.66 o                         
   7   4   1        137.69        150.60         1.64 o                         
   8   4   1         35.55         35.97         0.79 o                         
   9   4   1        223.03        230.31         2.09 o                         
  10   4   1        187.06        182.15        10.52 o                         
  -6   5   1          4.33          5.24         0.29 o                         
  -5   5   1         39.10         37.98         0.87 o                         
  -4   5   1         19.08         19.99         0.68 o                         
  -3   5   1         11.38         10.47         0.45 o                         
  -2   5   1        145.63        142.00         1.16 o                         
  -1   5   1        133.26        130.56         1.04 o                         
   0   5   1       1101.30       1093.06         5.58 o                         
   1   5   1         15.33         16.37         0.38 o                         
   2   5   1         33.90         50.44         0.56 o                         
   3   5   1         51.63         43.78         0.54 o                         
   4   5   1        840.79        807.01         4.71 o                         
   5   5   1        282.27        287.36         1.91 o                         
   6   5   1          6.91          9.99         0.82 o                         
   7   5   1       2197.60       2184.62        15.58 o                         
   8   5   1        152.89        141.23         1.50 o                         
   9   5   1        226.16        224.51         2.46 o                         
  -5   6   1         48.79         45.19         0.64 o                         
  -4   6   1         51.53         53.23         1.00 o                         
  -3   6   1         93.24         88.36         1.07 o                         
  -2   6   1         10.16         10.95         0.50 o                         
  -1   6   1        568.59        576.80         2.99 o                         
   0   6   1       1140.60       1154.56         4.99 o                         
   1   6   1         57.16         50.06         0.62 o                         
   2   6   1        296.17        309.27         1.77 o                         
   3   6   1          9.62          8.54         0.37 o                         
   4   6   1         37.23         37.33         0.66 o                         
   5   6   1       1045.41       1034.13         4.28 o                         
   6   6   1        162.47        158.50         2.20 o                         
   7   6   1        284.42        304.58         2.82 o                         
   8   6   1          8.70         12.21         0.52 o                         
   9   6   1        127.34        133.15         1.85 o                         
  -4   7   1         50.88         51.95         0.85 o                         
  -3   7   1         71.95         71.73         1.00 o                         
  -2   7   1        890.33        885.32         7.17 o                         
  -1   7   1         37.24         34.15         0.81 o                         
   0   7   1        483.98        474.88         3.94 o                         
   1   7   1         41.30         43.13         0.60 o                         
   2   7   1        138.76        137.33         1.03 o                         
   3   7   1         39.85         40.76         0.65 o                         
   4   7   1         73.49         70.89         0.95 o                         
   5   7   1         20.40         20.22         0.82 o                         
   6   7   1        231.80        226.19         3.92 o                         
   7   7   1        120.80        126.58         1.80 o                         
   8   7   1         22.97         24.33         0.60 o                         
   9   7   1        122.09        119.09         2.74 o                         
  -3   8   1        119.24        107.54         2.85 o                         
  -2   8   1        203.09        205.66         2.77 o                         
  -1   8   1         64.93         66.50         1.78 o                         
   0   8   1        511.21        501.87         5.00 o                         
   1   8   1        148.31        147.84         1.67 o                         
   2   8   1         11.61         12.41         0.64 o                         
   3   8   1         34.56         34.94         0.81 o                         
   4   8   1         33.38         35.46         0.91 o                         
   5   8   1       1136.00       1176.94        10.67 o                         
   6   8   1         53.23         57.72         1.16 o                         
   7   8   1         58.00         64.17         0.93 o                         
   8   8   1         72.86         83.37         1.28 o                         
  -2   9   1        215.28        169.08         3.27 o                         
  -1   9   1          3.99          4.80         0.48 o                         
   0   9   1        185.77        182.44         2.05 o                         
   1   9   1        290.78        300.53         4.47 o                         
   2   9   1        160.30        156.56         2.85 o                         
   3   9   1        282.98        280.78         2.72 o                         
   4   9   1          8.10          8.89         0.56 o                         
   5   9   1        118.94        127.64         1.72 o                         
   6   9   1        161.47        168.56         1.97 o                         
   7   9   1        293.15        300.93         4.78 o                         
   1  10   1          4.75          5.07         0.44 o                         
   2  10   1         62.46         67.15         1.37 o                         
   3  10   1         95.17         96.34         3.94 o                         
   4  10   1         49.57         50.46         1.69 o                         
   5  10   1        396.52        401.91         4.29 o                         
   6  10   1         13.19         12.53         0.38 o                         
  -5 -10   2          6.05          5.29         0.39 o                         
  -4 -10   2        323.66        291.68        13.56 o                         
  -3 -10   2         41.20         37.04         1.94 o                         
  -2 -10   2        230.16        210.44         6.97 o                         
  -1 -10   2         22.83         15.48         0.64 o                         
  -7  -9   2          5.51          5.17         0.42 o                         
  -6  -9   2        377.42        388.23         6.53 o                         
  -5  -9   2        213.29        219.30         2.69 o                         
  -4  -9   2        414.70        424.00         3.46 o                         
  -3  -9   2          2.97          3.32         0.42 o                         
  -2  -9   2        295.03        291.01         3.15 o                         
  -1  -9   2          3.84          4.36         0.45 o                         
   0  -9   2         60.38         59.33         1.28 o                         
   1  -9   2          4.76          5.25         0.42 o                         
   2  -9   2         24.86         18.07         0.64 o                         
  -8  -8   2          4.54          4.13         0.26 o                         
  -7  -8   2         57.85         63.00         1.19 o                         
  -6  -8   2        263.76        265.65         2.55 o                         
  -5  -8   2        288.01        297.81         2.63 o                         
  -4  -8   2        234.31        251.67         2.86 o                         
  -3  -8   2          4.77          4.61         0.52 o                         
  -2  -8   2        534.79        537.40         5.36 o                         
  -1  -8   2          3.86          4.39         0.58 o                         
   0  -8   2        267.57        272.93         3.07 o                         
   1  -8   2        364.90        353.95         4.62 o                         
   2  -8   2         17.60         19.20         0.56 o                         
   3  -8   2         57.33         55.10         2.35 o                         
  -8  -7   2          5.20          6.04         0.46 o                         
  -7  -7   2         51.93         52.81         1.16 o                         
  -6  -7   2         36.76         37.71         0.81 o                         
  -5  -7   2         36.22         37.02         0.97 o                         
  -4  -7   2        563.18        550.70         4.89 o                         
  -3  -7   2         34.25         36.38         0.92 o                         
  -2  -7   2        188.61        188.03         1.67 o                         
  -1  -7   2        315.89        327.73         3.65 o                         
   0  -7   2        301.77        311.33         3.51 o                         
   1  -7   2         19.47         19.59         1.07 o                         
   2  -7   2        211.04        217.44         2.00 o                         
   3  -7   2        247.18        253.15         2.28 o                         
   4  -7   2         15.72         17.63         0.44 o                         
   5  -7   2         45.26         33.98         0.91 o                         
  -9  -6   2        235.90        216.34         4.01 o                         
  -8  -6   2        228.36        222.34         2.76 o                         
  -7  -6   2        196.54        194.97         1.77 o                         
  -6  -6   2        493.37        499.06         3.81 o                         
  -5  -6   2        196.80        195.97         1.70 o                         
  -4  -6   2        697.21        682.30         3.08 o                         
  -3  -6   2         20.59         21.41         0.59 o                         
  -2  -6   2         74.89         60.73         0.74 o                         
  -1  -6   2         20.43         18.95         0.56 o                         
   0  -6   2         16.21         14.30         0.43 o                         
   1  -6   2       1591.64       1590.66         7.74 o                         
   2  -6   2          8.92          9.31         0.69 o                         
   3  -6   2         91.97         94.28         1.30 o                         
   4  -6   2         10.35         10.90         0.48 o                         
   5  -6   2         41.50         43.50         0.59 o                         
  -9  -5   2        146.67        146.08         3.11 o                         
  -8  -5   2        132.27        130.20         1.83 o                         
  -7  -5   2          4.46          5.59         0.48 o                         
  -6  -5   2        716.72        725.88         5.64 o                         
  -5  -5   2         36.91         32.65         0.51 o                         
  -4  -5   2        938.47        957.81         3.75 o                         
  -3  -5   2        128.06        134.29         1.00 o                         
  -2  -5   2        696.51        705.87         2.89 o                         
  -1  -5   2        157.41        158.87         1.13 o                         
   0  -5   2        378.84        368.19         2.19 o                         
   1  -5   2       1814.66       1742.00        11.42 o                         
   2  -5   2          4.10          4.12         0.38 o                         
   3  -5   2        770.17        745.42         4.27 o                         
   4  -5   2         49.53         50.86         0.90 o                         
   5  -5   2        254.88        276.87         2.52 o                         
   6  -5   2         28.40         29.08         0.57 o                         
   7  -5   2         41.52         32.55         0.87 o                         
  -9  -4   2          6.40          6.15         0.33 o                         
  -8  -4   2        145.27        146.02         2.22 o                         
  -7  -4   2        471.69        449.52         3.79 o                         
  -6  -4   2        267.45        265.44         1.78 o                         
  -5  -4   2        702.22        730.12         3.32 o                         
  -4  -4   2        102.58         79.61         0.69 o                         
  -3  -4   2         17.57         19.07         0.36 o                         
  -2  -4   2        115.23        114.69         1.11 o                         
  -1  -4   2         96.01         81.33         0.74 o                         
   0  -4   2        529.95        550.18         2.90 o                         
   1  -4   2       2446.89       2412.40         9.72 o                         
   2  -4   2        155.76        166.84         1.20 o                         
   3  -4   2       1367.12       1385.01         6.52 o                         
   4  -4   2        211.19        210.57         1.41 o                         
   5  -4   2        355.19        362.15         2.95 o                         
   6  -4   2         50.28         55.00         1.06 o                         
   7  -4   2          3.36          3.81         0.32 o                         
  -9  -3   2         16.45         20.35         0.67 o                         
  -8  -3   2        187.98        193.24         2.60 o                         
  -7  -3   2         35.50         43.87         0.76 o                         
  -6  -3   2        356.72        352.90         1.90 o                         
  -5  -3   2         49.16         56.21         0.70 o                         
  -4  -3   2        507.67        492.40         2.27 o                         
  -3  -3   2         17.20         14.58         0.30 o                         
  -2  -3   2        166.88        180.50         0.96 o                         
  -1  -3   2         42.02         48.57         0.47 o                         
   0  -3   2         14.84         19.71         0.35 o                         
   1  -3   2       1751.79       1749.58         8.80 o                         
   2  -3   2        424.80        459.99         2.93 o                         
   3  -3   2       1025.25        958.85         4.74 o                         
   4  -3   2        403.70        401.08         2.58 o                         
   5  -3   2        166.34        162.75         1.21 o                         
   6  -3   2        727.23        740.38         6.23 o                         
   7  -3   2          6.30          8.70         0.52 o                         
   8  -3   2        275.99        286.59         3.87 o                         
  -9  -2   2          8.79          9.35         0.49 o                         
  -8  -2   2        476.57        484.50         4.22 o                         
  -7  -2   2        350.28        362.52         2.95 o                         
  -6  -2   2       2270.12       2231.40         8.74 o                         
  -5  -2   2        145.05        154.14         1.08 o                         
  -4  -2   2        915.23        925.94         3.84 o                         
  -3  -2   2         12.25         16.24         0.29 o                         
  -2  -2   2         35.17         28.99         0.33 o                         
  -1  -2   2        412.04        423.25         2.19 o                         
   0  -2   2      18767.98      19984.94        66.09 o                         
   1  -2   2       1612.99       1550.87         5.35 o                         
   2  -2   2         25.49         27.51         0.53 o                         
   3  -2   2        152.80        137.74         1.27 o                         
   4  -2   2        369.47        349.08         2.08 o                         
   5  -2   2        380.05        379.04         2.34 o                         
   6  -2   2        623.56        640.11         5.54 o                         
   7  -2   2         44.49         41.63         0.80 o                         
   8  -2   2        311.81        324.31         3.53 o                         
  -9  -1   2         12.91         13.35         0.81 o                         
  -8  -1   2        162.18        161.35         1.77 o                         
  -7  -1   2        157.30        153.75         1.69 o                         
  -6  -1   2        475.30        472.77         2.55 o                         
  -5  -1   2         27.93         34.73         0.52 o                         
  -4  -1   2       1498.79       1558.05         5.54 o                         
  -3  -1   2       1410.63       1428.90         5.60 o                         
  -2  -1   2        155.82        149.06         0.70 o                         
  -1  -1   2       4010.18       3949.20        11.88 o                         
   0  -1   2        501.86        516.01         1.92 o                         
   1  -1   2        599.11        620.98         2.79 o                         
   2  -1   2       1900.47       1932.98         6.58 o                         
   3  -1   2        288.72        273.15         1.69 o                         
   4  -1   2        195.73        180.40         1.38 o                         
   5  -1   2        155.63        156.78         1.41 o                         
   6  -1   2        381.59        377.95         2.31 o                         
   7  -1   2         79.33         84.65         1.11 o                         
   8  -1   2        306.20        330.38         2.97 o                         
   9  -1   2         10.94         10.41         0.40 o                         
  -9   0   2        174.76        159.42        10.90 o                         
  -8   0   2        117.23        118.50         1.26 o                         
  -7   0   2        132.05        129.53         1.87 o                         
  -6   0   2        268.67        278.09         1.78 o                         
  -5   0   2         96.56         96.25         0.95 o                         
  -4   0   2       1305.04       1345.47         5.56 o                         
  -3   0   2       3353.00       3538.82        11.87 o                         
  -2   0   2        415.09        386.03         1.59 o                         
  -1   0   2       1591.60       1557.94         4.90 o                         
   0   0   2        402.64        373.34         1.50 o                         
   1   0   2        674.91        675.57         2.53 o                         
   2   0   2        328.81        354.71         2.01 o                         
   3   0   2         44.79         37.94         0.48 o                         
   4   0   2        138.27        101.47         1.30 o                         
   5   0   2          5.32          5.10         0.30 o                         
   6   0   2        753.90        752.81         4.04 o                         
   7   0   2        117.67        107.06         1.18 o                         
   8   0   2        528.24        534.91         4.14 o                         
   9   0   2          3.79          3.73         0.32 o                         
  -8   1   2        435.99        456.57         5.73 o                         
  -7   1   2          8.75          9.77         0.55 o                         
  -6   1   2         10.80         13.04         0.65 o                         
  -5   1   2        472.04        474.71         2.96 o                         
  -4   1   2         44.27         33.72         0.47 o                         
  -3   1   2        900.42        834.67         3.46 o                         
  -2   1   2         58.44         55.77         0.48 o                         
  -1   1   2       1802.81       1725.56         6.17 o                         
   0   1   2        283.10        275.90         2.10 o                         
   1   1   2       1480.75       1443.42         4.85 o                         
   2   1   2        108.28        121.76         0.70 o                         
   3   1   2        644.68        654.62         3.50 o                         
   4   1   2        780.46        780.04         5.51 o                         
   5   1   2        119.23        123.44         0.92 o                         
   6   1   2       1544.53       1483.99         6.27 o                         
   7   1   2          7.23          6.77         0.47 o                         
   8   1   2       1121.16       1096.40         8.22 o                         
   9   1   2        162.46        161.33         1.61 o                         
  10   1   2         15.02         14.21         0.41 o                         
  -8   2   2         20.18         16.80         0.50 o                         
  -7   2   2         32.92         31.27         0.85 o                         
  -6   2   2         62.20         53.56         1.19 o                         
  -5   2   2         75.59         67.85         0.94 o                         
  -4   2   2        399.18        400.15         2.36 o                         
  -3   2   2       1294.42       1248.54         4.96 o                         
  -2   2   2        337.51        355.88         1.86 o                         
  -1   2   2       4798.33       4814.28        21.23 o                         
   0   2   2        132.76        157.99         0.85 o                         
   1   2   2       2218.14       2265.27         8.42 o                         
   2   2   2         31.54         33.11         0.33 o                         
   3   2   2        288.40        322.64         1.52 o                         
   4   2   2        690.55        635.12         3.09 o                         
   5   2   2         12.06         17.89         0.45 o                         
   6   2   2        404.38        399.32         2.45 o                         
   7   2   2        326.46        317.01         1.94 o                         
   8   2   2        596.96        580.28         4.68 o                         
   9   2   2        128.36        128.46         1.45 o                         
  10   2   2         13.62         12.76         0.50 o                         
  -7   3   2         14.77         18.52         0.69 o                         
  -6   3   2         51.58         46.14         0.96 o                         
  -5   3   2        233.04        217.58         2.74 o                         
  -4   3   2         17.89         14.52         0.50 o                         
  -3   3   2       1517.56       1471.91         6.49 o                         
  -2   3   2          4.15          4.88         0.26 o                         
  -1   3   2        445.55        428.93         1.98 o                         
   0   3   2       4551.17       4698.18        18.58 o                         
   1   3   2       6994.03       7142.29        24.02 o                         
   2   3   2         51.20         71.39         0.53 o                         
   3   3   2         15.62         18.78         0.33 o                         
   4   3   2        581.59        551.70         2.52 o                         
   5   3   2        517.28        530.75         2.59 o                         
   6   3   2        158.20        157.25         1.29 o                         
   7   3   2          4.39          5.16         0.36 o                         
   8   3   2        232.84        249.39         2.42 o                         
   9   3   2         88.62         87.14         1.10 o                         
  10   3   2         34.03         37.57         0.71 o                         
  -7   4   2         96.36         92.31         1.68 o                         
  -6   4   2         19.79         19.81         0.62 o                         
  -5   4   2         63.75         65.99         1.16 o                         
  -4   4   2        175.37        172.00         1.84 o                         
  -3   4   2        422.78        403.84         2.43 o                         
  -2   4   2          6.88          7.29         0.34 o                         
  -1   4   2        461.17        413.93         1.98 o                         
   0   4   2        578.19        592.86         2.67 o                         
   1   4   2        409.57        404.55         2.31 o                         
   2   4   2       1661.34       1635.11         5.64 o                         
   3   4   2          5.23          7.54         0.29 o                         
   4   4   2       1112.49       1068.51         4.29 o                         
   5   4   2          5.83          7.78         0.33 o                         
   6   4   2         16.52         17.85         0.50 o                         
   7   4   2          5.20          7.51         0.47 o                         
   8   4   2        282.57        281.09         3.18 o                         
   9   4   2         45.64         41.22         0.95 o                         
  10   4   2         16.20         17.77         0.59 o                         
  -6   5   2          6.01          6.68         0.38 o                         
  -5   5   2        527.48        547.43         5.22 o                         
  -4   5   2        120.11        112.98         1.42 o                         
  -3   5   2         53.63         54.19         0.94 o                         
  -2   5   2        252.13        232.53         1.83 o                         
  -1   5   2        153.28        163.51         1.29 o                         
   0   5   2         86.28         84.36         0.71 o                         
   1   5   2        295.97        296.11         1.56 o                         
   2   5   2       1039.62       1031.73         4.25 o                         
   3   5   2        140.99        139.19         1.00 o                         
   4   5   2       1218.08       1149.19         4.19 o                         
   5   5   2        127.81        124.29         1.03 o                         
   6   5   2        646.18        646.34         3.21 o                         
   7   5   2        350.86        360.18         3.24 o                         
   8   5   2          9.10         10.72         0.51 o                         
   9   5   2        310.24        302.68         2.81 o                         
  10   5   2         64.36         65.88         5.52 o                         
  -5   6   2         89.37         85.87         1.56 o                         
  -4   6   2          8.99          9.91         0.52 o                         
  -3   6   2        416.16        424.68         5.02 o                         
  -2   6   2        161.70        164.61         1.81 o                         
  -1   6   2        112.61        114.14         1.06 o                         
   0   6   2         41.44         41.37         0.65 o                         
   1   6   2        297.94        300.33         1.88 o                         
   2   6   2        707.80        681.35         3.09 o                         
   3   6   2          7.85         11.55         0.40 o                         
   4   6   2        610.29        609.56         2.91 o                         
   5   6   2         47.73         48.65         0.69 o                         
   6   6   2        368.88        382.78         3.38 o                         
   7   6   2         47.11         45.82         0.94 o                         
   8   6   2          7.67         11.18         0.68 o                         
   9   6   2         50.87         58.87         0.81 o                         
  -4   7   2         17.11         18.65         0.80 o                         
  -3   7   2        165.36        170.46         1.67 o                         
  -2   7   2         89.04         91.72         1.93 o                         
  -1   7   2          6.06          8.13         0.61 o                         
   0   7   2        258.30        252.44         2.40 o                         
   1   7   2        116.44        124.24         1.10 o                         
   2   7   2        133.92        136.23         1.08 o                         
   3   7   2         34.10         38.10         0.62 o                         
   4   7   2        833.39        822.30         5.78 o                         
   5   7   2         15.66         16.99         0.78 o                         
   6   7   2         84.80         88.25         1.46 o                         
   7   7   2        270.47        282.30         2.83 o                         
   8   7   2         39.88         42.24         0.94 o                         
   9   7   2        207.16        211.60         4.21 o                         
  -3   8   2         25.37         23.46         0.91 o                         
  -2   8   2          5.10          5.21         0.42 o                         
  -1   8   2          4.95          5.50         0.54 o                         
   0   8   2        153.59        150.02         1.49 o                         
   1   8   2         72.04         76.98         1.10 o                         
   2   8   2        654.55        646.18         5.89 o                         
   3   8   2         11.42         10.50         0.65 o                         
   4   8   2        349.00        359.65         4.03 o                         
   5   8   2        673.59        699.91         5.49 o                         
   6   8   2        229.88        234.01         3.55 o                         
   7   8   2        255.61        261.75         2.54 o                         
   8   8   2          7.03          7.56         0.39 o                         
  -1   9   2         78.15         76.65         2.03 o                         
   0   9   2         58.47         56.19         0.90 o                         
   1   9   2        159.92        166.94         1.78 o                         
   2   9   2         67.46         71.25         1.27 o                         
   3   9   2         17.01         17.03         1.05 o                         
   4   9   2         87.82         87.94         1.24 o                         
   5   9   2         33.35         34.74         0.78 o                         
   6   9   2        118.80        125.95         1.45 o                         
   7   9   2        178.93        192.41         4.22 o                         
   8   9   2          3.59          2.97         0.35 o                         
   1  10   2          3.07          2.14         0.34 o                         
   2  10   2         32.39         29.52         0.70 o                         
   3  10   2         69.85         65.69         1.03 o                         
   4  10   2          7.67          7.69         0.65 o                         
   5  10   2         20.88         22.69         0.61 o                         
   6  10   2         10.06         10.16         0.47 o                         
  -2 -10   3         56.65         45.33         1.21 o                         
  -6  -9   3          3.13          3.12         0.55 o                         
  -5  -9   3        113.56        117.91         2.11 o                         
  -4  -9   3        111.18        115.68         2.63 o                         
  -3  -9   3         18.47         22.38         0.59 o                         
  -2  -9   3         14.88         14.99         0.47 o                         
  -1  -9   3         12.32         10.50         0.47 o                         
   0  -9   3        120.71        119.62         1.47 o                         
   1  -9   3         22.71         22.08         0.68 o                         
  -7  -8   3        331.88        329.36         6.48 o                         
  -6  -8   3         32.62         34.26         0.69 o                         
  -5  -8   3          7.57          8.06         0.48 o                         
  -4  -8   3         13.97         14.85         0.56 o                         
  -3  -8   3        105.62        108.59         1.49 o                         
  -2  -8   3         98.79        102.94         1.24 o                         
  -1  -8   3         18.94         17.87         0.59 o                         
   0  -8   3        158.59        165.16         2.45 o                         
   1  -8   3        359.65        344.89         3.17 o                         
   2  -8   3        359.91        369.91         2.73 o                         
   3  -8   3          4.54          5.04         0.37 o                         
  -8  -7   3        147.56        145.71         6.84 o                         
  -7  -7   3        173.27        172.66         2.33 o                         
  -6  -7   3        273.66        281.28         3.07 o                         
  -5  -7   3        246.88        248.08         2.47 o                         
  -4  -7   3        298.10        303.40         3.04 o                         
  -3  -7   3        171.62        172.21         2.26 o                         
  -2  -7   3        526.22        534.05         4.39 o                         
  -1  -7   3          8.55          7.94         0.55 o                         
   0  -7   3         82.19         83.45         1.36 o                         
   1  -7   3         76.82         82.42         1.12 o                         
   2  -7   3         10.88         10.73         0.64 o                         
   3  -7   3          9.51          9.63         0.45 o                         
   4  -7   3         95.55         94.70         1.66 o                         
  -8  -6   3         10.22         11.73         0.47 o                         
  -7  -6   3        590.20        603.04         5.73 o                         
  -6  -6   3          5.19          6.56         0.42 o                         
  -5  -6   3         95.66        100.24         1.32 o                         
  -4  -6   3        343.70        341.62         1.86 o                         
  -3  -6   3        143.75        137.52         1.00 o                         
  -2  -6   3        704.54        679.65         2.89 o                         
  -1  -6   3        238.80        252.52         1.57 o                         
   0  -6   3        478.13        468.57         2.50 o                         
   1  -6   3         91.72         90.74         1.18 o                         
   2  -6   3        150.18        154.39         2.28 o                         
   3  -6   3          7.32          8.52         0.49 o                         
   4  -6   3         10.70         11.80         0.54 o                         
   5  -6   3        393.21        401.32         3.53 o                         
   6  -6   3         35.98         25.35         1.04 o                         
  -9  -5   3        143.12        121.36         2.56 o                         
  -8  -5   3        125.38        122.60         1.84 o                         
  -7  -5   3        240.63        242.39         2.50 o                         
  -6  -5   3         11.01         11.33         0.48 o                         
  -5  -5   3          7.58          8.18         0.38 o                         
  -4  -5   3        353.75        338.29         1.93 o                         
  -3  -5   3         18.84         18.31         0.45 o                         
  -2  -5   3        963.44        954.11         3.65 o                         
  -1  -5   3        370.32        382.13         2.05 o                         
   0  -5   3        967.05        949.19         4.08 o                         
   1  -5   3         30.79         30.54         0.56 o                         
   2  -5   3        101.77         93.59         0.92 o                         
   3  -5   3        150.46        155.35         1.52 o                         
   4  -5   3          4.49          5.55         0.63 o                         
   5  -5   3         10.98         12.24         0.54 o                         
   6  -5   3          7.51          6.56         0.47 o                         
  -9  -4   3        205.03        170.39         2.57 o                         
  -8  -4   3         88.69         88.02         1.48 o                         
  -7  -4   3         12.61         13.90         0.49 o                         
  -6  -4   3         92.50         87.87         1.22 o                         
  -5  -4   3          6.84          7.49         0.40 o                         
  -4  -4   3        202.93        194.75         1.18 o                         
  -3  -4   3        361.43        379.21         1.95 o                         
  -2  -4   3       1306.93       1276.48         4.89 o                         
  -1  -4   3         21.30         23.05         0.41 o                         
   0  -4   3         50.69         77.19         0.66 o                         
   1  -4   3       1310.93       1347.13         6.86 o                         
   2  -4   3        266.53        266.09         1.90 o                         
   3  -4   3        187.85        181.20         1.37 o                         
   4  -4   3         76.67         77.68         0.91 o                         
   5  -4   3        362.99        363.06         4.13 o                         
   6  -4   3          9.28          8.90         0.60 o                         
   7  -4   3         45.88         47.09         0.70 o                         
  -9  -3   3        554.78        530.86         6.30 o                         
  -8  -3   3          6.28          4.95         0.51 o                         
  -7  -3   3         78.25         78.60         0.97 o                         
  -6  -3   3        182.91        172.82         1.23 o                         
  -5  -3   3        140.90        124.03         1.13 o                         
  -4  -3   3       2237.75       2314.07         8.12 o                         
  -3  -3   3         49.14         54.09         0.52 o                         
  -2  -3   3        499.17        486.19         2.01 o                         
  -1  -3   3        123.40        135.35         0.85 o                         
   0  -3   3        648.46        635.85         2.71 o                         
   1  -3   3         30.22         24.81         0.43 o                         
   2  -3   3         98.07        115.36         1.15 o                         
   3  -3   3         66.58         48.78         0.58 o                         
   4  -3   3         61.39         67.79         0.78 o                         
   5  -3   3        673.18        669.83         3.35 o                         
   6  -3   3         42.57         41.47         0.85 o                         
   7  -3   3        121.46        124.10         1.27 o                         
   8  -3   3         81.50         82.28         1.33 o                         
  -9  -2   3        160.12        171.83         3.16 o                         
  -8  -2   3        139.03        125.03         2.28 o                         
  -7  -2   3       1115.08       1080.59        11.75 o                         
  -6  -2   3        505.81        495.36         2.88 o                         
  -5  -2   3         57.45         53.51         0.69 o                         
  -4  -2   3        868.44        834.91         3.96 o                         
  -3  -2   3         31.72         35.67         0.43 o                         
  -2  -2   3       1212.34       1201.24         5.76 o                         
  -1  -2   3        316.45        335.50         1.31 o                         
   0  -2   3        835.55        839.08         3.04 o                         
   1  -2   3        669.89        626.73         2.96 o                         
   2  -2   3         44.10         40.70         0.54 o                         
   3  -2   3       1707.54       1657.56        11.30 o                         
   4  -2   3          6.63          6.75         0.36 o                         
   5  -2   3        236.23        217.53         1.59 o                         
   6  -2   3         25.54         30.85         0.80 o                         
   7  -2   3        423.82        439.39         3.38 o                         
   8  -2   3          6.24          7.30         0.42 o                         
  -9  -1   3        147.04        147.82         3.01 o                         
  -8  -1   3         24.84         25.75         0.84 o                         
  -7  -1   3          7.99          8.32         0.69 o                         
  -6  -1   3        159.58        143.76         1.45 o                         
  -5  -1   3          7.38          7.72         0.39 o                         
  -4  -1   3       1090.85       1047.17         4.21 o                         
  -3  -1   3         14.22         15.99         0.30 o                         
  -2  -1   3        394.71        390.78         1.57 o                         
  -1  -1   3       1839.05       1847.09         5.47 o                         
   0  -1   3       8748.49       9009.71        27.88 o                         
   1  -1   3       6937.84       7084.32        24.33 o                         
   2  -1   3         21.84         23.14         0.43 o                         
   3  -1   3       2004.05       1941.09        13.02 o                         
   4  -1   3        175.11        195.45         1.34 o                         
   5  -1   3        270.90        255.31         1.58 o                         
   6  -1   3         54.81         53.99         0.72 o                         
   7  -1   3         68.25         67.63         1.06 o                         
   8  -1   3        230.83        229.59         2.25 o                         
   9  -1   3         62.35         63.45         1.81 o                         
  -8   0   3          7.69          7.77         0.46 o                         
  -7   0   3         40.59         46.16         1.06 o                         
  -6   0   3        503.68        491.09         4.78 o                         
  -5   0   3        155.35        151.71         1.58 o                         
  -4   0   3       1272.08       1263.55        10.97 o                         
  -3   0   3         76.55         78.35         0.69 o                         
  -2   0   3       2657.22       2682.01        10.69 o                         
  -1   0   3        131.83        144.51         0.79 o                         
   0   0   3       7105.07       6954.40        29.93 o                         
   1   0   3       5203.09       5238.86        22.78 o                         
   2   0   3         58.41         57.93         0.55 o                         
   3   0   3        331.46        303.38         2.18 o                         
   4   0   3        254.41        268.00         1.91 o                         
   5   0   3       1443.86       1387.25         9.45 o                         
   6   0   3       1035.95       1002.70         5.92 o                         
   7   0   3        226.76        242.12         2.32 o                         
   8   0   3        424.27        426.45         3.49 o                         
   9   0   3         26.61         24.68         0.62 o                         
  -8   1   3         21.40         19.72         0.65 o                         
  -7   1   3         47.61         43.61         0.92 o                         
  -6   1   3        888.18        872.43        12.93 o                         
  -5   1   3        815.14        778.34         4.47 o                         
  -4   1   3        570.67        550.17         3.00 o                         
  -3   1   3         12.65          8.13         0.27 o                         
  -2   1   3         57.32         73.62         0.54 o                         
  -1   1   3         15.17         15.39         0.40 o                         
   0   1   3        242.47        262.26         2.29 o                         
   1   1   3       2133.79       2115.68         9.64 o                         
   2   1   3       2140.07       2100.64         6.79 o                         
   3   1   3       1291.51       1247.13         7.31 o                         
   4   1   3        345.96        382.44         1.98 o                         
   5   1   3        876.60        891.57         4.28 o                         
   6   1   3         13.34         15.16         0.43 o                         
   7   1   3          5.65          6.71         0.41 o                         
   8   1   3        750.22        756.02        10.43 o                         
   9   1   3         23.45         21.84         0.69 o                         
  10   1   3         56.40         49.84         1.19 o                         
  -8   2   3         87.69         93.87         1.52 o                         
  -7   2   3         42.61         42.70         1.23 o                         
  -6   2   3        764.55        743.61         5.68 o                         
  -5   2   3          3.91          4.86         0.47 o                         
  -4   2   3        382.89        389.16         2.51 o                         
  -3   2   3        218.83        249.32         1.67 o                         
  -2   2   3        913.64        926.25         4.18 o                         
  -1   2   3         88.83         78.75         0.70 o                         
   0   2   3         79.55         78.79         0.81 o                         
   1   2   3       2366.40       2327.24         7.50 o                         
   2   2   3        297.61        284.97         1.26 o                         
   3   2   3         34.72         54.01         0.51 o                         
   4   2   3        154.37        203.56         1.26 o                         
   5   2   3         10.72         13.23         0.76 o                         
   6   2   3         22.56         23.56         0.49 o                         
   7   2   3         23.70         20.53         0.41 o                         
   8   2   3        187.25        196.84         2.48 o                         
   9   2   3          4.05          5.24         0.59 o                         
  10   2   3        452.88        471.90         5.83 o                         
  -7   3   3         14.60         12.05         0.68 o                         
  -6   3   3        186.79        207.80         2.33 o                         
  -5   3   3         47.97         59.28         1.26 o                         
  -4   3   3        359.51        358.61         2.53 o                         
  -3   3   3        288.61        290.45         2.01 o                         
  -2   3   3        210.30        216.28         1.41 o                         
  -1   3   3        649.29        599.67         2.69 o                         
   0   3   3         32.23         38.28         0.45 o                         
   1   3   3       3895.52       3986.80        13.59 o                         
   2   3   3        557.09        625.48         2.45 o                         
   3   3   3        943.55        985.95         4.10 o                         
   4   3   3         10.77         11.71         0.36 o                         
   5   3   3        329.16        308.92         1.87 o                         
   6   3   3        409.88        402.03         2.06 o                         
   7   3   3       1021.34        961.97         4.14 o                         
   8   3   3        276.41        296.54         3.05 o                         
   9   3   3         10.56         10.15         0.54 o                         
  10   3   3         17.22         14.18         0.36 o                         
  -7   4   3          3.28          3.71         0.45 o                         
  -6   4   3        356.52        365.17         7.31 o                         
  -5   4   3          8.38          8.51         0.68 o                         
  -4   4   3        202.67        204.24         2.63 o                         
  -3   4   3        114.61        115.88         1.10 o                         
  -2   4   3        920.67        939.67         4.97 o                         
  -1   4   3       1712.23       1742.92         7.90 o                         
   0   4   3        692.37        755.99         3.82 o                         
   1   4   3       2040.23       1967.13         8.46 o                         
   2   4   3         36.19         43.24         0.47 o                         
   3   4   3        680.97        730.54         3.30 o                         
   4   4   3        452.66        473.36         2.16 o                         
   5   4   3         40.63         47.13         0.58 o                         
   6   4   3       1396.49       1374.61         6.04 o                         
   7   4   3         14.56         21.86         0.60 o                         
   8   4   3        559.65        540.93         3.62 o                         
   9   4   3          8.59          9.97         0.46 o                         
  10   4   3         55.75         54.86         0.87 o                         
  -6   5   3        157.58        159.45        10.59 o                         
  -5   5   3         77.62         76.96         1.09 o                         
  -4   5   3        138.58        142.66         1.78 o                         
  -3   5   3         71.84         75.79         1.13 o                         
  -2   5   3        330.63        323.17         2.55 o                         
  -1   5   3         35.64         38.62         0.67 o                         
   0   5   3         75.41         91.22         0.92 o                         
   1   5   3       2396.36       2439.33         9.06 o                         
   2   5   3         50.16         55.26         0.55 o                         
   3   5   3        487.77        487.05         2.41 o                         
   4   5   3       1082.79       1081.41         4.18 o                         
   5   5   3        278.17        277.73         1.66 o                         
   6   5   3        793.51        786.01         3.41 o                         
   7   5   3         15.19         12.30         0.55 o                         
   8   5   3        315.14        341.59         2.35 o                         
   9   5   3          7.06          7.78         0.49 o                         
  10   5   3        120.82        115.12         3.46 o                         
  -5   6   3         20.08         21.51         1.02 o                         
  -4   6   3         12.06         11.76         0.73 o                         
  -3   6   3         97.45        100.32         1.52 o                         
  -2   6   3        170.64        177.75         2.38 o                         
  -1   6   3        936.39        908.18         5.70 o                         
   0   6   3         21.34         19.48         0.47 o                         
   1   6   3        396.49        388.82         2.91 o                         
   2   6   3        318.23        305.46         1.85 o                         
   3   6   3         98.29         99.30         0.96 o                         
   4   6   3         52.62         54.25         0.75 o                         
   5   6   3        276.31        275.99         2.17 o                         
   6   6   3         72.17         75.35         1.24 o                         
   7   6   3         13.93         13.43         0.65 o                         
   8   6   3        240.59        249.39         2.04 o                         
   9   6   3          4.31          5.03         0.34 o                         
  -4   7   3         80.33         90.15         2.27 o                         
  -3   7   3        359.80        363.69         3.55 o                         
  -2   7   3        108.31        105.55         1.53 o                         
  -1   7   3         47.88         48.55         0.82 o                         
   0   7   3          4.25          6.02         0.54 o                         
   1   7   3         57.52         58.48         1.01 o                         
   2   7   3          6.77          6.84         0.42 o                         
   3   7   3         46.70         47.18         0.74 o                         
   4   7   3        573.35        565.04         7.26 o                         
   5   7   3        209.42        213.20         2.40 o                         
   6   7   3        979.92       1012.89        10.84 o                         
   7   7   3        224.76        234.52         2.81 o                         
   8   7   3        250.95        268.29         2.37 o                         
   9   7   3         84.44         86.85         1.55 o                         
  -2   8   3         16.94         13.30         0.45 o                         
  -1   8   3        100.84        102.22         1.71 o                         
   0   8   3          8.47          8.05         0.50 o                         
   1   8   3        535.00        534.19         5.56 o                         
   2   8   3          6.89          7.56         0.82 o                         
   3   8   3          8.12          7.38         0.64 o                         
   4   8   3        531.93        529.93         6.02 o                         
   5   8   3         15.78         15.28         0.69 o                         
   6   8   3        450.78        475.59         5.62 o                         
   7   8   3          3.71          4.33         0.54 o                         
   8   8   3        258.39        260.74         2.20 o                         
  -1   9   3          7.39          8.02         0.52 o                         
   0   9   3          4.23          5.29         0.40 o                         
   1   9   3        199.94        199.92         3.04 o                         
   2   9   3          7.59          8.34         0.55 o                         
   3   9   3         41.06         40.81         0.99 o                         
   4   9   3        174.16        179.62         2.23 o                         
   5   9   3          3.16          4.25         0.47 o                         
   6   9   3        189.28        203.33         2.66 o                         
   7   9   3          3.97          4.38         0.39 o                         
   8   9   3        296.75        261.76         4.83 o                         
   1  10   3         29.16         24.79         0.96 o                         
   2  10   3        231.35        229.88         3.22 o                         
   3  10   3          5.46          6.28         0.49 o                         
   4  10   3        120.92        135.32         2.38 o                         
   5  10   3          4.22          6.02         0.53 o                         
   6  10   3         22.13         20.19         3.09 o                         
  -5  -9   4         54.66         55.53         1.06 o                         
  -4  -9   4          6.88          6.51         0.56 o                         
  -3  -9   4        333.44        336.57         5.03 o                         
  -2  -9   4          2.88          4.23         0.40 o                         
  -1  -9   4         16.04         15.78         0.46 o                         
   0  -9   4          4.08          4.58         0.48 o                         
   1  -9   4        156.57        151.95         3.03 o                         
  -7  -8   4         18.44         15.70         1.79 o                         
  -6  -8   4          3.35          4.57         0.46 o                         
  -5  -8   4        245.57        247.02         2.65 o                         
  -4  -8   4         39.69         39.42         1.33 o                         
  -3  -8   4        377.49        397.51         4.04 o                         
  -2  -8   4         30.52         31.06         0.66 o                         
  -1  -8   4         62.84         63.85         0.99 o                         
   0  -8   4         23.03         23.59         0.55 o                         
   1  -8   4         18.16         17.12         0.51 o                         
   2  -8   4        210.46        210.27         1.96 o                         
   3  -8   4          2.52          2.38         0.26 o                         
  -8  -7   4         25.61         21.85         0.72 o                         
  -7  -7   4        254.59        257.27         3.75 o                         
  -6  -7   4          5.28          5.87         0.43 o                         
  -5  -7   4        264.59        265.76         2.99 o                         
  -4  -7   4          4.71          5.52         0.58 o                         
  -3  -7   4        267.38        270.24         3.14 o                         
  -2  -7   4         29.19         29.48         0.72 o                         
  -1  -7   4        132.02        135.28         2.35 o                         
   0  -7   4          7.12          8.63         0.54 o                         
   1  -7   4        119.36        119.44         1.31 o                         
   2  -7   4         20.44         19.70         0.58 o                         
   3  -7   4        157.86        155.03         1.67 o                         
   4  -7   4        120.94        125.98         2.50 o                         
  -8  -6   4          8.22          9.29         0.46 o                         
  -7  -6   4         31.84         32.48         0.70 o                         
  -6  -6   4         89.13         90.29         1.36 o                         
  -5  -6   4        704.72        724.42         9.33 o                         
  -4  -6   4         44.61         47.64         1.36 o                         
  -3  -6   4        668.24        650.47         4.26 o                         
  -2  -6   4         61.55         58.63         0.71 o                         
  -1  -6   4         63.19         62.44         0.76 o                         
   0  -6   4         15.27         13.72         0.43 o                         
   1  -6   4         27.62         29.61         0.75 o                         
   2  -6   4        210.83        209.54         2.86 o                         
   3  -6   4        125.26        133.21         1.56 o                         
   4  -6   4        137.22        133.94         1.32 o                         
   5  -6   4         10.04         11.02         0.57 o                         
  -8  -5   4         10.44         12.77         1.06 o                         
  -7  -5   4        299.21        306.90         3.12 o                         
  -6  -5   4          4.90          6.16         0.57 o                         
  -5  -5   4         29.07         28.05         0.87 o                         
  -4  -5   4         28.45         28.33         0.58 o                         
  -3  -5   4        844.31        834.28         4.38 o                         
  -2  -5   4        580.35        587.08         3.51 o                         
  -1  -5   4        685.67        697.15         3.32 o                         
   0  -5   4        521.31        517.27         2.61 o                         
   1  -5   4          8.20          7.86         0.38 o                         
   2  -5   4        636.76        627.08         4.71 o                         
   3  -5   4        137.95        136.36         1.50 o                         
   4  -5   4        120.72        123.57         1.63 o                         
   5  -5   4          9.25          9.49         0.53 o                         
   6  -5   4         93.71         93.26         1.32 o                         
  -9  -4   4         71.19         65.47         1.58 o                         
  -8  -4   4         61.94         66.98         0.90 o                         
  -7  -4   4        125.77        119.42         1.19 o                         
  -6  -4   4        197.10        201.17         1.77 o                         
  -5  -4   4        120.18        122.44         1.35 o                         
  -4  -4   4          6.14          6.59         0.39 o                         
  -3  -4   4       1063.78       1058.15         4.46 o                         
  -2  -4   4        334.92        329.50         1.59 o                         
  -1  -4   4        188.97        192.52         1.26 o                         
   0  -4   4       4429.19       4596.50        18.23 o                         
   1  -4   4         11.14         12.16         0.37 o                         
   2  -4   4        350.24        333.84         1.99 o                         
   3  -4   4          4.15          6.31         0.56 o                         
   4  -4   4        198.78        203.79         1.83 o                         
   5  -4   4         49.25         47.11         0.83 o                         
   6  -4   4         24.59         23.03         0.66 o                         
   7  -4   4        249.29        250.30         2.52 o                         
  -9  -3   4        156.69        134.09         2.66 o                         
  -8  -3   4         22.11         22.88         0.59 o                         
  -7  -3   4       1263.67       1243.98         9.09 o                         
  -6  -3   4          5.95          5.39         0.60 o                         
  -5  -3   4        128.57        128.75         1.31 o                         
  -4  -3   4         31.87         36.19         0.62 o                         
  -3  -3   4        194.60        191.07         1.35 o                         
  -2  -3   4        258.07        239.49         1.17 o                         
  -1  -3   4         27.82         35.43         0.41 o                         
   0  -3   4       1194.16       1146.01         4.52 o                         
   1  -3   4        659.60        690.90         3.75 o                         
   2  -3   4       1660.21       1626.95         7.92 o                         
   3  -3   4         36.85         40.07         0.54 o                         
   4  -3   4        212.55        216.35         1.55 o                         
   5  -3   4         17.86         18.04         0.71 o                         
   6  -3   4         23.20         23.38         0.69 o                         
   7  -3   4        160.08        165.66         1.68 o                         
   8  -3   4          6.34          5.57         0.29 o                         
  -9  -2   4        328.06        287.44         5.95 o                         
  -8  -2   4         50.15         52.92         1.18 o                         
  -7  -2   4        153.34        152.26         2.54 o                         
  -6  -2   4         56.19         48.08         1.01 o                         
  -5  -2   4        119.75        126.53         1.41 o                         
  -4  -2   4         41.57         49.62         0.76 o                         
  -3  -2   4         13.18         18.89         0.38 o                         
  -2  -2   4       1162.12       1147.32         4.82 o                         
  -1  -2   4         16.48         18.55         0.26 o                         
   0  -2   4         93.26         76.11         0.61 o                         
   1  -2   4       1673.01       1751.21         6.07 o                         
   2  -2   4       2235.19       2235.56         8.78 o                         
   3  -2   4         86.08         92.56         0.82 o                         
   4  -2   4        682.11        714.74         4.39 o                         
   5  -2   4        399.32        397.78         2.61 o                         
   6  -2   4          6.10          7.87         0.69 o                         
   7  -2   4         13.81         14.89         0.59 o                         
   8  -2   4         93.99         99.06         1.06 o                         
  -8  -1   4        165.37        182.45         3.08 o                         
  -7  -1   4        460.37        452.23         6.66 o                         
  -6  -1   4         92.89         81.64         1.89 o                         
  -5  -1   4         76.68         70.55         1.06 o                         
  -4  -1   4        298.85        304.35         2.18 o                         
  -3  -1   4         32.64         31.13         0.55 o                         
  -2  -1   4        310.89        289.39         1.48 o                         
  -1  -1   4         28.17         25.00         0.31 o                         
   0  -1   4       1827.38       1742.66         9.02 o                         
   1  -1   4        937.06        950.38         3.55 o                         
   2  -1   4       1592.20       1588.25         6.94 o                         
   3  -1   4         15.74         14.59         0.64 o                         
   4  -1   4        353.75        358.63         2.26 o                         
   5  -1   4       1200.00       1216.92         6.43 o                         
   6  -1   4        262.75        245.93         1.80 o                         
   7  -1   4         61.62         67.09         0.99 o                         
   8  -1   4         90.28         87.89         0.99 o                         
   9  -1   4        146.50        143.74         1.51 o                         
  -8   0   4          9.63         11.32         0.39 o                         
  -7   0   4        462.50        474.59         4.80 o                         
  -6   0   4        176.32        178.88         3.50 o                         
  -5   0   4         69.34         69.24         1.08 o                         
  -4   0   4         10.54         10.19         0.42 o                         
  -3   0   4          4.93          5.45         0.30 o                         
  -2   0   4        552.46        515.41         2.52 o                         
  -1   0   4       2553.83       2631.88        10.33 o                         
   0   0   4        180.58        162.37         1.32 o                         
   1   0   4         68.12         74.60         0.65 o                         
   2   0   4       1002.27        973.58         4.13 o                         
   3   0   4        578.63        564.98         3.35 o                         
   4   0   4        136.06        140.63         1.13 o                         
   5   0   4       1066.07       1054.52         4.81 o                         
   6   0   4        241.06        243.73         1.48 o                         
   7   0   4       1515.35       1501.36        10.09 o                         
   8   0   4         52.27         53.77         0.89 o                         
   9   0   4         87.46         93.64         1.01 o                         
  -8   1   4          8.72          9.33         0.57 o                         
  -7   1   4        533.40        538.36         5.20 o                         
  -6   1   4        611.44        600.22         6.81 o                         
  -5   1   4        982.38        946.42         7.09 o                         
  -4   1   4        695.76        662.22         4.06 o                         
  -3   1   4        163.80        172.89         1.45 o                         
  -2   1   4        519.73        479.56         2.83 o                         
  -1   1   4         83.99        100.13         1.00 o                         
   0   1   4        382.41        382.09         4.71 o                         
   1   1   4        166.85        162.05         0.89 o                         
   2   1   4       1928.80       1912.31         6.80 o                         
   3   1   4        647.05        615.67         3.07 o                         
   4   1   4        352.17        366.60         1.96 o                         
   5   1   4       2121.78       2096.52        11.99 o                         
   6   1   4         10.20          9.13         0.42 o                         
   7   1   4         20.42         23.59         0.69 o                         
   8   1   4          4.41          5.34         0.54 o                         
   9   1   4        144.44        147.62         1.60 o                         
  10   1   4         10.41         10.42         0.47 o                         
  -7   2   4         63.55         71.79         4.38 o                         
  -6   2   4        147.05        150.20         1.77 o                         
  -5   2   4        103.36        104.45         2.25 o                         
  -4   2   4       1581.30       1547.98         9.09 o                         
  -3   2   4        219.20        223.97         1.77 o                         
  -2   2   4       2829.47       2833.10        13.43 o                         
  -1   2   4         29.06         29.75         0.49 o                         
   0   2   4         15.26         13.42         0.31 o                         
   1   2   4        962.83        964.91         4.31 o                         
   2   2   4         53.96         62.39         0.41 o                         
   3   2   4        272.08        255.95         1.26 o                         
   4   2   4         43.90         46.41         0.55 o                         
   5   2   4        735.97        687.93         2.86 o                         
   6   2   4        661.30        647.45         2.88 o                         
   7   2   4        359.05        361.94         2.75 o                         
   8   2   4          5.52          6.48         0.56 o                         
   9   2   4        190.96        208.69         2.12 o                         
  10   2   4         92.40         91.49         1.41 o                         
  -7   3   4         39.29         40.63         0.84 o                         
  -6   3   4        218.38        238.09         2.62 o                         
  -5   3   4        249.73        238.89         2.63 o                         
  -4   3   4       1393.89       1363.60         8.52 o                         
  -3   3   4        255.14        239.48         1.95 o                         
  -2   3   4       1453.54       1374.50         6.96 o                         
  -1   3   4        508.62        534.91         3.18 o                         
   0   3   4        647.89        645.18         3.33 o                         
   1   3   4        704.30        730.45         5.19 o                         
   2   3   4        126.73        137.65         0.92 o                         
   3   3   4        277.17        258.17         1.59 o                         
   4   3   4        172.18        211.01         1.31 o                         
   5   3   4       1273.85       1268.81         6.43 o                         
   6   3   4          5.61          7.13         0.33 o                         
   7   3   4       1186.60       1225.58         6.04 o                         
   8   3   4        275.11        288.37         2.32 o                         
   9   3   4         34.92         34.28         0.86 o                         
  10   3   4         97.65         93.25         2.24 o                         
  -6   4   4         99.96        102.63         2.50 o                         
  -5   4   4          5.29          5.80         0.46 o                         
  -4   4   4        229.60        232.14         2.28 o                         
  -3   4   4         45.59         46.57         0.96 o                         
  -2   4   4        507.04        510.50         3.78 o                         
  -1   4   4         26.03         23.75         0.60 o                         
   0   4   4        219.39        213.54         1.54 o                         
   1   4   4        145.80        133.81         0.99 o                         
   2   4   4         92.95        101.03         0.83 o                         
   3   4   4        187.83        140.88         0.88 o                         
   4   4   4         37.79         41.97         0.49 o                         
   5   4   4        326.09        336.26         1.80 o                         
   6   4   4         11.61         11.48         0.35 o                         
   7   4   4        960.10        936.40         5.82 o                         
   8   4   4        353.80        342.64         2.65 o                         
   9   4   4        277.17        272.64         2.20 o                         
  10   4   4        560.45        589.53        10.48 o                         
  -5   5   4         72.31         77.02         1.46 o                         
  -4   5   4        313.89        304.81         4.68 o                         
  -3   5   4         28.93         27.52         0.85 o                         
  -2   5   4        138.46        135.95         1.50 o                         
  -1   5   4         76.98         82.41         1.31 o                         
   0   5   4         29.02         29.23         0.64 o                         
   1   5   4        556.73        553.61         3.28 o                         
   2   5   4         62.67         72.13         0.71 o                         
   3   5   4         51.17         46.62         0.64 o                         
   4   5   4        159.98        158.27         1.17 o                         
   5   5   4        788.00        761.73         4.07 o                         
   6   5   4         10.44         11.79         0.40 o                         
   7   5   4        190.64        174.49         1.65 o                         
   8   5   4        131.22        149.01         1.44 o                         
   9   5   4         62.73         71.13         1.00 o                         
  -5   6   4         76.93         79.20         1.85 o                         
  -4   6   4         83.69         87.17         1.30 o                         
  -3   6   4         86.57         88.74         1.30 o                         
  -2   6   4       1085.78       1104.35        14.05 o                         
  -1   6   4        357.06        366.09         3.54 o                         
   0   6   4         43.45         41.22         0.63 o                         
   1   6   4       1860.90       1863.73        12.17 o                         
   2   6   4        140.28        141.50         1.52 o                         
   3   6   4        219.89        216.24         1.72 o                         
   4   6   4         98.82         99.19         1.10 o                         
   5   6   4        167.61        154.83         1.33 o                         
   6   6   4          8.78          9.91         0.84 o                         
   7   6   4         23.47         24.34         0.71 o                         
   8   6   4        186.52        191.90         1.64 o                         
   9   6   4          3.69          4.43         0.45 o                         
  -4   7   4        167.17        174.03         3.49 o                         
  -3   7   4          4.04          5.13         0.48 o                         
  -2   7   4         65.87         64.29         1.06 o                         
  -1   7   4        138.50        141.38         1.69 o                         
   0   7   4         43.85         40.30         0.92 o                         
   1   7   4       1729.11       1733.37        15.31 o                         
   2   7   4          8.36         10.28         0.78 o                         
   3   7   4        224.32        220.29         2.77 o                         
   4   7   4        143.99        139.66         2.32 o                         
   5   7   4        783.13        809.91         6.77 o                         
   6   7   4         80.35         88.62         1.38 o                         
   7   7   4         33.44         30.97         0.74 o                         
   8   7   4        242.39        265.48         2.15 o                         
   9   7   4          9.52          9.54         0.87 o                         
  -2   8   4         10.76          9.49         0.43 o                         
  -1   8   4         84.16         80.28         1.73 o                         
   0   8   4         52.03         56.47         1.15 o                         
   1   8   4        634.54        647.76         7.14 o                         
   2   8   4        588.21        582.77         6.35 o                         
   3   8   4        807.92        800.31         8.94 o                         
   4   8   4         63.56         62.26         1.44 o                         
   5   8   4         54.68         54.30         1.05 o                         
   6   8   4        154.67        166.64         2.15 o                         
   7   8   4          6.70          7.04         0.48 o                         
   8   8   4          8.83          9.92         0.37 o                         
  -1   9   4         63.06         52.76         9.95 o                         
   0   9   4         46.42         52.82         1.22 o                         
   1   9   4         71.89         73.17         1.89 o                         
   2   9   4          8.22         10.69         0.49 o                         
   3   9   4         83.09         93.15         1.19 o                         
   4   9   4         39.10         40.25         0.93 o                         
   5   9   4        225.09        220.45         2.84 o                         
   6   9   4        436.94        442.21         4.23 o                         
   7   9   4         56.18         57.46         1.17 o                         
   1  10   4        236.27        195.10         3.64 o                         
   2  10   4         45.06         45.24         0.95 o                         
   3  10   4         81.38         80.73         1.36 o                         
   4  10   4        103.84        104.42         1.78 o                         
   5  10   4          9.50          8.58         0.34 o                         
   6  10   4        203.98        163.57         3.15 o                         
  -5  -9   5        164.34        123.57         2.46 o                         
  -4  -9   5          5.95          6.52         0.55 o                         
  -3  -9   5         29.97         33.23         1.95 o                         
  -2  -9   5          9.94         10.67         0.81 o                         
  -1  -9   5        175.62        175.98         2.57 o                         
   0  -9   5         46.45         42.27         2.49 o                         
  -6  -8   5        490.59        389.21        49.48 o                         
  -5  -8   5          7.55          8.49         0.38 o                         
  -4  -8   5          5.11          5.65         0.57 o                         
  -3  -8   5         68.40         73.98         1.82 o                         
  -2  -8   5         19.05         19.58         0.62 o                         
  -1  -8   5        322.43        325.62         2.56 o                         
   0  -8   5         51.44         53.32         0.71 o                         
   1  -8   5         47.92         49.61         0.72 o                         
   2  -8   5          2.85          3.17         0.49 o                         
   3  -8   5         35.75         32.66         0.89 o                         
  -7  -7   5         25.48         19.12         3.79 o                         
  -6  -7   5        384.78        391.58         4.29 o                         
  -5  -7   5         19.27         20.26         0.71 o                         
  -4  -7   5         19.18         19.24         0.67 o                         
  -3  -7   5        298.15        302.85         3.35 o                         
  -2  -7   5         58.26         62.52         1.79 o                         
  -1  -7   5         17.73         19.01         0.62 o                         
   0  -7   5         37.93         38.73         0.79 o                         
   1  -7   5        349.62        353.14         2.49 o                         
   2  -7   5         51.19         52.16         0.68 o                         
   3  -7   5          9.12          8.42         0.38 o                         
   4  -7   5        138.07        137.48         2.68 o                         
  -8  -6   5        209.75        181.83         3.49 o                         
  -7  -6   5         38.24         35.80         0.82 o                         
  -6  -6   5        224.73        230.40         2.39 o                         
  -5  -6   5        150.13        147.43         1.97 o                         
  -4  -6   5         39.55         40.98         1.05 o                         
  -3  -6   5       1121.94       1123.19         9.09 o                         
  -2  -6   5          3.37          4.62         0.49 o                         
  -1  -6   5        506.68        503.01         4.19 o                         
   0  -6   5        182.56        190.50         2.02 o                         
   1  -6   5         31.79         30.62         0.73 o                         
   2  -6   5        119.97        121.18         1.37 o                         
   3  -6   5         41.20         42.50         0.88 o                         
   4  -6   5        107.62        108.72         1.51 o                         
   5  -6   5          8.15          8.58         0.46 o                         
  -8  -5   5        136.91        149.84         2.44 o                         
  -7  -5   5         84.81         81.90         1.28 o                         
  -6  -5   5        147.92        144.61         2.85 o                         
  -5  -5   5         88.95         83.46         2.18 o                         
  -4  -5   5        341.02        342.20         3.13 o                         
  -3  -5   5        517.93        502.48         3.19 o                         
  -2  -5   5          3.80          3.32         0.39 o                         
  -1  -5   5        242.80        231.26         2.04 o                         
   0  -5   5          5.13          4.66         0.45 o                         
   1  -5   5        733.58        737.95         5.46 o                         
   2  -5   5        598.23        600.27         4.02 o                         
   3  -5   5         15.28         17.49         0.92 o                         
   4  -5   5        470.59        487.74         3.66 o                         
   5  -5   5          2.45          3.04         0.45 o                         
   6  -5   5        246.25        261.17         5.19 o                         
  -8  -4   5          8.12          9.01         0.49 o                         
  -7  -4   5        225.61        227.81         2.44 o                         
  -6  -4   5        169.64        163.97         1.64 o                         
  -5  -4   5        545.95        539.13         6.31 o                         
  -4  -4   5          3.97          5.29         0.42 o                         
  -3  -4   5        707.27        682.01         4.02 o                         
  -2  -4   5          4.53          5.56         0.33 o                         
  -1  -4   5        555.15        553.37         3.25 o                         
   0  -4   5        241.06        238.19         1.47 o                         
   1  -4   5        116.66        120.39         1.00 o                         
   2  -4   5        159.62        152.33         1.18 o                         
   3  -4   5        209.68        214.83         1.67 o                         
   4  -4   5        451.05        448.32         3.50 o                         
   5  -4   5         66.24         67.58         1.16 o                         
   6  -4   5        291.68        296.32         2.54 o                         
   7  -4   5          4.61          6.64         0.53 o                         
  -8  -3   5        142.55        140.39         1.89 o                         
  -7  -3   5        386.64        394.37         3.03 o                         
  -6  -3   5        350.85        348.06         3.09 o                         
  -5  -3   5        203.13        200.14         1.73 o                         
  -4  -3   5          7.29          6.18         0.48 o                         
  -3  -3   5       1265.84       1232.50         6.82 o                         
  -2  -3   5         18.46         15.68         0.43 o                         
  -1  -3   5         11.55         11.26         0.30 o                         
   0  -3   5       1085.65       1169.23         4.73 o                         
   1  -3   5         15.85         22.16         0.46 o                         
   2  -3   5        757.00        770.70         4.17 o                         
   3  -3   5        340.66        322.94         2.00 o                         
   4  -3   5        201.47        190.59         1.57 o                         
   5  -3   5         44.71         48.16         1.00 o                         
   6  -3   5        241.89        246.87         2.56 o                         
   7  -3   5         64.89         67.31         0.98 o                         
   8  -3   5          6.56          6.22         0.34 o                         
  -8  -2   5         21.87         25.46         0.65 o                         
  -7  -2   5          8.08          9.76         0.82 o                         
  -6  -2   5          4.45          6.03         0.47 o                         
  -5  -2   5        508.42        504.62         4.81 o                         
  -4  -2   5         93.43         93.28         1.36 o                         
  -3  -2   5       1339.37       1272.34         7.11 o                         
  -2  -2   5         26.63         27.08         0.50 o                         
  -1  -2   5       2865.97       2898.92        13.27 o                         
   0  -2   5       4804.82       4951.56        25.18 o                         
   1  -2   5         57.20         66.34         0.57 o                         
   2  -2   5        860.38        835.68         5.02 o                         
   3  -2   5         19.05         17.71         0.36 o                         
   4  -2   5        166.44        162.78         1.21 o                         
   5  -2   5         94.93         97.42         0.88 o                         
   6  -2   5          8.12          9.96         0.64 o                         
   7  -2   5         12.22         12.79         0.47 o                         
   8  -2   5         19.68         21.95         0.52 o                         
  -8  -1   5         49.89         56.05         1.41 o                         
  -7  -1   5        169.77        173.62         2.25 o                         
  -6  -1   5          4.06          4.87         0.57 o                         
  -5  -1   5       1386.14       1355.03         8.59 o                         
  -4  -1   5         16.16         14.06         0.68 o                         
  -3  -1   5       1135.02       1147.92         7.96 o                         
  -2  -1   5        579.86        573.36         3.52 o                         
  -1  -1   5        493.72        448.90         2.60 o                         
   0  -1   5         28.74         24.23         0.33 o                         
   1  -1   5        388.49        380.00         2.12 o                         
   2  -1   5       4004.23       3979.64        17.51 o                         
   3  -1   5        209.21        212.08         1.49 o                         
   4  -1   5        567.31        548.78         2.96 o                         
   5  -1   5         21.57         19.99         0.48 o                         
   6  -1   5        342.04        346.07         3.32 o                         
   7  -1   5         79.03         80.19         1.06 o                         
   8  -1   5         27.19         29.27         0.57 o                         
   9  -1   5        222.60        203.94         2.86 o                         
  -8   0   5         18.57         18.68         0.55 o                         
  -7   0   5         81.80         83.26         1.40 o                         
  -6   0   5         10.69         11.83         0.74 o                         
  -5   0   5        259.86        262.06         2.79 o                         
  -4   0   5         33.13         36.39         0.92 o                         
  -3   0   5        361.17        313.68         2.64 o                         
  -2   0   5         15.31         13.57         0.53 o                         
  -1   0   5        448.96        431.10         4.54 o                         
   0   0   5        397.12        332.40         3.76 o                         
   1   0   5         41.83         45.49         0.50 o                         
   2   0   5       2390.38       2292.53        14.27 o                         
   3   0   5        166.73        190.27         1.26 o                         
   4   0   5       1331.09       1375.03         5.39 o                         
   5   0   5        268.81        267.56         1.74 o                         
   6   0   5        493.82        491.23         2.31 o                         
   7   0   5        145.12        146.50         1.68 o                         
   8   0   5         28.98         26.16         0.68 o                         
   9   0   5        381.70        379.25         4.34 o                         
  -7   1   5        526.52        521.42         4.51 o                         
  -6   1   5         65.83         58.14         1.25 o                         
  -5   1   5         45.97         42.97         0.89 o                         
  -4   1   5         31.29         33.98         1.38 o                         
  -3   1   5        608.24        582.23         5.37 o                         
  -2   1   5        258.59        233.26         2.05 o                         
  -1   1   5        104.97        106.87         1.58 o                         
   0   1   5        459.80        410.39         6.01 o                         
   1   1   5          6.28          6.37         0.27 o                         
   2   1   5        610.42        545.83         3.95 o                         
   3   1   5        296.06        325.35         1.89 o                         
   4   1   5       1214.86       1183.04         5.32 o                         
   5   1   5        131.84        129.92         1.01 o                         
   6   1   5          6.85          7.75         0.33 o                         
   7   1   5        858.03        858.99         7.21 o                         
   8   1   5         42.00         44.30         0.79 o                         
   9   1   5        251.94        262.72         2.40 o                         
  -7   2   5        125.99        142.14         1.67 o                         
  -6   2   5         20.82         19.91         0.67 o                         
  -5   2   5        110.90        118.43         1.60 o                         
  -4   2   5         29.56         28.04         0.63 o                         
  -3   2   5        413.35        405.19         3.94 o                         
  -2   2   5         16.77         14.27         0.57 o                         
  -1   2   5         54.09         66.84         1.96 o                         
   0   2   5       3687.40       3783.76        33.15 o                         
   1   2   5         54.43         53.93         0.65 o                         
   2   2   5       2371.95       2318.07        13.68 o                         
   3   2   5        101.35        133.55         0.95 o                         
   4   2   5        131.16        114.69         0.84 o                         
   5   2   5        182.44        172.18         1.10 o                         
   6   2   5         33.45         33.74         0.53 o                         
   7   2   5        498.45        527.95         3.75 o                         
   8   2   5         44.29         42.29         1.39 o                         
   9   2   5        429.15        424.52         4.14 o                         
  10   2   5         11.60         10.99         0.75 o                         
  -7   3   5        173.17        158.32         2.25 o                         
  -6   3   5         34.67         33.32         1.10 o                         
  -5   3   5        490.53        493.35         6.42 o                         
  -4   3   5          6.46          7.14         0.43 o                         
  -3   3   5        210.02        206.78         1.76 o                         
  -2   3   5       1332.92       1287.29        11.37 o                         
  -1   3   5         58.16         53.37         1.10 o                         
   0   3   5         25.33         40.37         0.72 o                         
   1   3   5        201.36        209.02         1.87 o                         
   2   3   5       2840.08       2846.11        12.56 o                         
   3   3   5        108.29        122.08         1.00 o                         
   4   3   5        132.52        123.99         1.02 o                         
   5   3   5        721.62        705.56         3.08 o                         
   6   3   5          9.91         11.29         0.39 o                         
   7   3   5        246.12        242.33         1.82 o                         
   8   3   5          4.22          6.36         0.50 o                         
   9   3   5        448.47        456.05         3.59 o                         
  10   3   5         37.43         45.97         0.92 o                         
  -6   4   5         75.09         80.79         1.50 o                         
  -5   4   5         86.24         86.75         1.89 o                         
  -4   4   5         36.39         38.50         0.91 o                         
  -3   4   5         32.03         32.04         0.96 o                         
  -2   4   5         69.87         70.05         1.06 o                         
  -1   4   5        248.70        230.79         2.98 o                         
   0   4   5        385.00        355.41         3.32 o                         
   1   4   5         81.84         85.04         0.82 o                         
   2   4   5        134.39        130.89         1.11 o                         
   3   4   5         48.90         48.57         0.59 o                         
   4   4   5        370.00        369.85         2.21 o                         
   5   4   5       1042.00       1043.69         5.13 o                         
   6   4   5        219.27        223.68         1.91 o                         
   7   4   5        103.42        112.15         1.24 o                         
   8   4   5         21.48         23.24         0.57 o                         
   9   4   5        598.94        604.41         4.58 o                         
  10   4   5          5.58          6.47         0.43 o                         
  -5   5   5          6.00          7.59         0.43 o                         
  -4   5   5         79.58         82.77         1.55 o                         
  -3   5   5         51.44         58.79         1.53 o                         
  -2   5   5       1499.47       1511.72        18.23 o                         
  -1   5   5        123.54        123.09         1.46 o                         
   0   5   5        302.03        300.63         3.40 o                         
   1   5   5        349.64        329.89         2.37 o                         
   2   5   5        641.94        615.97         3.99 o                         
   3   5   5         19.52         18.43         0.47 o                         
   4   5   5         14.49         13.40         0.46 o                         
   5   5   5        144.40        146.73         1.33 o                         
   6   5   5        101.76         92.14         1.69 o                         
   7   5   5        793.56        827.25         5.50 o                         
   8   5   5         47.01         42.14         0.67 o                         
   9   5   5        165.54        188.03         1.73 o                         
  10   5   5        123.51        128.07         2.68 o                         
  -4   6   5        204.90        216.43         3.73 o                         
  -3   6   5          3.72          4.35         0.50 o                         
  -2   6   5        321.16        345.62         4.26 o                         
  -1   6   5         43.77         40.76         0.89 o                         
   0   6   5        421.91        414.72         3.66 o                         
   1   6   5          5.80          7.29         0.45 o                         
   2   6   5        875.24        900.81         5.20 o                         
   3   6   5        237.83        240.26         1.80 o                         
   4   6   5         16.53         15.92         0.52 o                         
   5   6   5        370.62        348.86         2.84 o                         
   6   6   5         20.25         19.21         0.73 o                         
   7   6   5        286.71        303.20         3.31 o                         
   8   6   5         48.37         51.30         0.87 o                         
   9   6   5        527.34        541.53         6.54 o                         
  -3   7   5         12.13         12.59         0.46 o                         
  -2   7   5        155.12        170.80         4.41 o                         
  -1   7   5         53.48         56.37         0.94 o                         
   0   7   5        117.84        118.37         1.46 o                         
   1   7   5         21.17         17.60         0.74 o                         
   2   7   5        591.45        575.46         7.40 o                         
   3   7   5        249.77        240.44         2.57 o                         
   4   7   5         33.60         37.36         1.03 o                         
   5   7   5        917.85        902.15        11.31 o                         
   6   7   5         74.46         70.58         1.34 o                         
   7   7   5        176.51        182.37         2.23 o                         
   8   7   5         44.44         51.04         0.87 o                         
   9   7   5         87.83         93.12         2.25 o                         
  -2   8   5         71.13         72.18         3.16 o                         
  -1   8   5         97.65        106.56         1.42 o                         
   0   8   5         18.20         19.58         0.87 o                         
   1   8   5        121.31        130.14         1.66 o                         
   2   8   5         15.86         18.42         0.78 o                         
   3   8   5        272.30        275.38         3.09 o                         
   4   8   5          7.65          7.54         0.67 o                         
   5   8   5        135.93        145.08         1.46 o                         
   6   8   5         39.01         38.26         0.94 o                         
   7   8   5        174.19        178.79         2.16 o                         
   8   8   5         13.87         15.27         0.71 o                         
   0   9   5         18.66         17.03         1.52 o                         
   1   9   5        128.93        137.94         1.95 o                         
   2   9   5          4.04          4.38         0.51 o                         
   3   9   5         68.79         75.30         1.20 o                         
   4   9   5          6.01          6.80         0.60 o                         
   5   9   5         78.19         76.95         1.22 o                         
   6   9   5         74.08         78.53         1.25 o                         
   7   9   5         78.09         55.81         5.03 o                         
   2  10   5         12.95          8.27         0.50 o                         
   3  10   5        102.83        100.31         2.78 o                         
   4  10   5          3.07          3.66         0.32 o                         
   5  10   5        178.48        174.26         3.47 o                         
  -2  -9   6        206.94        177.56        16.10 o                         
  -1  -9   6          7.54          6.32         0.36 o                         
  -5  -8   6          2.67          2.14         0.58 o                         
  -4  -8   6         78.29         77.37         1.23 o                         
  -3  -8   6          2.42          2.91         0.42 o                         
  -2  -8   6        163.20        164.29         1.90 o                         
  -1  -8   6         23.34         23.09         0.65 o                         
   0  -8   6         37.23         38.03         0.62 o                         
   1  -8   6          6.69          6.36         0.46 o                         
   2  -8   6          2.11          2.02         0.50 o                         
  -6  -7   6        310.24        313.85         3.53 o                         
  -5  -7   6         17.63         18.10         1.10 o                         
  -4  -7   6         35.02         36.26         0.77 o                         
  -3  -7   6          4.95          4.84         0.65 o                         
  -2  -7   6         19.48         19.94         0.70 o                         
  -1  -7   6         29.89         30.93         0.87 o                         
   0  -7   6          6.80          6.40         0.47 o                         
   1  -7   6        355.70        372.18         3.79 o                         
   2  -7   6         30.03         30.00         0.76 o                         
   3  -7   6        216.27        229.25         3.24 o                         
   4  -7   6          2.24          2.08         0.40 o                         
  -7  -6   6         23.14         21.45         1.97 o                         
  -6  -6   6        642.10        652.55         5.92 o                         
  -5  -6   6          6.42          6.51         0.63 o                         
  -4  -6   6        117.85        113.17         1.68 o                         
  -3  -6   6          6.75          6.70         0.58 o                         
  -2  -6   6        175.35        176.73         2.72 o                         
  -1  -6   6        182.92        184.57         2.10 o                         
   0  -6   6        256.77        264.28         2.49 o                         
   1  -6   6        280.71        280.30         3.39 o                         
   2  -6   6         35.71         35.16         0.66 o                         
   3  -6   6        185.55        198.94         1.90 o                         
   4  -6   6          3.31          3.53         0.45 o                         
   5  -6   6         67.63         70.47         2.88 o                         
  -8  -5   6         43.02         37.63         1.01 o                         
  -7  -5   6        129.12        135.74         1.46 o                         
  -6  -5   6        462.58        478.06         5.49 o                         
  -5  -5   6          3.77          3.75         0.80 o                         
  -4  -5   6        195.84        195.39         2.88 o                         
  -3  -5   6         49.12         48.65         0.78 o                         
  -2  -5   6         59.78         58.43         0.79 o                         
  -1  -5   6         73.05         73.88         1.64 o                         
   0  -5   6        188.54        183.00         1.80 o                         
   1  -5   6         99.07         98.80         1.22 o                         
   2  -5   6          4.37          4.97         0.47 o                         
   3  -5   6        243.83        256.59         2.73 o                         
   4  -5   6         12.61         13.54         0.60 o                         
   5  -5   6        405.67        406.00         3.78 o                         
   6  -5   6        179.58        179.99         3.72 o                         
  -8  -4   6        309.70        301.20         3.98 o                         
  -7  -4   6          3.41          4.25         0.33 o                         
  -6  -4   6        306.91        302.96         2.69 o                         
  -5  -4   6         50.66         47.11         1.34 o                         
  -4  -4   6        517.88        520.94         5.62 o                         
  -3  -4   6        597.44        583.32         3.99 o                         
  -2  -4   6          5.78          6.88         0.51 o                         
  -1  -4   6        600.53        598.15         3.80 o                         
   0  -4   6         68.85         75.14         0.90 o                         
   1  -4   6         66.45         73.27         0.98 o                         
   2  -4   6        134.40        136.76         1.13 o                         
   3  -4   6         40.30         35.37         0.64 o                         
   4  -4   6         48.42         50.29         1.09 o                         
   5  -4   6         43.52         42.28         0.90 o                         
   6  -4   6        150.99        156.22         2.63 o                         
   7  -4   6        114.07        113.43         1.44 o                         
  -8  -3   6        488.01        473.22         5.96 o                         
  -7  -3   6          3.48          3.82         0.44 o                         
  -6  -3   6        588.42        594.08         4.36 o                         
  -5  -3   6        365.33        355.45         2.92 o                         
  -4  -3   6         23.83         24.48         0.73 o                         
  -3  -3   6        687.57        678.68         5.06 o                         
  -2  -3   6        309.13        305.98         3.37 o                         
  -1  -3   6        353.39        328.86         3.39 o                         
   0  -3   6        187.62        180.15         1.66 o                         
   1  -3   6        458.73        443.11         3.60 o                         
   2  -3   6         62.55         68.37         0.93 o                         
   3  -3   6        170.19        177.28         2.30 o                         
   4  -3   6         14.97         15.79         0.51 o                         
   5  -3   6          4.44          5.13         0.66 o                         
   6  -3   6        522.63        525.08         5.10 o                         
   7  -3   6          7.71          7.59         0.47 o                         
   8  -3   6        123.43        101.08         1.49 o                         
  -8  -2   6         40.00         41.50         0.66 o                         
  -7  -2   6        274.71        277.28         2.41 o                         
  -6  -2   6        128.24        127.35         1.84 o                         
  -5  -2   6         34.51         32.46         0.70 o                         
  -4  -2   6        221.24        228.32         1.97 o                         
  -3  -2   6        711.22        673.24        12.63 o                         
  -2  -2   6        206.74        205.07         2.57 o                         
  -1  -2   6       4772.30       4852.69        37.41 o                         
   0  -2   6        473.14        493.04         2.85 o                         
   1  -2   6       1859.12       1910.31        13.95 o                         
   2  -2   6        102.37        105.04         1.00 o                         
   3  -2   6         21.08         22.53         0.61 o                         
   4  -2   6        117.71        124.19         1.20 o                         
   5  -2   6          4.36          5.03         0.45 o                         
   6  -2   6         12.77         13.42         0.56 o                         
   7  -2   6        255.55        264.84         3.59 o                         
   8  -2   6        423.42        428.04        11.63 o                         
  -8  -1   6         39.10         36.03         1.19 o                         
  -7  -1   6         46.96         49.56         1.01 o                         
  -6  -1   6         80.37         82.82         1.11 o                         
  -5  -1   6        180.72        180.99         1.69 o                         
  -4  -1   6          7.39          6.30         0.41 o                         
  -3  -1   6       1739.14       1726.06        16.76 o                         
  -2  -1   6        167.97        163.04         2.31 o                         
  -1  -1   6        586.79        541.10         5.72 o                         
   0  -1   6          4.57          4.27         0.41 o                         
   1  -1   6       1163.74       1129.81         9.66 o                         
   2  -1   6         35.49         38.48         0.59 o                         
   3  -1   6         14.30         15.30         0.41 o                         
   4  -1   6        123.10        116.73         1.17 o                         
   5  -1   6         13.02         15.36         0.48 o                         
   6  -1   6        916.38        901.11         6.28 o                         
   7  -1   6        215.12        217.62         2.09 o                         
   8  -1   6        147.60        147.85         1.59 o                         
   9  -1   6         29.37         23.55         0.81 o                         
  -7   0   6          4.39          4.90         0.48 o                         
  -6   0   6        166.79        165.37         1.79 o                         
  -5   0   6         10.25         10.23         0.77 o                         
  -4   0   6        609.94        596.96         3.89 o                         
  -3   0   6        137.06        122.11         1.88 o                         
  -2   0   6        533.39        550.44         5.80 o                         
  -1   0   6        889.53        821.02         9.18 o                         
   0   0   6        591.60        627.96         8.73 o                         
   1   0   6        274.40        250.10         3.71 o                         
   2   0   6       1469.18       1485.29         9.55 o                         
   3   0   6         54.70         49.27         0.64 o                         
   4   0   6        480.96        482.57         3.51 o                         
   5   0   6          7.09          6.98         0.44 o                         
   6   0   6         21.16         24.54         0.54 o                         
   7   0   6         20.47         22.55         0.69 o                         
   8   0   6        205.30        205.99         1.92 o                         
   9   0   6         28.65         29.24         2.10 o                         
  -7   1   6          6.80          7.16         0.38 o                         
  -6   1   6        159.42        155.20         1.67 o                         
  -5   1   6        874.36        871.18         6.67 o                         
  -4   1   6        404.85        380.78         2.75 o                         
  -3   1   6        456.69        476.10         4.40 o                         
  -2   1   6         35.91         41.68         1.01 o                         
  -1   1   6        356.99        313.48         3.65 o                         
   0   1   6        166.20        180.86         5.89 o                         
   1   1   6        591.75        553.38         7.05 o                         
   2   1   6       2771.21       2775.94        14.75 o                         
   3   1   6        103.95        117.96         1.24 o                         
   4   1   6         26.66         19.95         0.46 o                         
   5   1   6         37.64         40.08         0.78 o                         
   6   1   6        379.40        370.82         2.57 o                         
   7   1   6        356.84        373.45         2.98 o                         
   8   1   6         17.08         18.37         0.59 o                         
   9   1   6         95.24        100.68         1.84 o                         
  -7   2   6         28.62         26.47         1.45 o                         
  -6   2   6         86.77         98.71         1.47 o                         
  -5   2   6        217.08        225.92         2.18 o                         
  -4   2   6          6.23          6.49         0.62 o                         
  -3   2   6        757.39        752.27         5.06 o                         
  -2   2   6         27.23         28.75         0.84 o                         
  -1   2   6        711.40        701.40         9.56 o                         
   0   2   6         63.52         61.57         1.37 o                         
   1   2   6       1073.56       1097.69         9.65 o                         
   2   2   6       2537.01       2581.48        18.95 o                         
   3   2   6        264.28        301.62         2.07 o                         
   4   2   6       1278.76       1272.96         7.02 o                         
   5   2   6        135.01        132.76         1.37 o                         
   6   2   6        525.21        526.90         2.76 o                         
   7   2   6        336.98        320.28         2.48 o                         
   8   2   6         14.36         14.90         0.59 o                         
   9   2   6         10.97         11.03         0.55 o                         
  10   2   6         79.01         77.60         1.67 o                         
  -6   3   6        234.92        242.50         7.50 o                         
  -5   3   6        327.51        332.60         4.63 o                         
  -4   3   6         83.51         80.04         1.29 o                         
  -3   3   6        363.84        378.57         2.99 o                         
  -2   3   6        139.47        138.94         2.27 o                         
  -1   3   6        329.61        322.67         3.45 o                         
   0   3   6         17.02         19.93         0.66 o                         
   1   3   6         25.83         18.53         0.65 o                         
   2   3   6        954.02        915.69         6.21 o                         
   3   3   6        148.82        158.61         1.80 o                         
   4   3   6       1664.24       1677.01         9.04 o                         
   5   3   6         17.18         23.03         0.58 o                         
   6   3   6        997.51        990.36         5.57 o                         
   7   3   6        967.13        921.80         6.61 o                         
   8   3   6          6.49          7.15         0.52 o                         
   9   3   6         80.33         79.35         1.16 o                         
  10   3   6         10.95         12.03         0.64 o                         
  -6   4   6         11.76         11.94         0.72 o                         
  -5   4   6        536.11        587.09         5.47 o                         
  -4   4   6          3.36          4.94         0.45 o                         
  -3   4   6         69.04         77.05         1.43 o                         
  -2   4   6        623.28        587.97         4.12 o                         
  -1   4   6         14.62         15.89         0.90 o                         
   0   4   6         86.17        100.20         1.66 o                         
   1   4   6        227.81        220.38         3.25 o                         
   2   4   6       2187.38       2224.50        17.89 o                         
   3   4   6          7.96          7.84         0.45 o                         
   4   4   6       1312.13       1325.45         9.26 o                         
   5   4   6        966.09        919.35         6.77 o                         
   6   4   6        492.56        501.82         2.92 o                         
   7   4   6        208.21        232.27         1.96 o                         
   8   4   6          6.22          7.17         0.49 o                         
   9   4   6        327.89        331.32         3.54 o                         
  10   4   6         10.99          9.11         0.57 o                         
  -5   5   6        459.49        489.43         8.80 o                         
  -4   5   6         23.31         24.26         0.80 o                         
  -3   5   6        652.23        667.33         5.19 o                         
  -2   5   6        369.47        401.81         3.20 o                         
  -1   5   6        303.45        328.50         2.46 o                         
   0   5   6          9.55         10.13         0.52 o                         
   1   5   6        395.44        397.66         4.27 o                         
   2   5   6        981.12       1001.91         8.03 o                         
   3   5   6        104.96        105.23         1.57 o                         
   4   5   6         25.77         32.16         1.11 o                         
   5   5   6        119.43        126.09         1.47 o                         
   6   5   6        276.16        270.81         3.14 o                         
   7   5   6        372.28        369.01         2.96 o                         
   8   5   6         14.97         18.04         0.54 o                         
   9   5   6        283.31        310.99         3.61 o                         
  -4   6   6         56.18         59.81         1.75 o                         
  -3   6   6        626.82        628.04        10.33 o                         
  -2   6   6         22.10         26.38         0.86 o                         
  -1   6   6         13.85         16.41         0.72 o                         
   0   6   6        280.59        285.95         2.60 o                         
   1   6   6        102.68         96.57         1.07 o                         
   2   6   6         16.44         16.01         0.79 o                         
   3   6   6        198.82        195.28         2.11 o                         
   4   6   6        509.99        515.64         4.04 o                         
   5   6   6        314.40        325.85         9.05 o                         
   6   6   6        199.12        193.17         2.17 o                         
   7   6   6        222.78        229.81         2.73 o                         
   8   6   6         98.10        109.55         1.25 o                         
   9   6   6        252.32        242.32         9.74 o                         
  -3   7   6         25.25         21.03         4.11 o                         
  -2   7   6        294.84        285.37         2.64 o                         
  -1   7   6         84.19         87.97         1.25 o                         
   0   7   6        244.01        258.76         2.27 o                         
   1   7   6        104.98         98.33         1.34 o                         
   2   7   6        450.84        422.65         4.19 o                         
   3   7   6         34.15         41.48         0.87 o                         
   4   7   6         84.00         81.79         1.17 o                         
   5   7   6         12.92         12.79         0.73 o                         
   6   7   6          6.01          6.37         0.54 o                         
   7   7   6        599.82        610.26         5.18 o                         
   8   7   6         23.22         25.81         0.57 o                         
   9   7   6        174.02        156.57         3.17 o                         
  -1   8   6         21.48         19.25         0.64 o                         
   0   8   6        220.18        222.16         2.50 o                         
   1   8   6         48.69         49.55         0.96 o                         
   2   8   6        630.58        672.99         5.75 o                         
   3   8   6         53.13         53.73         1.72 o                         
   4   8   6          7.43          9.19         0.54 o                         
   5   8   6        194.11        194.59         1.75 o                         
   6   8   6          6.07          5.55         0.38 o                         
   7   8   6        160.33        169.83         2.73 o                         
   8   8   6         16.73         13.90         0.45 o                         
   0   9   6        250.40        272.50         7.86 o                         
   1   9   6          7.95          9.36         0.51 o                         
   2   9   6        475.39        484.21         4.08 o                         
   3   9   6          4.91          6.39         0.76 o                         
   4   9   6         49.21         51.26         1.74 o                         
   5   9   6         28.09         25.71         0.99 o                         
   6   9   6         51.61         55.26         2.04 o                         
  -4  -8   7         20.11         19.14         0.92 o                         
  -3  -8   7         38.71         33.31         4.08 o                         
  -2  -8   7        173.52        178.08         1.88 o                         
  -1  -8   7         13.55         11.87         0.47 o                         
   0  -8   7         13.76         17.59         0.68 o                         
   1  -8   7          2.43          2.17         0.45 o                         
  -6  -7   7         29.79         25.46         0.82 o                         
  -5  -7   7        109.16        104.27         1.80 o                         
  -4  -7   7        252.84        235.45         4.04 o                         
  -3  -7   7          3.22          3.61         0.47 o                         
  -2  -7   7        321.32        333.21         3.08 o                         
  -1  -7   7          4.02          4.91         0.45 o                         
   0  -7   7        151.18        157.15         1.58 o                         
   1  -7   7          8.49          7.45         0.46 o                         
   2  -7   7         51.79         54.81         1.07 o                         
   3  -7   7         57.58         56.46         1.48 o                         
  -6  -6   7         11.02         13.08         0.48 o                         
  -5  -6   7         16.62         17.53         0.74 o                         
  -4  -6   7         59.14         61.01         1.02 o                         
  -3  -6   7          3.37          4.06         0.43 o                         
  -2  -6   7        513.84        528.50         5.39 o                         
  -1  -6   7         25.80         24.47         1.02 o                         
   0  -6   7        862.66        853.12        10.34 o                         
   1  -6   7         12.60         15.10         0.75 o                         
   2  -6   7        130.32        137.93         1.59 o                         
   3  -6   7        280.20        290.28         3.01 o                         
   4  -6   7         51.26         44.67         0.88 o                         
   5  -6   7         49.06         44.06         1.13 o                         
  -7  -5   7          6.17          6.17         0.39 o                         
  -6  -5   7         28.82         29.25         0.76 o                         
  -5  -5   7         84.87         88.55         1.49 o                         
  -4  -5   7         59.35         60.11         1.27 o                         
  -3  -5   7         26.66         27.71         0.69 o                         
  -2  -5   7        445.83        444.13         3.73 o                         
  -1  -5   7          9.19         11.56         0.88 o                         
   0  -5   7        756.94        760.95         7.93 o                         
   1  -5   7        178.57        184.01         2.37 o                         
   2  -5   7         34.85         35.67         0.72 o                         
   3  -5   7        495.90        502.56         4.43 o                         
   4  -5   7          2.52          3.35         0.53 o                         
   5  -5   7        226.61        239.56         3.51 o                         
   6  -5   7         21.63         20.24         0.54 o                         
  -7  -4   7        255.44        239.59        21.09 o                         
  -6  -4   7        366.65        358.08         3.50 o                         
  -5  -4   7          6.66          6.63         0.64 o                         
  -4  -4   7        280.92        281.32         2.69 o                         
  -3  -4   7         79.34         78.61         1.09 o                         
  -2  -4   7        359.79        346.22         2.66 o                         
  -1  -4   7        206.87        206.26         1.94 o                         
   0  -4   7        140.49        148.64         1.56 o                         
   1  -4   7        541.03        548.11         3.59 o                         
   2  -4   7         73.82         75.35         1.10 o                         
   3  -4   7        255.58        264.31         2.48 o                         
   4  -4   7          2.59          3.04         0.46 o                         
   5  -4   7        488.47        514.36         5.66 o                         
   6  -4   7         11.12         10.42         0.58 o                         
   7  -4   7         35.34         29.60         0.84 o                         
  -7  -3   7          4.74          5.42         0.57 o                         
  -6  -3   7        387.94        392.07         3.03 o                         
  -5  -3   7         63.91         68.21         1.00 o                         
  -4  -3   7        264.49        256.29         2.73 o                         
  -3  -3   7          5.39          6.29         0.47 o                         
  -2  -3   7        495.31        481.85         5.06 o                         
  -1  -3   7         24.35         26.50         1.15 o                         
   0  -3   7        101.08        103.55         1.51 o                         
   1  -3   7         80.19         81.01         1.26 o                         
   2  -3   7          6.37          5.86         0.53 o                         
   3  -3   7        756.61        773.51         6.38 o                         
   4  -3   7         27.79         27.52         0.89 o                         
   5  -3   7        492.66        500.17         5.78 o                         
   6  -3   7         10.43         11.63         0.78 o                         
   7  -3   7         37.48         37.95         1.00 o                         
  -7  -2   7          5.73          6.14         0.39 o                         
  -6  -2   7        343.75        340.71         3.10 o                         
  -5  -2   7          9.87          7.88         0.54 o                         
  -4  -2   7        260.47        260.19         2.19 o                         
  -3  -2   7         11.91         13.32         0.56 o                         
  -2  -2   7        498.98        492.56         5.51 o                         
  -1  -2   7         82.37         78.45         1.32 o                         
   0  -2   7        280.23        289.21         3.51 o                         
   1  -2   7        288.17        278.26         2.59 o                         
   2  -2   7         11.93         14.76         0.57 o                         
   3  -2   7        254.73        234.45         2.34 o                         
   4  -2   7        115.70        115.60         1.33 o                         
   5  -2   7        287.20        287.84         2.58 o                         
   6  -2   7         22.04         23.12         0.83 o                         
   7  -2   7         28.03         29.20         0.76 o                         
   8  -2   7         49.71         51.99         1.05 o                         
  -7  -1   7         85.10         85.75         2.18 o                         
  -6  -1   7        330.78        333.36         4.80 o                         
  -5  -1   7        217.66        217.53         1.89 o                         
  -4  -1   7         37.06         36.22         0.75 o                         
  -3  -1   7          4.93          5.39         0.39 o                         
  -2  -1   7        501.72        498.13         5.00 o                         
  -1  -1   7         37.31         28.58         1.43 o                         
   0  -1   7        184.22        201.99         3.77 o                         
   1  -1   7        157.03        154.42         2.22 o                         
   2  -1   7        179.45        197.83         3.35 o                         
   3  -1   7        743.01        744.06         5.60 o                         
   4  -1   7        247.34        248.71         2.43 o                         
   5  -1   7        488.58        482.87         3.30 o                         
   6  -1   7        587.08        600.25         8.60 o                         
   7  -1   7         10.74         10.53         0.78 o                         
   8  -1   7        226.67        227.89         2.13 o                         
  -7   0   7          6.43          6.20         0.62 o                         
  -6   0   7        673.79        691.07         5.79 o                         
  -5   0   7        117.74        114.54         1.43 o                         
  -4   0   7        562.25        549.55         3.35 o                         
  -3   0   7          6.70          7.44         0.37 o                         
  -2   0   7        486.18        472.16         6.39 o                         
  -1   0   7        761.85        721.70        10.15 o                         
   0   0   7        477.77        524.34         8.77 o                         
   1   0   7        438.05        418.45         4.75 o                         
   2   0   7          3.74          5.34         0.52 o                         
   3   0   7       1045.35       1073.44         8.69 o                         
   4   0   7         19.61         22.95         0.61 o                         
   5   0   7        280.55        290.13         2.12 o                         
   6   0   7        138.26        139.54         2.17 o                         
   7   0   7        111.61        113.39         1.66 o                         
   8   0   7        186.66        190.14         2.54 o                         
   9   0   7         23.32         24.35         1.28 o                         
  -7   1   7         80.21         73.60         2.43 o                         
  -6   1   7        200.10        211.32         1.95 o                         
  -5   1   7         24.29         24.42         0.69 o                         
  -4   1   7        367.99        370.73         3.32 o                         
  -3   1   7        276.37        271.15         1.82 o                         
  -2   1   7        201.93        196.05         5.62 o                         
  -1   1   7        985.69        955.37        17.33 o                         
   0   1   7        593.29        611.09         8.67 o                         
   1   1   7       1272.58       1247.82        14.02 o                         
   2   1   7         78.20         75.94         1.64 o                         
   3   1   7        743.05        742.88         5.63 o                         
   4   1   7         56.91         59.31         0.92 o                         
   5   1   7          8.56          9.85         0.53 o                         
   6   1   7        451.87        451.71         4.97 o                         
   7   1   7         84.21         87.26         1.17 o                         
   8   1   7         89.01         91.55         2.01 o                         
   9   1   7         22.96         20.64         0.74 o                         
  -6   2   7        109.35        116.46         1.45 o                         
  -5   2   7         16.22         20.36         0.58 o                         
  -4   2   7         84.83         85.92         1.08 o                         
  -3   2   7        145.94        147.12         1.27 o                         
  -2   2   7        131.31        133.42         1.65 o                         
  -1   2   7       1461.03       1402.71        15.51 o                         
   0   2   7         35.59         45.37         1.38 o                         
   1   2   7        482.42        463.10         5.35 o                         
   2   2   7        749.96        765.17         5.44 o                         
   3   2   7        498.20        490.43         4.28 o                         
   4   2   7         80.20         81.33         1.35 o                         
   5   2   7        134.08        138.06         1.62 o                         
   6   2   7         79.81         81.38         1.70 o                         
   7   2   7         92.56         95.71         1.16 o                         
   8   2   7        323.93        334.99         3.10 o                         
   9   2   7         63.08         65.94         1.00 o                         
  -6   3   7         99.07         80.65        11.11 o                         
  -5   3   7        135.87        151.11         3.60 o                         
  -4   3   7         36.23         36.03         0.69 o                         
  -3   3   7         38.90         38.51         0.63 o                         
  -2   3   7        117.05        106.02         1.01 o                         
  -1   3   7        244.88        242.25         3.12 o                         
   0   3   7         41.82         44.64         1.17 o                         
   1   3   7         52.77         49.03         1.48 o                         
   2   3   7        167.60        178.59         2.10 o                         
   3   3   7        675.58        640.87         5.16 o                         
   4   3   7         98.90         95.03         1.36 o                         
   5   3   7        123.80        124.88         1.30 o                         
   6   3   7        939.34        913.46         9.94 o                         
   7   3   7         36.83         44.27         0.92 o                         
   8   3   7        407.76        389.74         3.54 o                         
   9   3   7         22.29         21.12         0.92 o                         
  -5   4   7          6.26          7.98         0.50 o                         
  -4   4   7          7.57          8.25         0.56 o                         
  -3   4   7        377.63        381.33         3.73 o                         
  -2   4   7         24.16         28.20         0.62 o                         
  -1   4   7        187.42        203.23         1.73 o                         
   0   4   7         53.61         52.13         0.76 o                         
   1   4   7        493.94        494.89         5.55 o                         
   2   4   7          9.59          9.83         0.73 o                         
   3   4   7         30.42         32.75         0.91 o                         
   4   4   7        362.43        362.16         3.62 o                         
   5   4   7         96.09        104.64         1.37 o                         
   6   4   7        414.96        407.58         4.88 o                         
   7   4   7         79.28         74.72         1.06 o                         
   8   4   7        263.97        285.34         3.46 o                         
   9   4   7         80.41         78.90         1.59 o                         
  -4   5   7          4.27          4.26         0.61 o                         
  -3   5   7        356.93        368.71         4.21 o                         
  -2   5   7        172.55        160.03         1.63 o                         
  -1   5   7        460.05        457.06         3.33 o                         
   0   5   7          9.07         11.11         0.45 o                         
   1   5   7        385.91        384.21         3.06 o                         
   2   5   7         18.06         20.22         0.50 o                         
   3   5   7         23.53         25.80         0.49 o                         
   4   5   7         15.08         14.68         0.50 o                         
   5   5   7        332.67        303.58         5.13 o                         
   6   5   7        169.34        185.21         4.80 o                         
   7   5   7         30.28         29.95         1.29 o                         
   8   5   7        216.95        225.56         4.43 o                         
   9   5   7          6.67          5.86         0.50 o                         
  -4   6   7         18.99         15.36         0.62 o                         
  -3   6   7        147.35        161.07         2.82 o                         
  -2   6   7          7.21          7.52         0.47 o                         
  -1   6   7        645.31        646.53         4.39 o                         
   0   6   7         10.45          9.82         0.58 o                         
   1   6   7         35.89         33.79         1.02 o                         
   2   6   7        899.09        891.75         6.31 o                         
   3   6   7          5.59          6.39         0.46 o                         
   4   6   7        384.47        382.62         4.09 o                         
   5   6   7        424.55        404.30         7.23 o                         
   6   6   7        382.03        407.19        10.67 o                         
   7   6   7          4.04          5.00         0.57 o                         
   8   6   7         91.91         96.64         1.33 o                         
   9   6   7        161.23        131.53         2.73 o                         
  -2   7   7          6.17          5.81         0.41 o                         
  -1   7   7         98.70         98.24         1.26 o                         
   0   7   7          7.21          7.81         0.52 o                         
   1   7   7         18.31         20.02         0.89 o                         
   2   7   7        821.68        807.06         6.80 o                         
   3   7   7        104.33         98.20         1.20 o                         
   4   7   7        183.60        187.28         1.96 o                         
   5   7   7          3.52          4.18         0.48 o                         
   6   7   7        687.97        727.31        10.81 o                         
   7   7   7         12.77         15.93         0.74 o                         
   8   7   7          6.93          8.14         0.55 o                         
   9   7   7         57.02         43.82         1.08 o                         
  -1   8   7        186.67        201.60         2.83 o                         
   0   8   7         19.15         19.18         0.60 o                         
   1   8   7          8.01          9.84         0.70 o                         
   2   8   7         56.38         67.15         1.94 o                         
   3   8   7         60.81         59.63         1.01 o                         
   4   8   7         97.19         94.41         1.26 o                         
   5   8   7          4.79          5.73         0.43 o                         
   6   8   7        166.68        161.07         1.89 o                         
   7   8   7         37.02         36.04         0.80 o                         
   8   8   7        310.87        296.26        17.05 o                         
   1   9   7          4.01          4.28         0.31 o                         
   2   9   7        157.02        146.42         3.03 o                         
   3   9   7         18.73         17.91         0.80 o                         
   4   9   7         21.76         24.73         0.72 o                         
   5   9   7        115.31        124.95         2.83 o                         
   6   9   7         51.10         43.27         1.26 o                         
  -3  -8   8        137.49        116.78         2.41 o                         
  -2  -8   8         10.37         10.87         0.47 o                         
  -1  -8   8          4.68          4.61         0.55 o                         
   0  -8   8        264.01        197.27         3.64 o                         
  -5  -7   8        277.59        240.64         4.45 o                         
  -4  -7   8         10.89          8.66         0.98 o                         
  -3  -7   8        131.20        129.51         1.94 o                         
  -2  -7   8        211.66        214.79         2.93 o                         
  -1  -7   8        111.58        111.17         1.31 o                         
   0  -7   8        375.52        365.17        11.18 o                         
   1  -7   8         20.04         16.70         0.57 o                         
   2  -7   8        170.92        162.44         3.16 o                         
  -6  -6   8          8.81         10.47         0.60 o                         
  -5  -6   8         73.50         81.00         1.00 o                         
  -4  -6   8        135.23        133.55         1.68 o                         
  -3  -6   8         10.23          9.97         0.55 o                         
  -2  -6   8        229.81        233.25         2.38 o                         
  -1  -6   8          6.11          7.35         0.63 o                         
   0  -6   8         85.72         95.17         1.64 o                         
   1  -6   8        361.10        346.81         4.14 o                         
   2  -6   8        583.45        596.19         4.94 o                         
   3  -6   8         45.94         44.48         0.77 o                         
   4  -6   8        138.39        104.46         2.12 o                         
  -6  -5   8         27.48         29.59         0.90 o                         
  -5  -5   8        129.44        132.09         2.03 o                         
  -4  -5   8         33.52         32.25         0.92 o                         
  -3  -5   8         12.26         13.01         0.58 o                         
  -2  -5   8         95.17         99.08         1.19 o                         
  -1  -5   8         10.81         11.49         0.70 o                         
   0  -5   8        234.75        248.56         2.60 o                         
   1  -5   8         82.06         78.26         1.52 o                         
   2  -5   8        166.18        176.78         2.40 o                         
   3  -5   8         22.24         22.33         0.63 o                         
   4  -5   8         38.22         38.74         0.90 o                         
   5  -5   8        172.77        179.04         3.69 o                         
  -7  -4   8        804.48        694.52        17.25 o                         
  -6  -4   8         24.75         22.38         0.63 o                         
  -5  -4   8        268.14        274.54         4.65 o                         
  -4  -4   8         13.65         14.95         0.65 o                         
  -3  -4   8          5.63          5.86         0.55 o                         
  -2  -4   8        105.55        104.82         1.18 o                         
  -1  -4   8        666.41        670.11         4.55 o                         
   0  -4   8         56.59         55.94         0.95 o                         
   1  -4   8        139.57        137.61         1.93 o                         
   2  -4   8        427.57        438.17         6.51 o                         
   3  -4   8        115.20        118.67         1.49 o                         
   4  -4   8          4.77          5.88         0.49 o                         
   5  -4   8        158.69        155.71         1.79 o                         
   6  -4   8         66.94         66.90         1.27 o                         
  -7  -3   8         74.79         73.98         2.08 o                         
  -6  -3   8          7.64          7.53         0.43 o                         
  -5  -3   8        983.41        991.46         8.08 o                         
  -4  -3   8         29.45         28.04         0.72 o                         
  -3  -3   8        101.54        101.39         1.21 o                         
  -2  -3   8        588.40        602.05         4.18 o                         
  -1  -3   8        142.08        147.84         1.44 o                         
   0  -3   8        807.39        817.55         5.29 o                         
   1  -3   8         38.67         34.38         0.80 o                         
   2  -3   8        492.46        485.66         5.09 o                         
   3  -3   8        334.30        341.11         3.21 o                         
   4  -3   8          4.54          5.34         0.62 o                         
   5  -3   8         88.54         90.90         1.38 o                         
   6  -3   8         32.04         31.47         0.85 o                         
   7  -3   8          8.75          8.75         0.33 o                         
  -7  -2   8        222.44        218.75         3.01 o                         
  -6  -2   8         20.22         19.99         0.56 o                         
  -5  -2   8        535.28        539.34         3.80 o                         
  -4  -2   8        869.21        874.17         5.48 o                         
  -3  -2   8         42.24         44.26         0.88 o                         
  -2  -2   8       1314.59       1296.41         6.90 o                         
  -1  -2   8         99.64         99.73         1.89 o                         
   0  -2   8         11.50         11.09         0.95 o                         
   1  -2   8         16.24         20.42         1.12 o                         
   2  -2   8         97.61        101.57         2.67 o                         
   3  -2   8        314.95        327.62         3.55 o                         
   4  -2   8         11.04         11.51         0.63 o                         
   5  -2   8        646.05        665.33         7.29 o                         
   6  -2   8        326.53        328.47         5.98 o                         
   7  -2   8        201.08        214.97         2.29 o                         
   8  -2   8          4.59          3.75         0.39 o                         
  -7  -1   8         95.64         95.40         2.00 o                         
  -6  -1   8          9.05         10.10         0.87 o                         
  -5  -1   8          7.08          8.14         0.50 o                         
  -4  -1   8        581.46        572.05         3.83 o                         
  -3  -1   8         13.63         14.67         0.48 o                         
  -2  -1   8        465.58        445.62         2.98 o                         
  -1  -1   8         19.53         23.35         0.98 o                         
   0  -1   8        840.38        832.47        17.93 o                         
   1  -1   8        113.06        115.98         2.66 o                         
   2  -1   8         16.49         18.32         0.93 o                         
   3  -1   8        994.93       1053.23        15.12 o                         
   4  -1   8         33.11         38.60         0.73 o                         
   5  -1   8        558.60        578.44         5.67 o                         
   6  -1   8         60.46         59.56         0.95 o                         
   7  -1   8       1052.94       1081.90         9.60 o                         
   8  -1   8        114.23        108.61         1.88 o                         
  -6   0   8         57.95         52.45         0.95 o                         
  -5   0   8        106.45        108.98         1.36 o                         
  -4   0   8        262.51        259.72         2.05 o                         
  -3   0   8          3.51          3.94         0.39 o                         
  -2   0   8       1278.54       1238.94         6.84 o                         
  -1   0   8          4.24          7.13         1.04 o                         
   0   0   8        369.49        378.92         7.55 o                         
   1   0   8         53.83         55.08         2.37 o                         
   2   0   8         11.62         14.29         0.97 o                         
   3   0   8         52.30         51.60         1.47 o                         
   4   0   8        195.88        191.96         1.98 o                         
   5   0   8        262.12        261.33         3.60 o                         
   6   0   8         19.32         20.37         0.72 o                         
   7   0   8        738.34        750.39         8.03 o                         
   8   0   8         67.27         65.58         1.47 o                         
  -6   1   8         15.26         17.29         0.53 o                         
  -5   1   8         40.33         42.78         0.83 o                         
  -4   1   8        254.64        252.92         2.27 o                         
  -3   1   8          4.65          7.00         0.44 o                         
  -2   1   8        558.99        538.45         3.26 o                         
  -1   1   8        108.47        104.48         3.14 o                         
   0   1   8       1113.37       1184.46        25.94 o                         
   1   1   8        196.92        224.60         8.29 o                         
   2   1   8        132.35        156.56         6.28 o                         
   3   1   8        267.30        264.54         6.44 o                         
   4   1   8        681.61        695.66        12.70 o                         
   5   1   8        330.37        330.48         3.09 o                         
   6   1   8         47.42         49.50         1.02 o                         
   7   1   8         26.29         25.44         1.03 o                         
   8   1   8        137.21        142.33         1.96 o                         
   9   1   8         55.77         54.29         2.22 o                         
  -6   2   8        102.72         98.18         2.27 o                         
  -5   2   8         19.78         22.96         0.84 o                         
  -4   2   8        174.49        178.89         1.75 o                         
  -3   2   8         53.26         51.47         0.78 o                         
  -2   2   8       2175.62       2126.71        11.19 o                         
  -1   2   8        148.19        150.83         1.15 o                         
   0   2   8         59.92         47.63         2.74 o                         
   1   2   8        582.42        559.50        33.07 o                         
   2   2   8         40.04         45.79         1.50 o                         
   3   2   8        646.78        653.43         7.65 o                         
   4   2   8        187.98        196.07         3.03 o                         
   5   2   8        110.17        116.85         1.18 o                         
   6   2   8         17.03         16.95         0.91 o                         
   7   2   8         53.51         51.54         1.16 o                         
   8   2   8        124.48        122.52         1.45 o                         
   9   2   8         11.30         11.17         1.05 o                         
  -5   3   8         29.86         32.06         0.99 o                         
  -4   3   8        117.41        119.86         1.74 o                         
  -3   3   8        314.76        318.42         2.88 o                         
  -2   3   8         31.26         25.72         0.53 o                         
  -1   3   8         16.09         14.74         0.43 o                         
   0   3   8        586.17        591.59         3.28 o                         
   1   3   8        938.97        941.97        10.10 o                         
   2   3   8          4.71          6.45         0.99 o                         
   3   3   8       1438.39       1432.97        11.88 o                         
   4   3   8          4.49          4.77         0.42 o                         
   5   3   8        634.21        654.52         4.59 o                         
   6   3   8          7.19          9.39         0.68 o                         
   7   3   8         14.93         18.11         0.73 o                         
   8   3   8        109.62        111.06         1.53 o                         
   9   3   8          5.87          6.26         0.48 o                         
  -5   4   8          5.84          6.27         0.50 o                         
  -4   4   8         48.44         51.19         0.99 o                         
  -3   4   8         64.28         61.80         1.57 o                         
  -2   4   8        619.85        623.61         3.92 o                         
  -1   4   8        382.12        363.92         2.50 o                         
   0   4   8         19.71         19.72         0.52 o                         
   1   4   8        648.10        620.20         3.47 o                         
   2   4   8        941.35        914.36         5.91 o                         
   3   4   8        855.59        843.22         4.95 o                         
   4   4   8        306.59        308.84         2.42 o                         
   5   4   8         74.61         67.23         1.51 o                         
   6   4   8          6.99          9.49         0.82 o                         
   7   4   8         15.58         18.17         0.87 o                         
   8   4   8          8.15          8.64         0.75 o                         
   9   4   8         10.62          7.96         0.50 o                         
  -4   5   8        137.47        139.15         3.01 o                         
  -3   5   8          8.43          9.93         0.64 o                         
  -2   5   8          6.96          7.24         0.53 o                         
  -1   5   8         96.39         98.43         1.14 o                         
   0   5   8         15.64         15.27         0.57 o                         
   1   5   8         39.09         45.64         0.77 o                         
   2   5   8        142.26        150.72         1.50 o                         
   3   5   8       1506.13       1468.30         9.59 o                         
   4   5   8          8.04          9.39         0.52 o                         
   5   5   8        468.04        445.10         5.45 o                         
   6   5   8        260.22        249.12         3.43 o                         
   7   5   8         51.21         48.50         1.24 o                         
   8   5   8        132.97        128.21         1.84 o                         
   9   5   8         18.89         16.58         0.72 o                         
  -3   6   8          9.25         10.69         0.52 o                         
  -2   6   8         50.58         53.09         0.78 o                         
  -1   6   8         70.97         81.25         1.18 o                         
   0   6   8         10.06         11.38         0.56 o                         
   1   6   8        382.43        370.31         2.83 o                         
   2   6   8         28.57         33.72         0.76 o                         
   3   6   8        906.94        894.85         5.89 o                         
   4   6   8        167.73        162.55         1.66 o                         
   5   6   8        254.42        256.15         5.01 o                         
   6   6   8        522.66        477.03         6.90 o                         
   7   6   8         48.19         44.78         1.54 o                         
   8   6   8        210.46        200.12         5.62 o                         
   9   6   8        270.40        246.68         4.52 o                         
  -2   7   8         28.13         26.80         3.18 o                         
  -1   7   8          8.40          9.41         0.47 o                         
   0   7   8         50.19         61.27         1.28 o                         
   1   7   8         43.27         48.71         0.88 o                         
   2   7   8         48.99         49.92         0.90 o                         
   3   7   8        466.11        461.83         3.51 o                         
   4   7   8          5.96          6.21         0.46 o                         
   5   7   8         64.22         69.83         1.24 o                         
   6   7   8        388.48        402.52         4.69 o                         
   7   7   8         39.73         39.62         1.15 o                         
   8   7   8        275.80        274.50         5.27 o                         
   0   8   8          8.14          8.98         1.00 o                         
   1   8   8          8.20          9.27         0.48 o                         
   2   8   8          5.13          5.00         0.43 o                         
   3   8   8         96.53        105.44         1.37 o                         
   4   8   8         13.15         15.86         0.62 o                         
   5   8   8          8.65         12.54         0.53 o                         
   6   8   8         53.05         53.48         1.28 o                         
   7   8   8         22.51         20.77         0.68 o                         
   2   9   8         22.69         26.64         1.24 o                         
   3   9   8          6.57          7.31         0.43 o                         
   4   9   8         30.99         33.13         2.07 o                         
   5   9   8         52.49         53.56         1.46 o                         
  -3  -7   9         97.50        104.10         1.93 o                         
  -2  -7   9         16.29         15.17         0.53 o                         
  -1  -7   9        290.82        275.81        20.71 o                         
   0  -7   9         58.63         52.97         2.89 o                         
   1  -7   9          5.65          7.11         0.52 o                         
   2  -7   9         31.55         24.96         0.72 o                         
  -5  -6   9        129.96        114.35         2.32 o                         
  -4  -6   9          4.56          4.45         0.43 o                         
  -3  -6   9        193.26        190.82        10.08 o                         
  -2  -6   9          2.62          2.83         0.46 o                         
  -1  -6   9        296.47        308.25         3.53 o                         
   0  -6   9         87.70         86.85         1.47 o                         
   1  -6   9         13.44         11.27         0.78 o                         
   2  -6   9         41.58         41.28         1.25 o                         
   3  -6   9         18.11         16.25         0.84 o                         
  -5  -5   9        496.32        513.66         5.45 o                         
  -4  -5   9          2.53          2.96         0.43 o                         
  -3  -5   9        141.89        143.70         1.68 o                         
  -2  -5   9          6.33          7.25         0.47 o                         
  -1  -5   9        317.22        326.00         4.01 o                         
   0  -5   9         46.18         47.43         1.10 o                         
   1  -5   9         11.99         12.99         0.91 o                         
   2  -5   9         50.72         52.86         0.90 o                         
   3  -5   9         14.96         17.09         0.65 o                         
   4  -5   9         64.47         65.24         1.32 o                         
   5  -5   9         88.74         65.01         1.40 o                         
  -6  -4   9          4.21          3.58         0.40 o                         
  -5  -4   9        301.39        314.82         3.20 o                         
  -4  -4   9          3.68          3.70         0.47 o                         
  -3  -4   9        166.72        168.31         1.80 o                         
  -2  -4   9         43.93         44.43         0.81 o                         
  -1  -4   9        120.06        127.77         1.66 o                         
   0  -4   9          6.59          8.59         0.70 o                         
   1  -4   9         98.99        103.07         1.91 o                         
   2  -4   9        283.55        285.72         3.29 o                         
   3  -4   9         55.58         55.01         1.06 o                         
   4  -4   9        239.92        246.43         3.82 o                         
   5  -4   9         11.69         12.40         0.45 o                         
  -6  -3   9         68.31         67.11         1.02 o                         
  -5  -3   9         52.30         52.50         0.89 o                         
  -4  -3   9         54.43         54.47         1.10 o                         
  -3  -3   9        152.97        154.53         1.65 o                         
  -2  -3   9         42.66         43.85         0.79 o                         
  -1  -3   9        858.68        857.64         6.09 o                         
   0  -3   9       1098.10       1098.51        10.01 o                         
   1  -3   9         75.12         76.35         1.61 o                         
   2  -3   9        166.22        168.33         1.79 o                         
   3  -3   9         29.69         28.74         0.78 o                         
   4  -3   9        406.31        423.32         3.80 o                         
   5  -3   9         57.08         56.61         0.97 o                         
   6  -3   9         10.33         11.52         0.62 o                         
  -6  -2   9         70.72         77.91         1.48 o                         
  -5  -2   9        124.47        132.62         1.34 o                         
  -4  -2   9         88.17         89.06         1.16 o                         
  -3  -2   9        241.49        246.27         2.24 o                         
  -2  -2   9         35.20         33.95         0.61 o                         
  -1  -2   9         22.55         26.77         0.53 o                         
   0  -2   9        374.70        381.80         2.44 o                         
   1  -2   9          4.90          5.12         0.55 o                         
   2  -2   9        479.52        490.74         3.50 o                         
   3  -2   9          7.71          8.02         0.58 o                         
   4  -2   9        170.87        173.51         1.79 o                         
   5  -2   9         44.65         45.10         1.01 o                         
   6  -2   9        353.59        353.52         3.11 o                         
   7  -2   9        425.84        427.12         6.60 o                         
  -6  -1   9          5.08          6.02         0.55 o                         
  -5  -1   9        625.21        624.28         4.78 o                         
  -4  -1   9        137.00        140.82         1.53 o                         
  -3  -1   9         49.29         51.41         0.82 o                         
  -2  -1   9         12.06         12.82         0.59 o                         
  -1  -1   9          5.83          6.91         0.38 o                         
   0  -1   9         64.13         62.76         0.71 o                         
   1  -1   9         60.31         56.81         0.93 o                         
   2  -1   9       1037.44       1035.53         8.89 o                         
   3  -1   9         55.84         56.37         0.88 o                         
   4  -1   9        325.23        336.01         2.96 o                         
   5  -1   9         55.41         59.32         1.19 o                         
   6  -1   9          5.80          6.57         0.56 o                         
   7  -1   9          7.11          8.40         0.80 o                         
   8  -1   9         32.25         27.83         0.67 o                         
  -6   0   9          7.28          6.41         0.39 o                         
  -5   0   9        479.31        484.66         4.71 o                         
  -4   0   9         45.01         45.69         0.73 o                         
  -3   0   9        113.09        114.51         1.29 o                         
  -2   0   9        438.88        436.67         2.65 o                         
  -1   0   9         31.25         31.59         0.52 o                         
   0   0   9        121.49        108.44         0.94 o                         
   1   0   9          6.78          6.93         1.07 o                         
   2   0   9         77.54         74.27         0.87 o                         
   3   0   9         10.86         12.45         0.51 o                         
   4   0   9         11.16         10.34         0.51 o                         
   5   0   9         17.65         18.19         0.72 o                         
   6   0   9        230.83        229.76         2.37 o                         
   7   0   9         13.70         16.11         0.82 o                         
   8   0   9         48.43         48.31         1.03 o                         
  -6   1   9          6.42          4.99         0.47 o                         
  -5   1   9        164.14        159.82         1.54 o                         
  -4   1   9        293.18        292.24         2.90 o                         
  -3   1   9         41.47         43.38         0.75 o                         
  -2   1   9        606.74        588.58         3.91 o                         
  -1   1   9         98.10         97.60         0.75 o                         
   0   1   9       1006.03        991.30         6.74 o                         
   1   1   9         41.75         45.38         2.17 o                         
   2   1   9        308.24        302.14         3.23 o                         
   3   1   9        174.92        190.29         1.94 o                         
   4   1   9        184.13        189.33         1.90 o                         
   5   1   9         88.63         91.83         1.44 o                         
   6   1   9          4.11          5.04         0.47 o                         
   7   1   9        352.56        363.65         3.74 o                         
   8   1   9         40.22         39.71         0.85 o                         
   9   1   9         27.59         24.15         0.74 o                         
  -5   2   9        445.59        480.61        10.03 o                         
  -4   2   9         26.13         28.58         0.86 o                         
  -3   2   9         21.94         21.15         0.64 o                         
  -2   2   9        876.66        890.66         5.91 o                         
  -1   2   9         51.05         46.46         0.62 o                         
   0   2   9        409.98        397.53         2.77 o                         
   1   2   9        122.02        130.18         1.00 o                         
   2   2   9        866.10        851.40         5.92 o                         
   3   2   9        327.75        333.17         2.25 o                         
   4   2   9          6.70          7.76         0.55 o                         
   5   2   9        146.76        145.37         2.40 o                         
   6   2   9        116.99        119.09         2.26 o                         
   7   2   9        920.53        903.29         9.58 o                         
   8   2   9          4.12          5.85         0.50 o                         
   9   2   9        314.18        282.49         5.16 o                         
  -5   3   9        195.72        174.04         7.40 o                         
  -4   3   9        142.83        147.68         2.19 o                         
  -3   3   9         97.72         98.74         1.39 o                         
  -2   3   9         10.62         12.31         0.57 o                         
  -1   3   9         13.43         13.29         0.45 o                         
   0   3   9        479.84        475.20         3.83 o                         
   1   3   9         74.48         70.64         0.83 o                         
   2   3   9        531.44        519.67         3.83 o                         
   3   3   9        495.97        488.40         3.67 o                         
   4   3   9        156.47        161.83         2.39 o                         
   5   3   9        927.43        899.20         8.37 o                         
   6   3   9         19.33         19.22         0.91 o                         
   7   3   9         82.27         86.04         2.10 o                         
   8   3   9          3.42          3.19         0.61 o                         
   9   3   9        125.41        110.72        18.25 o                         
  -4   4   9         50.73         55.26         1.68 o                         
  -3   4   9         40.59         34.43         0.84 o                         
  -2   4   9       1027.22       1042.02         7.17 o                         
  -1   4   9          6.43          5.73         0.43 o                         
   0   4   9        404.33        416.41         4.69 o                         
   1   4   9         22.96         25.31         0.69 o                         
   2   4   9         43.84         43.59         0.72 o                         
   3   4   9        381.05        378.93         3.72 o                         
   4   4   9        189.92        185.50         1.61 o                         
   5   4   9         69.83         66.03         1.08 o                         
   6   4   9          5.01          4.34         0.62 o                         
   7   4   9        386.83        366.16         4.78 o                         
   8   4   9          4.45          4.61         0.49 o                         
   9   4   9          6.69          6.42         0.55 o                         
  -3   5   9         73.48         79.34         2.27 o                         
  -2   5   9        199.81        195.23         2.25 o                         
  -1   5   9          4.54          5.96         0.66 o                         
   0   5   9        382.73        383.53         3.50 o                         
   1   5   9         19.50         22.19         0.69 o                         
   2   5   9         73.41         67.82         0.90 o                         
   3   5   9        292.25        290.65         2.18 o                         
   4   5   9         34.14         34.52         0.70 o                         
   5   5   9        509.65        525.15         5.96 o                         
   6   5   9         43.69         44.76         1.68 o                         
   7   5   9        257.09        260.05         4.03 o                         
   8   5   9         95.11         99.83         2.66 o                         
  -2   6   9        215.29        193.36         7.57 o                         
  -1   6   9          4.29          4.96         0.42 o                         
   0   6   9        189.12        191.53         2.44 o                         
   1   6   9        108.91         99.23         1.20 o                         
   2   6   9        341.30        315.44         2.46 o                         
   3   6   9        739.40        713.83         5.23 o                         
   4   6   9         19.99         20.02         0.67 o                         
   5   6   9        154.99        152.78         2.22 o                         
   6   6   9          5.14          7.41         0.83 o                         
   7   6   9        154.22        158.45         2.17 o                         
   8   6   9         63.96         72.19         2.86 o                         
  -1   7   9         11.42         14.13         0.81 o                         
   0   7   9         65.00         64.89         0.90 o                         
   1   7   9         11.07         12.73         0.56 o                         
   2   7   9          4.46          5.87         0.48 o                         
   3   7   9        190.02        192.22         2.27 o                         
   4   7   9         11.32         12.72         0.58 o                         
   5   7   9        684.12        706.10         6.33 o                         
   6   7   9         21.78         21.97         0.63 o                         
   7   7   9        102.37        115.44         1.97 o                         
   8   7   9        209.17        185.95         3.51 o                         
   1   8   9        159.35        154.84         1.57 o                         
   2   8   9         33.64         34.53         1.29 o                         
   3   8   9        343.09        334.91         4.68 o                         
   4   8   9         16.44         18.27         0.53 o                         
   5   8   9         54.60         52.26         0.96 o                         
   6   8   9         10.78          8.82         0.54 o                         
  -3  -6  10         20.55         19.22         0.86 o                         
  -2  -6  10         56.06         54.20         0.96 o                         
  -1  -6  10        513.79        519.22         6.65 o                         
   0  -6  10          3.71          4.02         0.33 o                         
   1  -6  10        288.20        279.13         3.14 o                         
   2  -6  10         27.47         23.49         2.08 o                         
  -4  -5  10        202.43        207.50         2.88 o                         
  -3  -5  10         84.18         86.73         1.33 o                         
  -2  -5  10         14.59         14.79         0.52 o                         
  -1  -5  10         91.81        101.68         1.40 o                         
   0  -5  10         56.78         57.52         1.09 o                         
   1  -5  10        245.57        250.29         3.05 o                         
   2  -5  10         17.30         16.95         0.67 o                         
   3  -5  10         23.64         23.35         2.67 o                         
   4  -5  10         43.86         37.43         1.61 o                         
  -5  -4  10         19.30         18.58         0.94 o                         
  -4  -4  10         22.44         21.09         0.57 o                         
  -3  -4  10         55.48         56.11         0.87 o                         
  -2  -4  10          2.86          2.77         0.55 o                         
  -1  -4  10        718.52        728.56         5.57 o                         
   0  -4  10         78.25         76.05         1.31 o                         
   1  -4  10        147.27        150.92         2.01 o                         
   2  -4  10         23.65         24.16         0.76 o                         
   3  -4  10         51.72         52.22         0.85 o                         
   4  -4  10         26.99         27.80         0.76 o                         
   5  -4  10         72.92         59.59         8.97 o                         
  -5  -3  10        173.37        167.50         1.78 o                         
  -4  -3  10         10.32         11.44         0.57 o                         
  -3  -3  10         58.78         58.09         1.36 o                         
  -2  -3  10          2.82          3.12         0.45 o                         
  -1  -3  10        425.95        434.74         3.67 o                         
   0  -3  10          6.02          6.94         0.51 o                         
   1  -3  10        635.55        651.22         5.14 o                         
   2  -3  10        181.03        185.13         2.05 o                         
   3  -3  10          7.47          7.98         0.50 o                         
   4  -3  10         70.70         72.73         1.05 o                         
   5  -3  10         63.17         64.74         0.99 o                         
   6  -3  10         38.46         26.69         0.76 o                         
  -5  -2  10         55.98         55.90         0.79 o                         
  -4  -2  10          8.67          9.73         0.47 o                         
  -3  -2  10         43.91         45.16         0.82 o                         
  -2  -2  10         60.55         62.67         0.88 o                         
  -1  -2  10        349.21        359.77         2.77 o                         
   0  -2  10         87.58         91.62         0.98 o                         
   1  -2  10        282.68        284.11         2.28 o                         
   2  -2  10        175.64        182.06         1.65 o                         
   3  -2  10        316.24        316.44         2.43 o                         
   4  -2  10        310.61        307.29         2.94 o                         
   5  -2  10          3.81          3.84         0.51 o                         
   6  -2  10        690.42        672.32        13.18 o                         
   7  -2  10         37.08         38.40         1.11 o                         
  -5  -1  10        120.13        124.20         2.13 o                         
  -4  -1  10         57.72         60.27         0.93 o                         
  -3  -1  10         69.25         75.28         1.15 o                         
  -2  -1  10         31.10         31.86         0.76 o                         
  -1  -1  10        319.38        323.33         2.37 o                         
   0  -1  10         43.10         43.84         0.69 o                         
   1  -1  10         77.76         76.97         1.02 o                         
   2  -1  10         49.45         51.15         0.83 o                         
   3  -1  10        272.13        275.87         2.37 o                         
   4  -1  10       1055.90       1064.59         7.87 o                         
   5  -1  10         44.37         45.61         0.91 o                         
   6  -1  10        291.85        292.63         2.96 o                         
   7  -1  10         44.98         45.66         0.88 o                         
  -5   0  10        374.55        384.26         6.41 o                         
  -4   0  10         18.51         18.91         0.64 o                         
  -3   0  10        104.61        104.80         1.24 o                         
  -2   0  10        112.98        108.10         1.16 o                         
  -1   0  10        482.97        496.66         3.84 o                         
   0   0  10        173.01        183.73         1.38 o                         
   1   0  10         14.26         16.63         0.52 o                         
   2   0  10        406.86        427.09         3.02 o                         
   3   0  10         14.07         14.90         0.59 o                         
   4   0  10        352.10        358.14         3.11 o                         
   5   0  10         11.42         12.26         0.64 o                         
   6   0  10        393.30        401.09         4.01 o                         
   7   0  10         81.68         79.05         1.67 o                         
   8   0  10         11.23          9.93         0.43 o                         
  -5   1  10        473.75        441.75         8.01 o                         
  -4   1  10         47.29         50.39         1.14 o                         
  -3   1  10        494.89        497.20         7.03 o                         
  -2   1  10         19.37         24.07         0.68 o                         
  -1   1  10        318.00        315.83         2.35 o                         
   0   1  10         18.24         21.01         0.68 o                         
   1   1  10         24.78         26.10         0.46 o                         
   2   1  10        425.36        424.15         3.48 o                         
   3   1  10          8.72         12.18         0.56 o                         
   4   1  10        677.26        697.12         5.99 o                         
   5   1  10          5.15          5.95         0.65 o                         
   6   1  10        437.29        441.44         6.19 o                         
   7   1  10         76.24         77.44         1.75 o                         
   8   1  10         64.53         62.48         0.97 o                         
  -4   2  10          7.48         10.85         0.59 o                         
  -3   2  10        203.84        197.61         2.77 o                         
  -2   2  10         49.11         48.21         0.94 o                         
  -1   2  10         21.57         26.93         0.56 o                         
   0   2  10         79.97         81.11         0.80 o                         
   1   2  10         77.66         77.58         0.78 o                         
   2   2  10         79.51         79.29         1.00 o                         
   3   2  10         28.67         30.04         0.59 o                         
   4   2  10        758.94        772.53         6.08 o                         
   5   2  10          4.28          4.69         0.63 o                         
   6   2  10        656.77        645.09         7.07 o                         
   7   2  10        158.97        153.80         2.68 o                         
   8   2  10        186.02        174.87         2.61 o                         
  -4   3  10         46.00         45.92         1.46 o                         
  -3   3  10        140.10        136.86         2.02 o                         
  -2   3  10        161.26        148.99         1.97 o                         
  -1   3  10         98.99        105.29         1.20 o                         
   0   3  10        165.27        175.52         1.56 o                         
   1   3  10         44.40         47.11         0.71 o                         
   2   3  10         11.16         11.94         0.55 o                         
   3   3  10        197.36        193.92         2.46 o                         
   4   3  10        283.50        281.78         2.43 o                         
   5   3  10         49.38         46.70         0.90 o                         
   6   3  10         40.12         40.39         0.93 o                         
   7   3  10        271.41        270.77         3.27 o                         
   8   3  10         20.79         22.87         1.09 o                         
  -3   4  10        157.47        160.12         2.53 o                         
  -2   4  10        241.03        233.34         5.31 o                         
  -1   4  10        304.38        300.97         2.97 o                         
   0   4  10        398.79        402.05         3.44 o                         
   1   4  10         12.79         13.61         0.63 o                         
   2   4  10        571.76        573.50         4.12 o                         
   3   4  10         57.92         55.53         0.85 o                         
   4   4  10         23.77         23.39         0.57 o                         
   5   4  10        190.04        187.88         1.92 o                         
   6   4  10          5.97          6.44         0.55 o                         
   7   4  10         89.82         93.43         2.25 o                         
   8   4  10          3.35          3.50         0.58 o                         
  -2   5  10        154.96        164.10         2.51 o                         
  -1   5  10        175.78        170.90         2.06 o                         
   0   5  10        500.10        510.28         4.51 o                         
   1   5  10         17.47         17.71         0.61 o                         
   2   5  10        529.71        524.24         5.27 o                         
   3   5  10          6.15          6.57         0.48 o                         
   4   5  10        456.93        453.90         3.48 o                         
   5   5  10        142.79        139.92         1.70 o                         
   6   5  10         22.91         22.71         0.64 o                         
   7   5  10         58.93         68.22         1.79 o                         
   8   5  10          3.77          3.59         0.57 o                         
  -1   6  10         12.47         13.47         0.52 o                         
   0   6  10        359.86        372.99         3.68 o                         
   1   6  10        120.05        121.27         1.25 o                         
   2   6  10        289.87        294.53         2.62 o                         
   3   6  10        247.19        241.21         2.49 o                         
   4   6  10         89.34         84.61         1.37 o                         
   5   6  10         18.03         22.05         0.85 o                         
   6   6  10         91.41         90.83         1.85 o                         
   7   6  10        101.35        106.29         1.49 o                         
   0   7  10        142.65        118.20         1.80 o                         
   1   7  10          5.86          7.59         0.50 o                         
   2   7  10        134.30        154.95         3.20 o                         
   3   7  10        115.01        115.99         2.04 o                         
   4   7  10         14.81         13.91         0.58 o                         
   5   7  10         15.45         15.00         0.53 o                         
   6   7  10          6.79          8.76         0.45 o                         
   2   8  10         98.80         74.23         1.67 o                         
   3   8  10        235.76        214.99         8.60 o                         
   4   8  10         12.87         13.67         1.14 o                         
   5   8  10         11.86          9.51         0.57 o                         
  -1  -6  11         26.36         22.57         0.76 o                         
   0  -6  11         52.88         46.90         0.86 o                         
  -3  -5  11         10.66          9.53         0.64 o                         
  -2  -5  11         26.01         29.92         0.85 o                         
  -1  -5  11         88.47         76.66         1.24 o                         
   0  -5  11         89.62         82.98         1.39 o                         
   1  -5  11         34.52         33.37         0.92 o                         
   2  -5  11          8.34          6.81         0.39 o                         
   3  -5  11         66.53         69.35         1.15 o                         
  -4  -4  11        517.38        520.56         6.52 o                         
  -3  -4  11         22.83         20.09         0.64 o                         
  -2  -4  11        208.74        209.21         3.03 o                         
  -1  -4  11        609.73        605.32         5.00 o                         
   0  -4  11         24.66         22.83         0.71 o                         
   1  -4  11        122.51        125.13         1.32 o                         
   2  -4  11         13.57         16.47         0.47 o                         
   3  -4  11        279.20        283.63         6.79 o                         
   4  -4  11          2.05          2.75         0.42 o                         
  -4  -3  11        933.30        921.76        28.02 o                         
  -3  -3  11        133.46        134.33         1.67 o                         
  -2  -3  11        119.35        118.00         1.90 o                         
  -1  -3  11        165.31        181.68         2.20 o                         
   0  -3  11         18.94         20.01         0.57 o                         
   1  -3  11        225.37        225.73         2.32 o                         
   2  -3  11        108.98        106.29         1.26 o                         
   3  -3  11        192.15        200.87         2.25 o                         
   4  -3  11         16.87         14.27         0.50 o                         
   5  -3  11         58.35         57.55         1.42 o                         
  -4  -2  11        107.91        121.06         1.54 o                         
  -3  -2  11         16.94         17.07         0.82 o                         
  -2  -2  11          6.08          6.45         0.61 o                         
  -1  -2  11        517.73        543.90         4.36 o                         
   0  -2  11         76.84         77.21         0.94 o                         
   1  -2  11        160.32        166.93         1.52 o                         
   2  -2  11         14.26         13.04         0.55 o                         
   3  -2  11        333.11        334.03         3.10 o                         
   4  -2  11         99.65         98.38         1.26 o                         
   5  -2  11         23.94         24.71         0.64 o                         
   6  -2  11         14.07         12.97         0.47 o                         
  -4  -1  11         69.03         76.61         1.50 o                         
  -3  -1  11         33.98         33.33         0.87 o                         
  -2  -1  11          4.74          5.21         0.63 o                         
  -1  -1  11        170.36        175.17         1.82 o                         
   0  -1  11         52.33         51.29         0.78 o                         
   1  -1  11        228.19        237.64         1.76 o                         
   2  -1  11          6.69          8.12         0.53 o                         
   3  -1  11         68.68         74.55         1.21 o                         
   4  -1  11         12.54         14.07         0.63 o                         
   5  -1  11          6.24          6.02         0.55 o                         
   6  -1  11         73.83         71.92         1.16 o                         
  -4   0  11        223.86        221.39         2.68 o                         
  -3   0  11         74.20         75.81         1.45 o                         
  -2   0  11         54.49         57.76         1.08 o                         
  -1   0  11        403.70        420.97         3.30 o                         
   0   0  11         38.24         40.60         0.70 o                         
   1   0  11        721.83        755.13         4.76 o                         
   2   0  11         86.62         85.35         1.08 o                         
   3   0  11        201.17        200.88         2.25 o                         
   4   0  11        130.06        129.05         1.84 o                         
   5   0  11         14.76         15.91         0.68 o                         
   6   0  11         42.80         43.66         0.99 o                         
   7   0  11        107.39        109.40         1.81 o                         
  -4   1  11         79.29         78.48         1.47 o                         
  -3   1  11        232.36        232.10         3.59 o                         
  -2   1  11        180.24        167.91         2.48 o                         
  -1   1  11        373.57        376.09         3.00 o                         
   0   1  11         54.10         57.20         0.76 o                         
   1   1  11        554.58        563.79         3.73 o                         
   2   1  11         55.26         57.66         0.99 o                         
   3   1  11         83.18         85.10         1.05 o                         
   4   1  11        143.72        144.34         1.63 o                         
   5   1  11         60.34         62.50         1.08 o                         
   6   1  11        271.60        269.50         3.26 o                         
   7   1  11         74.04         70.57         2.03 o                         
   8   1  11        102.56         83.30         1.77 o                         
  -3   2  11         44.88         40.80         0.94 o                         
  -2   2  11        356.06        356.71         4.24 o                         
  -1   2  11        442.65        425.79         3.88 o                         
   0   2  11          6.06          7.41         0.53 o                         
   1   2  11        226.15        231.03         2.34 o                         
   2   2  11        276.64        279.92         2.03 o                         
   3   2  11        124.63        120.88         1.40 o                         
   4   2  11        634.25        637.87         7.98 o                         
   5   2  11        112.08        113.89         1.69 o                         
   6   2  11        189.27        200.31         2.46 o                         
   7   2  11         10.06         11.86         0.77 o                         
   8   2  11        130.51        115.57         6.98 o                         
  -3   3  11        401.35        386.04         7.19 o                         
  -2   3  11         13.57         18.03         0.92 o                         
  -1   3  11        462.62        462.20         5.30 o                         
   0   3  11         26.67         27.27         0.79 o                         
   1   3  11        197.77        194.33         2.60 o                         
   2   3  11        271.80        269.58         1.97 o                         
   3   3  11         22.87         24.34         0.63 o                         
   4   3  11         84.38         85.74         1.11 o                         
   5   3  11        112.08        117.87         1.39 o                         
   6   3  11        455.96        458.59         3.97 o                         
   7   3  11          6.90          6.66         0.41 o                         
   8   3  11         30.25         29.08         0.67 o                         
  -2   4  11         35.50         26.32         0.84 o                         
  -1   4  11        297.86        308.28         4.59 o                         
   0   4  11          6.35          6.62         0.64 o                         
   1   4  11         37.19         40.09         0.83 o                         
   2   4  11         43.85         39.35         0.78 o                         
   3   4  11         56.82         57.12         0.90 o                         
   4   4  11        562.45        551.33         4.49 o                         
   5   4  11         18.39         17.29         0.62 o                         
   6   4  11        352.90        333.07         3.95 o                         
   7   4  11         10.08          8.58         0.46 o                         
   8   4  11        323.11        313.28         5.70 o                         
  -1   5  11        353.04        358.21         4.85 o                         
   0   5  11         20.89         20.06         0.77 o                         
   1   5  11        198.22        190.48         2.63 o                         
   2   5  11         53.93         54.49         0.91 o                         
   3   5  11         44.44         44.91         0.92 o                         
   4   5  11        292.62        291.99         2.78 o                         
   5   5  11        127.35        127.89         1.86 o                         
   6   5  11        327.50        321.74         3.11 o                         
   7   5  11         56.20         48.32         1.56 o                         
   0   6  11         12.70          9.98         0.79 o                         
   1   6  11         10.85         12.48         0.53 o                         
   2   6  11        170.29        165.38         1.94 o                         
   3   6  11          5.58          5.52         0.51 o                         
   4   6  11        288.53        291.13         3.77 o                         
   5   6  11         27.72         28.49         0.81 o                         
   6   6  11        149.65        154.07         2.15 o                         
   7   6  11         21.71         16.54         0.38 o                         
   2   7  11         55.66         51.86         1.23 o                         
   3   7  11          6.51          6.61         0.47 o                         
   4   7  11        506.54        498.68         8.07 o                         
   5   7  11        157.75        159.07         4.91 o                         
   6   7  11          9.14          6.91         0.50 o                         
  -1  -5  12          7.16          6.11         0.30 o                         
   1  -5  12         52.53         47.78         1.18 o                         
  -2  -4  12        186.58        192.26         3.82 o                         
  -1  -4  12         81.78         72.81         1.81 o                         
   0  -4  12        675.69        675.75         6.95 o                         
   1  -4  12          6.34          6.58         0.38 o                         
   2  -4  12         18.68         18.18         0.62 o                         
   3  -4  12          4.42          4.23         0.36 o                         
  -3  -3  12         34.71         32.29         2.33 o                         
  -2  -3  12        139.94        146.09         1.91 o                         
  -1  -3  12         21.71         21.69         0.59 o                         
   0  -3  12        142.51        155.69         2.14 o                         
   1  -3  12          6.15          6.39         0.87 o                         
   2  -3  12         55.74         55.64         0.84 o                         
   3  -3  12          8.84          7.64         0.60 o                         
   4  -3  12         20.81         21.31         0.76 o                         
  -3  -2  12         19.07         16.59         0.70 o                         
  -2  -2  12        131.61        134.34         3.43 o                         
  -1  -2  12          2.90          3.81         0.58 o                         
   0  -2  12         75.49         83.30         1.30 o                         
   1  -2  12         38.23         40.11         0.89 o                         
   2  -2  12          4.05          4.34         0.54 o                         
   3  -2  12        186.90        184.30         3.12 o                         
   4  -2  12          9.04          7.53         0.51 o                         
   5  -2  12         45.37         49.09         1.07 o                         
  -3  -1  12          2.99          3.55         0.43 o                         
  -2  -1  12        247.21        254.13         3.84 o                         
  -1  -1  12         26.99         30.80         0.99 o                         
   0  -1  12        304.67        314.36         3.30 o                         
   1  -1  12        158.65        162.96         1.53 o                         
   2  -1  12         23.82         24.06         0.64 o                         
   3  -1  12         52.36         55.93         0.94 o                         
   4  -1  12         54.68         58.37         0.91 o                         
   5  -1  12         42.40         45.22         1.06 o                         
   6  -1  12         27.08         20.69         3.91 o                         
  -2   0  12        196.44        200.06         4.47 o                         
  -1   0  12        250.91        260.10         5.65 o                         
   0   0  12        265.94        272.91         3.02 o                         
   1   0  12        383.54        393.90         3.28 o                         
   2   0  12        381.98        389.98         3.26 o                         
   3   0  12        223.54        235.88         2.41 o                         
   4   0  12          3.74          3.82         0.56 o                         
   5   0  12        115.02        120.62         2.16 o                         
   6   0  12        133.55        130.32         1.67 o                         
   0   1  12         22.24         23.77         1.07 o                         
   1   1  12         74.41         77.66         1.10 o                         
   2   1  12        222.53        220.63         3.13 o                         
   3   1  12        753.18        770.75         8.35 o                         
   4   1  12         15.70         14.39         0.71 o                         
   5   1  12        253.21        257.66         3.20 o                         
   6   1  12         74.38         77.85         3.03 o                         
   7   1  12         50.33         41.52         0.84 o                         
   1   2  12        216.29        223.69         2.95 o                         
   2   2  12         88.49         92.74         1.22 o                         
   3   2  12        824.85        821.60         6.80 o                         
   4   2  12        548.39        542.85         5.25 o                         
   5   2  12        412.53        418.41         3.68 o                         
   6   2  12         47.60         45.17         0.72 o                         
   7   2  12         37.75         31.66         0.74 o                         
   1   3  12        167.67        159.05         4.70 o                         
   2   3  12        138.43        135.80         1.40 o                         
   3   3  12        166.93        173.76         1.81 o                         
   4   3  12         47.19         50.67         0.86 o                         
   5   3  12         25.00         24.04         0.65 o                         
   6   3  12         55.27         52.85         0.95 o                         
   7   3  12        148.50        129.05         3.08 o                         
   1   4  12         19.30         21.63         2.49 o                         
   2   4  12         42.39         44.47         0.85 o                         
   3   4  12         56.21         59.77         0.90 o                         
   4   4  12        256.49        259.56         2.27 o                         
   5   4  12        185.85        179.61         2.01 o                         
   6   4  12         19.47         21.64         1.25 o                         
   1   5  12        242.11        214.04         4.56 o                         
   2   5  12          4.08          4.32         0.47 o                         
   3   5  12         93.56         94.17         1.32 o                         
   4   5  12        147.02        149.19         2.49 o                         
   5   5  12         22.26         26.34         0.71 o                         
   6   5  12        174.42        168.25         7.73 o                         
   7   5  12         12.26         10.38         0.49 o                         
   3   6  12         11.20         11.18         0.49 o                         
   4   6  12        153.99        144.44         2.20 o                         
   5   6  12         57.60         63.89         1.17 o                         
   6   6  12        106.97         85.36         1.80 o                         
  -1  -3  13          6.39          5.11         0.55 o                         
   0  -3  13        147.91        148.51         4.53 o                         
   1  -3  13         27.26         27.84         1.08 o                         
   2  -3  13        132.84        133.84         6.77 o                         
   3  -3  13         18.23         13.88         0.58 o                         
  -1  -2  13          3.01          3.83         0.67 o                         
   0  -2  13        122.15        131.41         2.94 o                         
   1  -2  13         87.43         91.32         1.71 o                         
   2  -2  13        292.41        298.24         2.88 o                         
   3  -2  13          3.43          4.25         0.66 o                         
   4  -2  13        125.83        129.27         2.68 o                         
  -1  -1  13         25.50         23.83         1.09 o                         
   0  -1  13        517.02        529.03        19.41 o                         
   1  -1  13         46.15         48.73         1.29 o                         
   2  -1  13        308.69        313.12         2.77 o                         
   3  -1  13          3.42          4.11         0.42 o                         
   4  -1  13         19.55         20.69         0.80 o                         
   5  -1  13        100.68         92.12         5.11 o                         
   0   0  13        301.37        332.06         6.53 o                         
   1   0  13          8.05         10.30         0.62 o                         
   2   0  13          8.98          9.18         0.62 o                         
   3   0  13         37.67         41.15         0.85 o                         
   4   0  13         53.94         52.96         0.87 o                         
   5   0  13         39.98         40.46         0.74 o                         
   1   1  13          7.10          7.02         0.92 o                         
   2   1  13          6.56          7.03         0.48 o                         
   3   1  13         48.49         46.72         1.05 o                         
   4   1  13         94.47         90.91         1.58 o                         
   5   1  13        209.66        210.06         2.29 o                         
   6   1  13         40.16         36.85         0.78 o                         
   2   2  13        216.57        209.94         3.30 o                         
   3   2  13         10.63         11.32         0.83 o                         
   4   2  13          3.62          3.80         0.56 o                         
   5   2  13        171.76        170.67         2.13 o                         
   6   2  13        143.03        131.47         1.59 o                         
   2   3  13        122.14        122.13         2.96 o                         
   3   3  13         40.03         43.04         0.76 o                         
   4   3  13          5.28          5.88         0.52 o                         
   5   3  13        161.32        167.06         1.78 o                         
   6   3  13         95.53         87.43         1.38 o                         
   3   4  13        157.96        160.56         2.55 o                         
   4   4  13        125.13        115.83         3.37 o                         
   5   4  13        505.17        493.53        18.16 o                         
   6   4  13          4.30          4.25         0.40 o                         
   4   5  13         23.02         21.14         0.91 o                         
   5   5  13        328.32        257.00         4.66 o                         
   3  -1  14         71.07         63.41         1.46 o                         
   3   0  14        193.39        181.41         2.54 o                         
   4   0  14          7.80          8.58         0.37 o                         
   3   1  14          3.36          3.35         0.44 o                         
   4   1  14        372.88        365.55         4.66 o                         
   4   2  14          6.87          6.55         0.55 o                         
                                                                                
